# Supplementary material for: Integrated Genome Mining, Bacterial Co-Culture Activation, and Peptidomic Analyses Identify Antimicrobial Peptide Candidates from South American Bacteria
Source: Antibiotics (Basel). 2026 Jul 16;15(7):696. doi: 10.3390/antibiotics15070696 (PMC13403791; doi:10.3390/antibiotics15070696)
Supplement: Supplementary file 1 [file antibiotics-15-00696-s001.zip]

Archive with 10 entries (7 files):
- Supplementary File/
- Supplementary File/Tables-Paper/
- Supplementary File/Tables-Paper/Tables-Paper-OK/
- Supplementary File/Tables-Paper/Tables-Paper-OK/S.Table4.xlsx
- Supplementary File/Tables-Paper/Tables-Paper-OK/S.Table3.xlsx
- Supplementary File/Tables-Paper/Tables-Paper-OK/S Table5. Biosynthetic gene clusters.xlsx
- Supplementary File/Tables-Paper/Tables-Paper-OK/S.Table2.xlsx
- Supplementary File/Tables-Paper/Tables-Paper-OK/S.Table1.xlsx
- Supplementary File/S_Figure 1.jpg
- Supplementary File/S_Figure 2.jpg
