# Supplementary material for: Integrated Genome Mining, Bacterial Co-Culture Activation, and Peptidomic Analyses Identify Antimicrobial Peptide Candidates from South American Bacteria
Source: Antibiotics (Basel). 2026 Jul 16;15(7):696. doi: 10.3390/antibiotics15070696 (PMC13403791; doi:10.3390/antibiotics15070696)
Supplement: Supplementary file 1 [file antibiotics-15-00696-s001.zip › Supplementary File/Tables-Paper/Tables-Paper-OK/S.Table4.xlsx]

## Sheet: STable4
Supplementary Table 4: Predicted properties of metagenome derived antimicrobial peptides
Country	Metagenome	Sequence	MACREL				AMP Scanner v2		CAMPR3		AntiCP2		mACPpred		PreAIP		PepNet	ToxinPred3		HemoPI2		PepCal		ProtParam
			AMP Family	AMP Probability	Hemolytic	Hemolytic Probability	Predicted Class	Prediction Probability	Class	AMP Probability	Prediction	SVM Score	Class	Probability	Prediction	Combined RF Score	Probability	Prediction	Probability	ESM score	Prediction	MW	pI	Instability index	net charge	GRAVY
Argentina	SRR2107178a	FKKATQDGGKFCTKYNGGKWPERFGCTMTPAGVCFTDL	CDP	0.604	NonHemo	0.248	AMP	1	NAMP	0.034	AntiCP	0.48	Non-ACP	0.032	High Confidence AIP	0.532	0.155	Non-Toxin	0.462	0.522	Hemolytic	4191.84	8.62	32.98	+3	-0.542
	SRR2107210b	SGMTAPSGCSSPMKKRFGMSGWKTRR	CDP	0.673	NonHemo	0.446	Non-AMP	0.1389	AMP	0.815	AntiCP	0.52	Non-ACP	0.009	High Confidence AIP	0.552	0.426	Non-Toxin	0.455	0.651	Hemolytic	2832.34	12.22	100.95	+6	-0.904
	SRR2107219b.2	LLAAKIIEFLFEGHVKAIITGMQIGKI	CLP	0.683	NonHemo	0.376	Non-AMP	0.0012	AMP	0.989	AntiCP	0.54	Non-ACP	0.008	High Confidence AIP	0.558	0.861	Non-Toxin	0.258	0.212	Non-Hemolytic	2952.7	9.12	9.47	+1	1.044
	SRR2107219o.2	YLFVHRGDAISGHYWGYGRNGNKWYKFDVNCTPIK	CDP	0.634	NonHemo	0.455	AMP	0.8841	NAMP	0.069	AntiCP	0.48	ACP	0.73	High Confidence AIP	0.519	0.183	Non-Toxin	0.264	0.495	Non-Hemolytic	4163.70	9.74	22.23	+3	-0.731
Brazil	SRR14932494a	AAANKKIGNRAGEVLSKRVGEVLHSLI	CLP	0.723	NonHemo	0.406	Non-AMP	0.1359	AMP	0.981	Non-AntiCP	0.25	ACP	0.68	High Confidence AIP	0.565	0.642	Non-Toxin	0.11	0.232	Non-Hemolytic	2831.33	10.82	15.46	+3	-0.019
	SRR14932494c	CSRVKCRRCGKTTWSGCGQHVQQV	CDP	0.653	NonHemo	0.485	AMP	0.9999	NAMP	0.36	AntiCP	0.79	Non-ACP	0.218	High Confidence AIP	0.633	0.118	Toxin	0.755	0.717	Hemolytic	2708.16	9.57	9.57	+5	-0.729
	SRR26469881b	GGRVVLDYLIEEIKKVIMK	CLP	0.614	NonHemo	0.149	Non-AMP	0.0018	AMP	0.615	Non-AntiCP	0.17	ACP	0.547	High Confidence AIP	0.591	0.938	Non-Toxin	0.178	0.208	Non-Hemolytic	2203.72	9.04	57.45	+1	0.358
	SRR26469886	GLKVGGDVKAMIKATSVMVVTD	CLP	0.713	NonHemo	0.149	Non-AMP	0.002	AMP	0.594	AntiCP	0.51	Non-ACP	0	High Confidence AIP	0.538	0.553	Non-Toxin	0.227	0.282	Non-Hemolytic	4405.39	9.76	-5.45	+1	0.664
	SRR4297032c	KAAKDEAQNVFRQFAWNLAGKLAAPKPPARPRPPRPAR	CLP	0.762	NonHemo	0.465	AMP	0.9986	AMP	0.698	Non-AntiCP	0.41	ACP	0.947	High Confidence AIP	0.523	0.353	Non-Toxin	0.314	0.469	Non-Hemolytic	4222.94	12.33	46.19	+7	-1.000
	SRR10069935	KKNKTNRAGSALGLSPYSWQNGKNRKRPKGVGAPMGQVNKKYFDNPYYTW	CLP	0.723	NonHemo	0.426	AMP	0.9986	NAMP	0.308	AntiCP	0.5	ACP	0.669	High Confidence AIP	0.508	0.122	Non-Toxin	0.178	0.685	Hemolytic	5703.51	10.97	26.12	+10	-1.394
	SRR14932612e	LVLLKIGKEIIQIIDISIKHIIIVKDNL	CLP	0.663	NonHemo	0.406	Non-AMP	0.0002	AMP	0.998	AntiCP	0.46	ACP	0.506	High Confidence AIP	0.637	0.847	Non-Toxin	0.48	0.702	Hemolytic	3196.02	9.05	16.02	+1	1.111
	SRR14932583e	RGRKRAFCSSLPKALMTGPAMAVPNWQGCGAQTAPYSRS	CDP	0.653	NonHemo	0.416	AMP	0.9997	NAMP	0.376	Non-AntiCP	0.26	ACP	0.615	High Confidence AIP	0.579	0.264	Non-Toxin	0.406	0.685	Hemolytic	4153.84	11.43	52.24	+6	-0.433
	SRR32222421	VGIQHFHAELRNGDKIKKGVAAII	CLP	0.822	NonHemo	0.465	Non-AMP	0.0019	AMP	0.992	AntiCP	0.53	Non-ACP	0.004	High Confidence AIP	0.546	0.707	Non-Toxin	0.314	0.21	Non-Hemolytic	2615.09	10.24	-9.06	+2	0.025
Chile	SRR14511919	ALFLGPKPKKGAGPILELGPAPHLELPISTLGS	CLP	0.624	NonHemo	0.337	Non-AMP	0.0292	AMP	0.719	AntiCP	0.47	ACP	0.541	High Confidence AIP	0.546	0.363	Non-Toxin	0.301	0.498	Non-Hemolytic	3319.99	9.12	25.61	+1	0.242
	SRR14932623a	FAFLENAPSKTGNPSGGGRGNNPPGKK	CLP	0.634	NonHemo	0.376	AMP	0.6182	NAMP	0.299	Non-AntiCP	0.37	ACP	0.699	High Confidence AIP	0.562	0.284	Non-Toxin	0.357	0.225	Non-Hemolytic	2699.97	10.83	29.45	+3	-1.178
	SRR14511864	GGARLYAARGFKKDGSAWVVGDDLSKRVWWGGN	CLP	0.624	NonHemo	0.327	Non-AMP	0.0017	AMP	0.989	AntiCP	0.53	Non-ACP	0.021	High Confidence AIP	0.511	0.113	Non-Toxin	0.227	0.552	Hemolytic	3581.03	10.51	13.67	+3	-0.527
	ERR2407577	GRVVAGAGRGEILARQRRLRGGLVVTDGLRRRQIGD	CLP	0.673	NonHemo	0.376	Non-AMP	0.0001	AMP	0.998	Non-AntiCP	0.21	ACP	0.959	High Confidence AIP	0.578	0.114	Non-Toxin	0.03	0.254	Non-Hemolytic	3885.52	12.58	81.46	+6	-0.431
	SRR14511864a	GWSGACTFPIVKPVLDDANARKAIKAMIANQKG	CDP	0.644	NonHemo	0.475	AMP	0.6836	AMP	0.948	AntiCP	0.49	Non-ACP	0.062	High Confidence AIP	0.54	0.313	Non-Toxin	0.419	0.286	Non-Hemolytic	3472.10	10.08	36.31	+3	-0.021
	ERR2437277b	IAPGEFLKSLKA	CLP	0.614	NonHemo	0.099	Non-AMP	0.479	AMP	0.915	AntiCP	0.53	Non-ACP	0.409	High Confidence AIP	0.621	1	Non-Toxin	0.425	0.182	Non-Hemolytic	1273.54	9.21	4.78	+1	0.367
	SRR14511871	KNKKSSSYMSGGQLMNPNKGINKVKAMKKGGITRGCGAARAQKFGKNG	CDP	0.644	NonHemo	0.416	AMP	0.8932	AMP	0.518	Non-AntiCP	0.42	ACP	0.888	High Confidence AIP	0.501	0.202	Non-Toxin	0.437	0.563	Hemolytic	5028.93	11.46	37.59	+12	-0.994
Colombia	SRR14932698c	ACSRPKYRLAPHSENGLKPAT	CDP	0.762	NonHemo	0.386	AMP	0.9997	NAMP	0.033	Non-AntiCP	0.23	ACP	0.512	High Confidence AIP	0.516	0.254	Non-Toxin	0.048	0.678	Hemolytic	2296.64	10.22	53.46	+3	-0.967
Ecuador	ERR8977413c	GMFTNAVNGFRTKLGAVSKGAVNAYQRNSLANRA	CLP	0.644	NonHemo	0.475	AMP	0.9963	AMP	0.797	Non-AntiCP	0.31	ACP	0.711	High Confidence AIP	0.506	0.276	Non-Toxin	0.116	0.296	Non-Hemolytic	3585.07	12.22	-5.49	+5	-0.285
	ERR8977411c	ILIDEAPKKGASIFKLNACLKPFI	CDP	0.683	NonHemo	0.218	Non-AMP	0.0214	AMP	0.998	AntiCP	0.72	Non-ACP	0.118	High Confidence AIP	0.574	0.85	Non-Toxin	0.468	0.229	Non-Hemolytic	2630.24	9.20	36.44	+2	0.517
Peru	SRR23012434a	CSCCGRWIFGRDTFVNKCGICLSPCP	CDP	0.733	NonHemo	0.287	AMP	1	AMP	0.87	AntiCP	0.82	Non-ACP	0.342	High Confidence AIP	0.58	0.074	Toxin	0.795	0.595	Hemolytic	2866.43	7.78	77.81	+2	0.388
Uruguay	SRR14932608c	AVEGLSKRFPKLAGKP	CLP	0.703	NonHemo	0.455	AMP	0.9994	AMP	0.52	AntiCP	0.51	ACP	0.553	High Confidence AIP	0.569	0.993	Non-Toxin	0.221	0.198	Non-Hemolytic	1698.05	10.83	26.46	+3	-0.394
	SRR14932609f	KSGMSDWYCPSRPIWRIRYMPMA	CDP	0.653	NonHemo	0.327	AMP	0.9663	NAMP	0.065	AntiCP	0.45	Non-ACP	0.444	High Confidence AIP	0.612	0.517	Non-Toxin	0.48	0.522	Hemolytic	2832.38	10.19	99.18	+3	-0.604
