# Supplementary material for: Integrated Genome Mining, Bacterial Co-Culture Activation, and Peptidomic Analyses Identify Antimicrobial Peptide Candidates from South American Bacteria
Source: Antibiotics (Basel). 2026 Jul 16;15(7):696. doi: 10.3390/antibiotics15070696 (PMC13403791; doi:10.3390/antibiotics15070696)
Supplement: Supplementary file 1 [file antibiotics-15-00696-s001.zip › Supplementary File/Tables-Paper/Tables-Paper-OK/S.Table3.xlsx]

## Sheet: S.Table 3
Supplenmentary Table 3: Predicted properties of genome derived antimicrobial peptides
Country	Genome	Peptide	HemoPI2.0		MACREL				AMP Scanner v2		CAMPR3		AntiCP2		mACPpred		PreAIP		PepNet	ToxinPred3		PepCal		ProtParam
			ESM Score	Prediction	AMP Family	AMP Probability	Hemolytic	Hemolytic Probability	Predicted Class	Prediction Probability	Class	AMP Probability	Prediction	SVM Score	Class	Probability	Prediction	Combined RF Score	Probability	Prediction	Probability	MW	pI	Instability index	net charge	GRAVY
Argentina	SRR3038662	AIINSENVRSVALVKRIGMVQEGYVREARLVDRKLK	0.426	Non-Hemolytic	CLP	0.604	NonHemo	0.446	Non-AMP	0,0002	AMP	0.712	Non-Anticp	0.28	Non-ACP	0	High Confidence AIP	0.566	0.477	Non-Toxin	0	4111.88	10.92	27.54	+4	-0.139
	SRR17042241	EKSSREPIALTCPKCGRQPKFITTFLVPRTGHTVRMFTCECGKQNWIESE	0.661	Non-Hemolytic	CDP	0.644	NonHemo	0.079	AMP	0,8039	NAMP	0.152	Non-Anticp	0.31	Non-ACP	0.005	High Confidence AIP	0.607	0.681	Non-Toxin	0.03	5742.68	8.35	60.76	+3	-0.566
	SRR24034475	GAIFFSVLKNLQHVINLMDLMLNKC	0.729	Hemolytic	CDP	0.762	NonHemo	0.446	Non-AMP	0,2727	AMP	0.589	Non-Anticp	0.39	Non-ACP	0.129	High Confidence AIP	0.597	0.681	Non-Toxin	0	2862.51	8.19	25.32	+3	0.816
	SRR17042238	GILTKPFAMDSLAARIKELIATHG	0.221	Non-Hemolytic	CLP	0.673	NonHemo	0.129	Non-AMP	0,0088	AMP	0.554	Non-Anticp	0.43	Non-ACP	0.001	High Confidence AIP	0.618	0.681	Non-Toxin	0	2554.05	9.21	19.12	+1	0.404
	SRR30832042	GLGFKGLGFCDSRFYGIGFRV	0.244	Non-Hemolytic	CDP	0.634	NonHemo	0.455	AMP	0,975	AMP	0.613	Non-Anticp	0.36	ACP	0.54	High Confidence AIP	0.58	0.681	Non-Toxin	0	2296.68	9.34	33.28	+2	0.433
	SRR30832042	GLRGLFITRISDGVKGYRVRLKGE	0.565	Hemolytic	CLP	0.762	NonHemo	0.485	Non-AMP	0,0388	AMP	0.808	Non-Anticp	0.41	Non-ACP	0.148	High Confidence AIP	0.565	0.681	Non-Toxin	0	2691.19	11.43	-11.47	+4	-0.250
	SRR3018856	ICVLAEVEKNIKIVVVEWHKNIL	0.374	Non-Hemolytic	CDP	0.673	NonHemo	0.069	Non-AMP	0,0009	AMP	0.92	Non-Anticp	0.41	Non-ACP	0.073	High Confidence AIP	0.525	0.681	Non-Toxin	0	2690.29	6.96	55.85	0	0.765
	SRR11234625	IVVDTLHKSFKTKTGLVKAVDGVSFSAADGQITGLLG	0.534	Hemolytic	CLP	0.614	NonHemo	0.356	Non-AMP	0,0054	AMP	0.779	Non-Anticp	0.44	Non-ACP	0.001	Medium Confidence AIP	0.461	0.414	Non-Toxin	0	3774.38	9.05	-10.08	+1	0.438
	SRR15342077	KEKRAVLDGVAAALRRIIGKPTVKVAKRSDLRFAA	0.259	Non-Hemolytic	CLP	0.614	NonHemo	0.426	AMP	0,721	AMP	0.857	Non-Anticp	0.44	Non-ACP	0.102	High Confidence AIP	0.563	0.735	Non-Toxin	0	3805.59	11.97	60.44	+7	-0.109
	SRR30832042	KQNEKWLNHQTMYFFKLVVSPAKCQKLDGFKSEMGF	0.592	Hemolytic	CDP	0.604	NonHemo	0.317	AMP	0,9005	NAMP	0.083	Non-Anticp	0.35	Non-ACP	0.057	High Confidence AIP	0.569	0.704	Non-Toxin	0	4309.06	9.78	34.05	+3	-0.622
	SRR30832042	LAIVCKSTKYASDLVKHGPNGQINSDVGLHALATKLDFP	0.255	Non-Hemolytic	CDP	0.614	NonHemo	0.297	Non-AMP	0,0036	AMP	0.497	Non-Anticp	0.28	Non-ACP	0.001	High Confidence AIP	0.515	0.427	Non-Toxin	0	4122.76	8.18	5.04	+1	0.015
	SRR6377500	LLTTYLNGAKVDDAARDAALKAVAVAVRKSILG	0.325	Non-Hemolytic	CLP	0.604	NonHemo	0.396	Non-AMP	0,0033	AMP	0.834	Non-Anticp	0.28	Non-ACP	0.095	High Confidence AIP	0.519	0.514	Non-Toxin	0	3384.98	10.05	-1.29	+2	0.476
	SRR16993326	TLTERIAKVEAHRVVNRPLVACRSWRF	0.512	Hemolytic	CDP	0.614	NonHemo	0.317	Non-AMP	0,0941	AMP	0.637	Non-Anticp	0.39	Non-ACP	0.011	High Confidence AIP	0.548	0.734	Non-Toxin	0	3208.79	11.90	50.16	+4	-0.193
	SRR9118211	VARDEFCCSGKGLLKTARRTDRLASKLGL	0.241	Non-Hemolytic	CDP	0.693	NonHemo	0.248	AMP	0,9485	AMP	0.737	Non-Anticp	0.32	Non-ACP	0.214	High Confidence AIP	0.604	0.773	Non-Toxin	0.09	3165.73	10.24	15.10	+4	-0.276
Bolivia	SRR14455658	AVTVPGAARIQELLKSTSVATG	0.185	Non-Hemolytic	CLP	0.644	NonHemo	0.436	Non-AMP	0.0038	AMP	0.551	Non-AntiCP	0.11	Non-ACP	0.011	High Confidence AIP	0.584	0.672	Non-Toxin	0.048	2169.51	9.37	11.62	+1	0.473
Brazil	SRR8038344	AGKGLCLTLHVPVDGTKSIQG	0.254	Non-Hemolytic	CDP	0.634	NonHemo	0.228	Non-AMP	0.0144	AMP	0.684	Non-AntiCP	0.35	Non-ACP	0.004	High Confidence AIP	0.489	0.679	Non-Toxin	0.425	2094.46	8.19	17.75	+1	0.248
	SRR8256158	ALLFKAGDHVPVIPLFEVVGKAAKVPP	0.377	Non-Hemolytic	CLP	0.723	NonHemo	0.347	Non-AMP	0.0174	AMP	0.917	AntiCP	0.57	Non-ACP	0.082	High Confidence AIP	0.484	0.499	Non-Toxin	0.221	2813.43	9.12	22.10	+1	0.763
	SRR22272568	GFDVNAIYAQVATGLRKAKLH	0.186	Non-Hemolytic	CLP	0.663	NonHemo	0.436	AMP	0.6621	AMP	0.965	Non-AntiCP	0.34	Non-ACP	0.036	High Confidence AIP	0.564	0.783	Non-Toxin	0.061	2272.64	10.21	24.17	+2	0.081
	SRR15035512	GKCHEWGTGPAPAGRPVTSRPGR	0.339	Non-Hemolytic	CDP	0.733	NonHemo	0.287	AMP	0.9986	NAMP	0.35	Non-AntiCP	0.34	Non-ACP	0.431	High Confidence AIP	0.583	0.458	Non-Toxin	0.388	2374.67	11.25	56.55	+3	-1.100
	SRR8733510_1	GVVLRNGVRHPRAVLAAAGVLENLQDKGGIACGNYTAHR	0.546	Hemolytic	CDP	0.624	NonHemo	0.485	Non-AMP	0.0053	AMP	0.957	Non-AntiCP	0.2	Non-ACP	0.005	High Confidence AIP	0.542	0.143	Non-Toxin	0.203	4054.66	10.47	30.93	+3	-0.033
	SRR15035594	IAAGSEAGNARRPAKADAPKGDPWVRPDGKGGIRSRVYVT	0.522	Hemolytic	CLP	0.614	NonHemo	0.317	Non-AMP	0.0079	AMP	0.667	Non-AntiCP	0.23	Non-ACP	0.228	High Confidence AIP	0.492	0.076	Non-Toxin	0.135	4148.67	10.92	45.56	+4	-0.770
	SRR8599271_1	IVADNVVRQGRVADRRNQDPDALGVREYFRLIAAHPR	0.523	Hemolytic	CLP	0.644	NonHemo	0.228	Non-AMP	0.0003	AMP	0.875	Non-AntiCP	0.19	Non-ACP	0	Medium Confidence AIP	0.396	0.171	Non-Toxin	0.092	4244.81	11.00	20.85	+2	-0.597
	SRR14028187	RFSQSYDPLGRPSCKCVLLKKMNTLTNHP	0.382	Non-Hemolytic	CDP	0.663	NonHemo	0.347	AMP	0.6451	NAMP	0.1	Non-AntiCP	0.34	Non-ACP	0.048	High Confidence AIP	0.599	0.691	Non-Toxin	0.431	3334.93	10.06	60.75	+4	-0.659
	SRR11773626	RHNDFFSTFAKEGGRVGSGALGSGQGGVARCAC	0.473	Non-Hemolytic	CDP	0.614	NonHemo	0.168	AMP	0.9937	AMP	0.937	Non-AntiCP	0.35	Non-ACP	0.197	High Confidence AIP	0.515	0.278	Non-Toxin	0.227	3300.64	8.48	39.81	+2	-0.245
	SRR8599271_2	SAQAHKVTYYTTMSGAARAVRGCAT	0.261	Non-Hemolytic	CDP	0.663	NonHemo	0.475	AMP	0.9666	AMP	0.539	Non-AntiCP	0.25	Non-ACP	0.001	High Confidence AIP	0.521	0.739	Non-Toxin	0.271	2601.94	10.19	21.21	+3	-0.152
	SRR10136595	VAEVKIMRQAVRKVLAEFIEKSIH	0.199	Non-Hemolytic	CLP	0.663	NonHemo	0.198	Non-AMP	0.0002	AMP	0.818	Non-AntiCP	0.16	Non-ACP	0.086	High Confidence AIP	0.606	0.863	Non-Toxin	0.135	2795.39	10.24	29.64	+2	0.229
Chile	SRR18435721	CTVTTPLPRDIRPPIMPMRRMGMALLLRI	0.392	Non-Hemolytic	CDP	0.604	NonHemo	0.495	AMP	0.9676	NAMP	0.049	Non-AntiCP	0.32	Non-ACP	0.187	High Confidence AIP	0.615	0.266	Non-Toxin	0.166	3350.24	12.30	75.89	+4	0.286
	SRR9265028	GAYFDKAIMVLEAVVTLLKLIRSFL	0.761	Hemolytic	CLP	0.624	NonHemo	0.327	AMP	0.9842	AMP	0.674	Non-AntiCP	0.2	ACP	0.552	High Confidence AIP	0.627	0.816	Non-Toxin	0.122	2811.47	9.10	15.13	+1	1.240
	SRR31315271	IVMYGSPGQRSGRVKANCKLKPGKFEERGPQ	0.355	Non-Hemolytic	CDP	0.673	NonHemo	0.386	AMP	0.5598	NAMP	0.145	Non-AntiCP	0.3	Non-ACP	0.043	High Confidence AIP	0.566	0.372	Non-Toxin	0.314	3419.00	10.69	41.67	+5	-0.987
	SRR10176539	LFVSTCDQFNQQFHHVISLWKSSCPSFALYGARFKTV	0.675	Hemolytic	CDP	0.634	NonHemo	0.396	AMP	0.6258	NAMP	0.012	Non-AntiCP	0.28	Non-ACP	0.052	High Confidence AIP	0.542	0.801	Non-Toxin	0.431	4293.94	8.47	36.20	+2	0.143
Colombia	SRR10723046	KSYEVNFDGLVGPTHNYGGLSYGNVASQSNSQQGSIPGKRRCKAWRK	0.647	Hemolytic	CDP	0.644	NonHemo	0.297	AMP	0.9201	NAMP	0.155	Non-AntiCP	0.34	Non-ACP	0.016	High Confidence AIP	0.513	0.254	Non-Toxin	0.24	5143.70	10.38	46.40	+5	-0.989
	SRR16602901	LLREMVAAGYLGRKSGRGVYDYRK	0.477	Non-Hemolytic	CLP	0.653	NonHemo	0.376	Non-AMP	0.05	AMP	0.541	Non-AntiCP	0.13	Non-ACP	0.001	High Confidence AIP	0.514	0.671	Non-Toxin	0.129	2759.23	10.65	10.21	+4	-0.575
Peru	SRR16602838	IALLKGKIGKLRDLSPLWEMYKDGVDLNSIQWAAH	0.597	Hemolytic	CLP	0.653	NonHemo	0.198	Non-AMP	0.0002	AMP	0.553	Non-AntiCP	0.35	Non-ACP	0.094	High Confidence AIP	0.544	0.491	Non-Toxin	0.382	3980.70	8.99	15.73	+1	-0.114
	SRR16602925	LCVVGLADTVKAAQRAAYGAVEQIQFDGAQYRKDIGHRAIRR	0.321	Non-Hemolytic	CDP	0.614	NonHemo	0.386	AMP	0.6978	AMP	0.845	Non-AntiCP	0.17	Non-ACP	0.001	High Confidence AIP	0.373	0.422	Non-Toxin	0.203	4616.30	10.03	7.14	+3	-0.210
Uruguay	SRR8507235_1	ALLSGVDAGATTIAADKHLGKGGNHTGNGFAPAARSRL	0.56	Non-Hemolytic	CLP	0.683	NonHemo	0.327	Non-AMP	0.1816	AMP	0.841	Non-AntiCP	0.34	Non-ACP	0.112	High Confidence AIP	0.533	0.421	Non-Toxin	0.178	3674.10	10.53	11.98	+2	-0.111
	SRR8507235_2	ALSNKAIAAAREAGKKLGPKIVEAR	0.214	Non-Hemolytic	CLP	0.644	NonHemo	0.446	Non-AMP	0.0536	AMP	0.966	AntiCP	0.46	Non-ACP	0.042	High Confidence AIP	0.542	0.84	Non-Toxin	0.246	2563.05	10.98	5.49	+4	-0.196
Venezuela	SRR11960410	AAKTDPAKLARKGATPSWPRKPAPAAS	0.362	Non-Hemolytic	CLP	0.634	NonHemo	0.426	AMP	0.9338	AMP	0.787	AntiCP	0.53	Non-ACP	0.282	High Confidence AIP	0.565	0.74	Non-Toxin	0.252	2745.19	11.68	30.28	+4	-0.822
