# Supplementary material for: Integrated Genome Mining, Bacterial Co-Culture Activation, and Peptidomic Analyses Identify Antimicrobial Peptide Candidates from South American Bacteria
Source: Antibiotics (Basel). 2026 Jul 16;15(7):696. doi: 10.3390/antibiotics15070696 (PMC13403791; doi:10.3390/antibiotics15070696)
Supplement: Supplementary file 1 [file antibiotics-15-00696-s001.zip › Supplementary File/Tables-Paper/Tables-Paper-OK/S Table5. Biosynthetic gene clusters.xlsx]

## Sheet: S.Table5
Table S5. Biosynthetic gene clusters predicted using antiSMASH 8.0
Strain	Cluster	Type	From	To	Similarity confidence	Most similar known cluster
Shewanella xiamenensis strain LC6	Cluster 1	arylpolyene	392946	436800	Low	APE Vf
	Cluster 2	NI-siderophore	1816489	1846381	Low	putrebactin/ avaroferrin
	Cluster 3	RiPP-like	2932614	2943453	-	-
	Cluster 4	betalactone	3049496	3080899	-	-
	Cluster 5	hglE-KS, PUFA	3347506	3403769	High	eicosapentaenoic acid
	Cluster 6	terpene-precursor	3443738	3464619	-	-
	Cluster 7	RiPP-like	4271435	4283621	-	-
Shewanella putrefaciens	Cluster 1	RiPP-like	88790	100976	-	-
	Cluster 2	terpene-precursor	279872	300753	-	-
	Cluster 3	hgIE-KS, PUFA	325082	381384	High	eicosapentaenoic acid
	Cluster 4	betalactone	155885	185490	-	-
	Cluster 5	RiPP-like	138771	144844	-	-
	Cluster 6	NI-siderophore	34638	64566	Low	putrebactin/ avaroferrin
	Cluster 7	arylpolyene	2368	46203	Low	APE Vf
Streptomyces sp. strain AC-03	Cluster 1	azole containing-RiPP	77830	112413	-	-
	Cluster 2	NRPS	370277	424166	-	-
	Cluster 3	NRPS-like	45242	89243	Medium	minimycin/indigoidine
	Cluster 4	RiPP-like	135825	147156	Low	14-hydroxyisochainin
	Cluster 5	NRPS-like, NRPS	279068	326039	-	-
	Cluster 6	NRPS, PKS-like	38400	113512	Low	streptozotocin
	Cluster 7	prodigiosin	123327	157983	Medium	tambjamine BE-18591
	Cluster 8	NI-siderophore	29159	58937	High	desferrioxamin B
	Cluster 9	NRPS-like	157612	201445	Low	indigoidine
	Cluster 10	terpene	278995	305587	Medium	hopene
	Cluster 11	RiPP-like	173914	184711	-	-
	Cluster 12	NRPS, T1PKS	207312	256692	High	10-epi-HSAF/10-epi-3-deOH-HSAF/10-epi-maltophilin/10-epi-xanthobaccin C/10-epi-hydroxymaltophilin/10-epi-FI-2
	Cluster 13	terpene-precursor	102930	124006	-	-
	Cluster 14	terpene	55054	83409	High	isorenieratene
	Cluster 15	NRPS, T1PKS, azole-containing RiPP	93788	146228	Low	lactazole
	Cluster 16	NI-siderophore	49812	82517	Low	kinamycin
	Cluster 17	lanthipeptide-class-iii	1	21814	High	AmfS
	Cluster 18	terpene-precursor	141031	162074	-	-
	Cluster 19	NRP-metallophore, NRPS	1	54975	High	griseobactin
	Cluster 20	transAT-PKS, NRPS, T1PKS, PKS-like	60789	126716	High	alpiniamide
	Cluster 21	terpene	133251	155464	High	geosmin
	Cluster 22	ectoine	34174	44575	-	-
	Cluster 23	butyrolactone	131140	142027	Low	coelimycin P1
	Cluster 24	ectoine	89632	100030	High	ectoine
	Cluster 25	T3PKS	82741	123859	High	naringenin
	Cluster 26	T3PKS	37616	78668	High	2-methoxy-5-methyl-6-(13-methyltetradecyl)-1,4-benzoquinone/2-methoxy-5-methyl-6-(13-methyltetradecyl) phenol
	Cluster 27	terpene-precursor, melanin	93304	121811	High	melanin
	Cluster 28	RiPP-like	122441	133808	Medium	streptamidine
	Cluster 29	T2PKS	1	41082	Low	prejadomycin/ rabelomycin/ gaudimycin C/ gaudimycin D/ UWM6 / gaudimycin A
	Cluster 30	lassopeptide	83910	106532	High	keywimysin
	Cluster 31	terpene	71268	92335	Low	steffimycin D
	Cluster 32	betalactone	19126	46794	-	-
	Cluster 33	T1PKS	56897	92995	Low	argimycin PI /argimycin PII/ nigrifactin / argimycin PIV/ argimycin PV/ argimycin PVI /argimycin PIX
	Cluster 34	NRPS, T1PKS, NRP-metallophore	1	82164	High	coelichelin
	Cluster 35	lanthipeptide-class-ii, lanthipeptide-class-iii	10650	41895	-	-
	Cluster 36	terpene	21971	47820	Low	aurachin C/aurachin D/aurachin SS
	Cluster 37	NRPS-like, arylpolyene	14968	43020
	Cluster 38	hydrogen-cyanide	25096	38187	Low	Aborycin
	Cluster 39	T1PKS, NRPS-like, NI-siderophore	1	36271	Low	legonoxamine A/ desferrioxamine B /legonoxamine B
Streptomyces sp. strain AC-08	Cluster 1	hydrogen-cyanide	3309	16382	Low	aborycin
	Cluster 2	NRPS-like	76679	120680	Medium	minimycin/indigoidine
	Cluster 3	RiPP-like	167288	178619	Low	14-hydroxyisochainin
	Cluster 4	NRPS-like, NRPS	314834	361805	-	-
	Cluster 5	NRPS-like, arylpolyene	406693	449829	-	-
	Cluster 6	ectoine	35664	46065	Low	ectoine
	Cluster 7	butyrolactone	132665	143549	Low	coelimycin P1
	Cluster 8	terpene	173135	195348	High	geosmin
	Cluster 9	transAT-PKS, PKS-like, T1PKS, NRPS	201848	267775	High	alpiniamide
	Cluster 10	NRP-metallophore, NRPS, T1PKS	273776	411982	High	griseobactin
	Cluster 11	terpene	166254	192846	Medium	hopene
	Cluster 12	NRPS, T1PKS	262166	311546	High	10-epi-HSAF/10-epi-3-deOH-HSAF/10-epi-maltophilin/10-epi-xanthobaccin C/10-epi-hydroxymaltophilin/10-epi-FI-2
	Cluster 13	RiPP-like	334109	344906		-
	Cluster 14	PKS-like, NRPS	81861	156979	Low	streptozotocin
	Cluster 15	terpene	22095	51614	Low	aurachin C/ aurachin D/ aurachin SS
	Cluster 16	terpene-precursor	247585	268628		-
	Cluster 17	NI-siderophore	50019	82724	Low	kinamycin
	Cluster 18	azole-containing-RiPP	89297	123865		-
	Cluster 19	terpene	55407	83762	High	isorenieratene
	Cluster 20	NRPS, T1PKS, azole-containing RiPP	94124	146633	Low	lactazole
	Cluster 21	terpene-precursor	85155	106231		-
	Cluster 22	NRPS-like	60647	104480	Low	indigoidine
	Cluster 23	T1PKS	150462	190817	Low	argimycin PI/ argimycin PII/nigrifactin/argimycin PIV/argimycin PV/argimycin PVI/argimycin PIX
	Cluster 24	NRPS	43957	97846	-	-
	Cluster 25	lassopeptide	65178	87800	High	SRO15-2005
	Cluster 26	lanthipeptide-class-ii, lanthipeptide-class-iii	10508	41755	-	-
	Cluster 27	NI-siderophore	94141	123919	High	desferrioxamin B
	Cluster 28	T3PKS	27224	68342	High	naringenin
	Cluster 29	RiPP-like	1	10490	Medium	streptamidine
	Cluster 30	lanthipeptide-class-iii	53047	75668	High	AmfS
	Cluster 31	lanthipeptide-class-i	63566	89882	-	-
	Cluster 32	terpene	64149	85216	Low	steffimycin D
	Cluster 33	ectoine	6260	16658	High	ectoine
	Cluster 34	betalactone	47632	74225
	Cluster 35	T3PKS	1	22806	High	2-methoxy-5-methyl-6-(13-methyltetradecyl)-1,4-benzoquinone/2-methoxy-5-methyl-6-(13-methyltetradecyl) phenol
	Cluster 36	terpene-precursor, melanin	36903	65410	High	melanin
	Cluster 37	NRPS-like, T1PKS, NI-siderophore	1	34465	Low	legonoxamine A/desferrioxamine B/legonoxamine B
	Cluster 38	T2PKS	1	26483	Low	oviedomycin
