# Supplementary material for: Integrated Genome Mining, Bacterial Co-Culture Activation, and Peptidomic Analyses Identify Antimicrobial Peptide Candidates from South American Bacteria
Source: Antibiotics (Basel). 2026 Jul 16;15(7):696. doi: 10.3390/antibiotics15070696 (PMC13403791; doi:10.3390/antibiotics15070696)
Supplement: Supplementary file 1 [file antibiotics-15-00696-s001.zip › Supplementary File/Tables-Paper/Tables-Paper-OK/S.Table2.xlsx]

## Sheet: S.Table 2
Supplementary Table S2: Environmental bacterial metagenomes from South America included in this study
Country	Bioproject	Biosample	SRA	Run	Region	Isolation Source	Organism	Submitter	Year	Sequencing Platform
Argentina (n: 72)	PRJNA288131	SAMN03792070	SRP060024	SRR2107171	Argentina: Zarate	Wastewater treatment plant of a petroleum refinery complex	activated sludge	INGEBI-CONICET	2016	Illumina HiSeq 1500
	PRJNA288131	SAMN03792070	SRP060024	SRR2107173	Argentina: Zarate	Wastewater treatment plant of a petroleum refinery complex	activated sludge	INGEBI-CONICET	2016	Illumina HiSeq 1500
	PRJNA288131	SAMN03792069	SRP060024	SRR2107174	Argentina: Buenos Aires	Wastewater treatment plant of a petroleum refinery complex	activated sludge	INGEBI-CONICET	2016	Illumina HiSeq 1500
	PRJNA288131	SAMN03792069	SRP060024	SRR2107175	Argentina: Buenos Aires	Wastewater treatment plant of a petroleum refinery complex	activated sludge	INGEBI-CONICET	2016	Illumina HiSeq 1500
	PRJNA288131	SAMN03792071	SRP060024	SRR2107176	Argentina: Zarate	Wastewater treatment plant of a petroleum refinery complex	activated sludge	INGEBI-CONICET	2016	Illumina HiSeq 1500
	PRJNA288131	SAMN03792071	SRP060024	SRR2107177	Argentina: Zarate	Wastewater treatment plant of a petroleum refinery complex	activated sludge	INGEBI-CONICET	2016	Illumina HiSeq 1500
	PRJNA288131	SAMN03794739	SRP060024	SRR2107178	Argentina: Buenos Aires	Wastewater treatment plant of a petroleum refinery complex	activated sludge	INGEBI-CONICET	2016	Illumina HiSeq 1500
	PRJNA288131	SAMN03794746	SRP060024	SRR2107183	Argentina: Cordoba	Wastewater treatment plant of a petroleum refinery complex	activated sludge	INGEBI-CONICET	2016	Illumina HiSeq 1500
	PRJNA288131	SAMN03794747	SRP060024	SRR2107184	Argentina: Cordoba	Wastewater treatment plant of a petroleum refinery complex	activated sludge	INGEBI-CONICET	2016	Illumina HiSeq 1500
	PRJNA288131	SAMN03794747	SRP060024	SRR2107185	Argentina: Cordoba	Wastewater treatment plant of a petroleum refinery complex	activated sludge	INGEBI-CONICET	2016	Illumina HiSeq 1500
	PRJNA288131	SAMN03794758	SRP060024	SRR2107210	Argentina: Buenos Aires	Wastewater treatment plant of a petroleum refinery complex	activated sludge	INGEBI-CONICET	2016	Illumina HiSeq 1500
	PRJNA288131	SAMN03794762	SRP060024	SRR2107212	Argentina: Buenos Aires	Wastewater treatment plant of a petroleum refinery complex	activated sludge	INGEBI-CONICET	2016	Illumina HiSeq 1500
	PRJNA288131	SAMN03794762	SRP060024	SRR2107213	Argentina: Buenos Aires	Wastewater treatment plant of a petroleum refinery complex	activated sludge	INGEBI-CONICET	2016	Illumina HiSeq 1500
	PRJNA288131	SAMN03794764	SRP060024	SRR2107215	Argentina: Buenos Aires	Wastewater treatment plant of a petroleum refinery complex	activated sludge	INGEBI-CONICET	2016	Illumina HiSeq 1500
	PRJNA288131	SAMN03794764	SRP060024	SRR2107216	Argentina: Buenos Aires	Wastewater treatment plant of a petroleum refinery complex	activated sludge	INGEBI-CONICET	2016	Illumina HiSeq 1500
	PRJNA288131	SAMN03794765	SRP060024	SRR2107219	Argentina: Buenos Aires	Wastewater treatment plant of a petroleum refinery complex	activated sludge	INGEBI-CONICET	2016	Illumina HiSeq 1500
	PRJNA438526	SAMN08719552	SRP136179	SRR6875158	Argentina: Andean Altiplane	Replicate 1 Diamante lagoon	biofilm	PROIMI-CONICET	2019	Illumina MiSeq
	PRJNA438526	SAMN08719553	SRP136179	SRR6875160	Argentina: Andean Altiplane	Replicate 2 Diamante lagoon	biofilm	PROIMI-CONICET	2019	Illumina MiSeq
	PRJNA288131	SAMN03792045	SRP060024	SRR2107128	Argentina: Buenos Aires	Wastewater treatment plant of a petroleum refinery complex	activated sludge	INGEBI-CONICET	2016	Illumina HiSeq 1500
	PRJNA288131	SAMN03792045	SRP060024	SRR2107133	Argentina: Buenos Aires	Wastewater treatment plant of a petroleum refinery complex	activated sludge	INGEBI-CONICET	2016	Illumina HiSeq 1500
	PRJNA288131	SAMN03794741	SRP060024	SRR2107180	Argentina: Buenos Aires	Wastewater treatment plant of a petroleum refinery complex	activated sludge	INGEBI-CONICET	2016	Illumina HiSeq 1500
	PRJNA288131	SAMN03794741	SRP060024	SRR2107181	Argentina: Buenos Aires	Wastewater treatment plant of a petroleum refinery complex	activated sludge	INGEBI-CONICET	2016	Illumina HiSeq 1500
	PRJNA288131	SAMN03794746	SRP060024	SRR2107182	Argentina: Cordoba	Wastewater treatment plant of a petroleum refinery complex	activated sludge	INGEBI-CONICET	2016	Illumina HiSeq 1500
	PRJNA1119392	SAMN42185601	SRP517168	SRR29659473	Argentina: Peninsula Vald`es\, Station 4	marine metagenome	marine	UNESCO	2024	Illumina NovaSeq 6000
	PRJNA1119392	SAMN42185600	SRP517168	SRR29659474	Argentina: Peninsula Vald`es\, Station 2	marine metagenome	marine	UNESCO	2024	Illumina NovaSeq 6000
	PRJNA1119392	SAMN42185599	SRP517168	SRR29659475	Argentina: Peninsula Vald`es\, Station 4	marine metagenome	marine	UNESCO	2024	Illumina NovaSeq 6000
	PRJNA1119392	SAMN42185598	SRP517168	SRR29659476	Argentina: Peninsula Vald`es\, Station 1	marine metagenome	marine	UNESCO	2024	Illumina NovaSeq 6000
	PRJNA1119392	SAMN42185596	SRP517168	SRR29659478	Argentina: Peninsula Vald`es\, Station 1	marine metagenome	marine	UNESCO	2024	Illumina NovaSeq 6000
	PRJNA1119392	SAMN42185595	SRP517168	SRR29659479	Argentina: Peninsula Vald`es\, Station 3	marine metagenome	marine	UNESCO	2024	Illumina NovaSeq 6000
	PRJNA1119392	SAMN42185594	SRP517168	SRR29659480	Argentina: Peninsula Vald`es\, Station 1	marine metagenome	marine	UNESCO	2024	Illumina NovaSeq 6000
	PRJNA1119392	SAMN42185628	SRP517168	SRR29659675	Argentina: Peninsula Vald`es\, Station 3	marine metagenome	marine	UNESCO	2024	Illumina NovaSeq 6000
	PRJNA1119392	SAMN42185627	SRP517168	SRR29659676	Argentina: Peninsula Vald`es\, Station 3	marine metagenome	marine	UNESCO	2024	Illumina NovaSeq 6000
	PRJNA1119392	SAMN42185626	SRP517168	SRR29659677	Argentina: Peninsula Vald`es\, Station 5	marine metagenome	marine	UNESCO	2024	Illumina NovaSeq 6000
	PRJNA1119392	SAMN42185625	SRP517168	SRR29659678	Argentina: Peninsula Vald`es\, Station 3	marine metagenome	marine	UNESCO	2024	Illumina NovaSeq 6000
	PRJNA1119392	SAMN42185614	SRP517168	SRR29659690	Argentina: Peninsula Vald`es\, Station 5	marine metagenome	marine	UNESCO	2024	Illumina NovaSeq 6000
	PRJNA1119392	SAMN42185613	SRP517168	SRR29659692	Argentina: Peninsula Vald`es\, Station 4	marine metagenome	marine	UNESCO	2024	Illumina NovaSeq 6000
	PRJNA1119392	SAMN42185612	SRP517168	SRR29659693	Argentina: Peninsula Vald`es\, Station 2	marine metagenome	marine	UNESCO	2024	Illumina NovaSeq 6000
	PRJNA1119392	SAMN42185611	SRP517168	SRR29659694	Argentina: Peninsula Vald`es\, Station 2	marine metagenome	marine	UNESCO	2024	Illumina NovaSeq 6000
	PRJNA1119392	SAMN42185610	SRP517168	SRR29659695	Argentina: Peninsula Vald`es\, Station 2	marine metagenome	marine	UNESCO	2024	Illumina NovaSeq 6000
	PRJNA1119392	SAMN42185645	SRP517168	SRR29659823	Argentina: Peninsula Vald`es\, Station 5	marine metagenome	marine	UNESCO	2024	Illumina NovaSeq 6000
	PRJNA994910	SAMN37032529	SRP455624	SRR25665816	Argentina: Amarillo river\, La Rioja	Waters and sediments	freshwater sediment	CINDEFI (CCT LA PLATA, CONICET - UNLP)	2023	Illumina MiSeq
	PRJNA994910	SAMN37032529	SRP455624	SRR25665817	Argentina: Amarillo river\, La Rioja	Waters and sediments	freshwater sediment	CINDEFI (CCT LA PLATA, CONICET - UNLP)	2023	Illumina MiSeq
	PRJNA994910	SAMN37032527	SRP455624	SRR25665819	Argentina: Amarillo river\, La Rioja	Waters and sediments	freshwater sediment	CINDEFI (CCT LA PLATA, CONICET - UNLP)	2023	Illumina MiSeq
	PRJNA994910	SAMN37032527	SRP455624	SRR25665820	Argentina: Amarillo river\, La Rioja	Waters and sediments	freshwater sediment	CINDEFI (CCT LA PLATA, CONICET - UNLP)	2023	Illumina MiSeq
	PRJNA994910	SAMN37032526	SRP455624	SRR25665822	Argentina: Amarillo river\, La Rioja	Heterotrophic iron oxidazing enrichments	freshwater sediment	CINDEFI (CCT LA PLATA, CONICET - UNLP)	2023	Illumina MiSeq
	PRJNA994910	SAMN37032525	SRP455624	SRR25665823	Argentina: Amarillo river\, La Rioja	Autotrophic iron oxidazing enrichments	freshwater sediment	CINDEFI (CCT LA PLATA, CONICET - UNLP)	2023	Illumina MiSeq
	PRJNA994910	SAMN37032533	SRP455624	SRR25665824	Argentina: Cueva de Perez Formation\, La Rioja	Amarillo river terraces	soil	CINDEFI (CCT LA PLATA, CONICET - UNLP)	2023	Illumina MiSeq
	PRJNA994910	SAMN37032533	SRP455624	SRR25665825	Argentina: Cueva de Perez Formation\, La Rioja	Amarillo river terraces	soil	CINDEFI (CCT LA PLATA, CONICET - UNLP)	2023	Illumina MiSeq
	PRJNA994910	SAMN37032532	SRP455624	SRR25665826	Argentina: Cueva de Perez Formation\, La Rioja	Amarillo river terraces	soil	CINDEFI (CCT LA PLATA, CONICET - UNLP)	2023	Illumina MiSeq
	PRJNA994910	SAMN37032532	SRP455624	SRR25665827	Argentina: Cueva de Perez Formation\, La Rioja	Amarillo river terraces	soil	CINDEFI (CCT LA PLATA, CONICET - UNLP)	2023	Illumina MiSeq
	PRJNA994910	SAMN37032531	SRP455624	SRR25665828	Argentina: Cueva de Perez Formation\, La Rioja	Amarillo river terraces	soil	CINDEFI (CCT LA PLATA, CONICET - UNLP)	2023	Illumina MiSeq
	PRJNA994910	SAMN37032531	SRP455624	SRR25665829	Argentina: Cueva de Perez Formation\, La Rioja	Amarillo river terraces	soil	CINDEFI (CCT LA PLATA, CONICET - UNLP)	2023	Illumina MiSeq
	PRJNA994910	SAMN37032530	SRP455624	SRR25665831	Argentina: Amarillo river\, La Rioja	Amarillo river waters and sediments	freshwater sediment	CINDEFI (CCT LA PLATA, CONICET - UNLP)	2023	Illumina MiSeq
	PRJNA994910	SAMN37032524	SRP455624	SRR25665832	Argentina: Amarillo river\, La Rioja	Waters and sediments	freshwater sediment	CINDEFI (CCT LA PLATA, CONICET - UNLP)	2023	Illumina MiSeq
	PRJNA994910	SAMN37032528	SRP455624	SRR25665818	Argentina: Amarillo river\, La Rioja	Autotrophic iron oxidazing enrichments	freshwater sediment	CINDEFI (CCT LA PLATA, CONICET - UNLP)	2023	Illumina MiSeq
	PRJNA994910	SAMN37032526	SRP455624	SRR25665821	Argentina: Amarillo river\, La Rioja	Heterotrophic iron oxidazing enrichments	freshwater sediment	CINDEFI (CCT LA PLATA, CONICET - UNLP)	2023	Illumina MiSeq
	PRJNA994910	SAMN37032530	SRP455624	SRR25665830	Argentina: Amarillo river\, La Rioja	Amarillo river waters and sediments	freshwater sediment	CINDEFI (CCT LA PLATA, CONICET - UNLP)	2023	Illumina MiSeq
	PRJNA994910	SAMN37032524	SRP455624	SRR25665833	Argentina: Amarillo river\, La Rioja	Waters and sediments	freshwater sediment	CINDEFI (CCT LA PLATA, CONICET - UNLP)	2023	Illumina MiSeq
	PRJNA237127	SAMN02615879	SRP036162	SRR1596502	Argentina: Misiones	soil metagenome	soil	UNIVERSITY OF CALIFORNIA IRVINE	2014	unspecified
	PRJNA237127	SAMN02615880	SRP036162	SRR1596503	Argentina: Misiones	soil metagenome	soil	UNIVERSITY OF CALIFORNIA IRVINE	2014	unspecified
	PRJNA508305	SAMN10523344	SRP173584	SRR8327728	Argentina: San Carlos Sur\,	Third pond of a serial dairy industry stabilization pond system	wastewater	INTA	2019	Illumina HiSeq 1500
	PRJNA508305	SAMN10523345	SRP173584	SRR8327729	Argentina: San Carlos Sur\,	Fourth pond of a serial dairy industry stabilization pond system	wastewater	INTA	2019	Illumina HiSeq 1500
	PRJNA508305	SAMN10523340	SRP173584	SRR8327730	Argentina: Vila\, Santa Fe	first pond of the AUR serial dairy industry stabilization pond system	wastewater	INTA	2019	Illumina HiSeq 1500
	PRJNA508305	SAMN10523341	SRP173584	SRR8327731	Argentina: Vila\, Santa Fe	Second pond of a serial dairy industry stabilization pond system	wastewater	INTA	2019	Illumina HiSeq 1500
	PRJNA508305	SAMN10523342	SRP173584	SRR8327732	Argentina: San Carlos Sur	first pond of the CYC serial dairy industry stabilization pond system	wastewater	INTA	2019	Illumina HiSeq 1500
	PRJNA508305	SAMN10523343	SRP173584	SRR8327733	Argentina: San Carlos Sur\,	Second pond of a serial dairy industry stabilization pond system	wastewater	INTA	2019	Illumina HiSeq 1500
	PRJNA806991	SAMN25948774	SRP359878	SRR18032527	Argentina: Laguna de Socompa		lake	CENTRO DE INVESTIGACIONES Y SERVICIOS EN MICROSCOPIA ELECTRONICA	2022	Illumina MiSeq
	PRJNA806991	SAMN25948775	SRP359878	SRR18032528	Argentina: Laguna de Socompa		lake	CENTRO DE INVESTIGACIONES Y SERVICIOS EN MICROSCOPIA ELECTRONICA	2022	Illumina MiSeq
	PRJNA806991	SAMN25948772	SRP359878	SRR18032529	Argentina: Laguna de Socompa		lake	CENTRO DE INVESTIGACIONES Y SERVICIOS EN MICROSCOPIA ELECTRONICA	2022	Illumina MiSeq
	PRJNA806991	SAMN25948773	SRP359878	SRR18032530	Argentina: Laguna de Socompa		lake	CENTRO DE INVESTIGACIONES Y SERVICIOS EN MICROSCOPIA ELECTRONICA	2022	Illumina MiSeq
	PRJNA806991	SAMN25948776	SRP359878	SRR18032531	Argentina: Laguna de Socompa		lake	CENTRO DE INVESTIGACIONES Y SERVICIOS EN MICROSCOPIA ELECTRONICA	2022	Illumina MiSeq
	PRJNA806991	SAMN25948771	SRP359878	SRR18032532	Argentina: Laguna de Socompa		lake	CENTRO DE INVESTIGACIONES Y SERVICIOS EN MICROSCOPIA ELECTRONICA	2022	Illumina MiSeq
Brazil (n: 96)	PRJNA1103821	SAMN41673585	SRP512222	SRR29307519	Brazil	sugarcane bagasse soil; 200mm depth	soil	BRAZILIAN CENTER FOR RESEARCH IN ENERGY AND MATERIALS CNPEM	2024-09-09T00:00:00Z	MinION
	PRJNA1119392	SAMN42185821	SRP517168	SRR29659509	Brazil: Brazilian Atlantic Islands\, Fernando de Noronha and Atol das Rocas Reserves\, Brazil		marine	UNESCO	2024-12-31T00:00:00Z	Illumina NovaSeq 6000
	PRJNA1119392	SAMN42185820	SRP517168	SRR29659510	Brazil: Brazilian Atlantic Islands\, Fernando de Noronha and Atol das Rocas Reserves\, Sueste		marine	UNESCO	2024-12-31T00:00:00Z	Illumina NovaSeq 6000
	PRJNA1119392	SAMN42185819	SRP517168	SRR29659511	Brazil: Brazilian Atlantic Islands\, Fernando de Noronha and Atol das Rocas Reserves\, Sueste		marine	UNESCO	2024-12-31T00:00:00Z	Illumina NovaSeq 6000
	PRJNA1119392	SAMN42185817	SRP517168	SRR29659513	Brazil: Brazilian Atlantic Islands\, Fernando de Noronha and Atol das Rocas Reserves\, Baia dos Delfines		marine	UNESCO	2024-12-31T00:00:00Z	Illumina NovaSeq 6000
	PRJNA1119392	SAMN42185816	SRP517168	SRR29659514	Brazil: Brazilian Atlantic Islands\, Fernando de Noronha and Atol das Rocas Reserves\, Brazil		marine	UNESCO	2024-12-31T00:00:00Z	Illumina NovaSeq 6000
	PRJNA1119392	SAMN42185815	SRP517168	SRR29659515	Brazil: Brazilian Atlantic Islands\, Fernando de Noronha and Atol das Rocas Reserves\, Cagarras		marine	UNESCO	2024-12-31T00:00:00Z	Illumina NovaSeq 6000
	PRJNA1119392	SAMN42185814	SRP517168	SRR29659516	Brazil: Brazilian Atlantic Islands\, Fernando de Noronha and Atol das Rocas Reserves\, Brazil		marine	UNESCO	2024-12-31T00:00:00Z	Illumina NovaSeq 6000
	PRJNA1119392	SAMN42185812	SRP517168	SRR29659519	Brazil: Brazilian Atlantic Islands\, Fernando de Noronha and Atol das Rocas Reserves\, Baia Dos Delfines		marine	UNESCO	2024-12-31T00:00:00Z	Illumina NovaSeq 6000
	PRJNA1119392	SAMN42185811	SRP517168	SRR29659520	Brazil: Brazilian Atlantic Islands\, Fernando de Noronha and Atol das Rocas Reserves\, Sueste		marine	UNESCO	2024-12-31T00:00:00Z	Illumina NovaSeq 6000
	PRJNA1119392	SAMN42185810	SRP517168	SRR29659521	Brazil: Brazilian Atlantic Islands\, Fernando de Noronha and Atol das Rocas Reserves\, Baia dos Golfinhas		marine	UNESCO	2024-12-31T00:00:00Z	Illumina NovaSeq 6000
	PRJNA1119392	SAMN42185804	SRP517168	SRR29659527	Brazil: Brazilian Atlantic Islands\, Fernando de Noronha and Atol das Rocas Reserves\, Sueste		marine	UNESCO	2024-12-31T00:00:00Z	Illumina NovaSeq 6000
	PRJNA846077	SAMN28877999	SRP379153	SRR19581714	Brazil:Sao Paulo	Tiete river	freshwater	USP	2022-06-08T00:00:00Z	Illumina HiSeq 2000
	PRJNA846077	SAMN28877999	SRP379153	SRR19581715	Brazil:Sao Paulo	Tiete river	freshwater	USP	2022-06-08T00:00:00Z	Illumina HiSeq 2000
	PRJNA846077	SAMN28877996	SRP379153	SRR19581717	Brazil:Sao Paulo	Tiete river	freshwater	USP	2022-06-08T00:00:00Z	Illumina HiSeq 2000
	PRJNA1029995	SAMN37884430	SRP467911	SRR26469841	Brazil: Duque de Caxias\, Rio de Janeiro		aquatic	FEDERAL UNIVERSITY OF MINAS GERAIS	2023-10-23T00:00:00Z	Illumina HiSeq 2500
	PRJNA1029995	SAMN37884425	SRP467911	SRR26469868	Brazil: Duque de Caxias\, Rio de Janeiro		aquatic	FEDERAL UNIVERSITY OF MINAS GERAIS	2023-10-23T00:00:00Z	Illumina HiSeq 2500
	PRJNA1029995	SAMN37884424	SRP467911	SRR26469879	Brazil: Duque de Caxias\, Rio de Janeiro		aquatic	FEDERAL UNIVERSITY OF MINAS GERAIS	2023-10-23T00:00:00Z	Illumina HiSeq 2500
	PRJNA1029995	SAMN37884435	SRP467911	SRR26469881	Brazil: Duque de Caxias\, Rio de Janeiro		aquatic	FEDERAL UNIVERSITY OF MINAS GERAIS	2023-10-23T00:00:00Z	Illumina HiSeq 2500
	PRJNA1029995	SAMN37884433	SRP467911	SRR26469883	Brazil: Duque de Caxias\, Rio de Janeiro		aquatic	FEDERAL UNIVERSITY OF MINAS GERAIS	2023-10-23T00:00:00Z	Illumina HiSeq 2500
	PRJNA1029995	SAMN37884432	SRP467911	SRR26469884	Brazil: Duque de Caxias\, Rio de Janeiro		aquatic	FEDERAL UNIVERSITY OF MINAS GERAIS	2023-10-23T00:00:00Z	Illumina HiSeq 2500
	PRJNA1029995	SAMN37884431	SRP467911	SRR26469885	Brazil: Duque de Caxias\, Rio de Janeiro		aquatic	FEDERAL UNIVERSITY OF MINAS GERAIS	2023-10-23T00:00:00Z	Illumina HiSeq 2500
	PRJNA1029995	SAMN37884430	SRP467911	SRR26469886	Brazil: Duque de Caxias\, Rio de Janeiro		aquatic	FEDERAL UNIVERSITY OF MINAS GERAIS	2023-10-23T00:00:00Z	Illumina HiSeq 2500
	PRJNA1029995	SAMN37884429	SRP467911	SRR26469887	Brazil: Duque de Caxias\, Rio de Janeiro		aquatic	FEDERAL UNIVERSITY OF MINAS GERAIS	2023-10-23T00:00:00Z	Illumina HiSeq 2500
	PRJNA1029995	SAMN37884428	SRP467911	SRR26469888	Brazil: Duque de Caxias\, Rio de Janeiro		aquatic	FEDERAL UNIVERSITY OF MINAS GERAIS	2023-10-23T00:00:00Z	Illumina HiSeq 2500
	PRJNA1029995	SAMN37884427	SRP467911	SRR26469889	Brazil: Duque de Caxias\, Rio de Janeiro		aquatic	FEDERAL UNIVERSITY OF MINAS GERAIS	2023-10-23T00:00:00Z	Illumina HiSeq 2500
	PRJNA1029995	SAMN37884423	SRP467911	SRR26469890	Brazil: Duque de Caxias\, Rio de Janeiro		aquatic	FEDERAL UNIVERSITY OF MINAS GERAIS	2023-10-23T00:00:00Z	Illumina HiSeq 2500
	PRJNA1029995	SAMN37884426	SRP467911	SRR26469891	Brazil: Duque de Caxias\, Rio de Janeiro		aquatic	FEDERAL UNIVERSITY OF MINAS GERAIS	2023-10-23T00:00:00Z	Illumina HiSeq 2500
	PRJNA1029995	SAMN37884425	SRP467911	SRR26469892	Brazil: Duque de Caxias\, Rio de Janeiro		aquatic	FEDERAL UNIVERSITY OF MINAS GERAIS	2023-10-23T00:00:00Z	Illumina HiSeq 2500
	PRJNA1029995	SAMN37884424	SRP467911	SRR26469893	Brazil: Duque de Caxias\, Rio de Janeiro		aquatic	FEDERAL UNIVERSITY OF MINAS GERAIS	2023-10-23T00:00:00Z	Illumina HiSeq 2500
	PRJNA1029995	SAMN37884423	SRP467911	SRR26469894	Brazil: Duque de Caxias\, Rio de Janeiro		aquatic	FEDERAL UNIVERSITY OF MINAS GERAIS	2023-10-23T00:00:00Z	Illumina HiSeq 2500
	PRJNA1029995	SAMN37884421	SRP467911	SRR26469895	Brazil: Duque de Caxias\, Rio de Janeiro		aquatic	FEDERAL UNIVERSITY OF MINAS GERAIS	2023-10-23T00:00:00Z	Illumina HiSeq 2500
	PRJNA1029995	SAMN37884435	SRP467911	SRR26469896	Brazil: Duque de Caxias\, Rio de Janeiro		aquatic	FEDERAL UNIVERSITY OF MINAS GERAIS	2023-10-23T00:00:00Z	Illumina HiSeq 2500
	PRJNA1029995	SAMN37884433	SRP467911	SRR26469898	Brazil: Duque de Caxias\, Rio de Janeiro		aquatic	FEDERAL UNIVERSITY OF MINAS GERAIS	2023-10-23T00:00:00Z	Illumina HiSeq 2500
	PRJNA1029995	SAMN37884432	SRP467911	SRR26469899	Brazil: Duque de Caxias\, Rio de Janeiro		aquatic	FEDERAL UNIVERSITY OF MINAS GERAIS	2023-10-23T00:00:00Z	Illumina HiSeq 2500
	PRJNA1029995	SAMN37884422	SRP467911	SRR26469901	Brazil: Duque de Caxias\, Rio de Janeiro		aquatic	FEDERAL UNIVERSITY OF MINAS GERAIS	2023-10-23T00:00:00Z	Illumina HiSeq 2500
	PRJNA1029995	SAMN37884421	SRP467911	SRR26469902	Brazil: Duque de Caxias\, Rio de Janeiro		aquatic	FEDERAL UNIVERSITY OF MINAS GERAIS	2023-10-23T00:00:00Z	Illumina HiSeq 2500
	PRJNA1119392	SAMN42185805	SRP517168	SRR29659526	Brazil: Brazilian Atlantic Islands\, Fernando de Noronha and Atol das Rocas Reserves\, Brazil		marine	UNESCO	2024-12-31T00:00:00Z	Illumina NovaSeq 6000
	PRJNA354598	SAMN06212483	SRP093762	SRR5161789	Brazil: Canaa dos Carajas	surface water and sediment from copper mine drainage	mine drainage	RENE RACHOU - FIOCRUZ	2017-01-15T00:00:00Z	Illumina MiSeq
	PRJNA354598	SAMN06212484	SRP093762	SRR5161792	Brazil: Canaa dos Carajas	surface water and sediment from copper mine drainage	mine drainage	RENE RACHOU - FIOCRUZ	2017-01-15T00:00:00Z	Illumina MiSeq
	PRJNA354598	SAMN06212482	SRP093762	SRR5161795	Brazil: Canaa dos Carajas	surface water and sediment from copper mine drainage	mine drainage	RENE RACHOU - FIOCRUZ	2017-01-15T00:00:00Z	Illumina MiSeq
	PRJNA354598	SAMN06212482	SRP093762	SRR5161798	Brazil: Canaa dos Carajas	surface water and sediment from copper mine drainage	mine drainage	RENE RACHOU - FIOCRUZ	2017-01-15T00:00:00Z	Illumina MiSeq
	PRJNA354598	SAMN06212484	SRP093762	SRR5161800	Brazil: Canaa dos Carajas	surface water and sediment from copper mine drainage	mine drainage	RENE RACHOU - FIOCRUZ	2017-01-15T00:00:00Z	Illumina MiSeq
	PRJNA354598	SAMN06212482	SRP093762	SRR5161805	Brazil: Canaa dos Carajas	surface water and sediment from copper mine drainage	mine drainage	RENE RACHOU - FIOCRUZ	2017-01-15T00:00:00Z	Illumina MiSeq
	PRJNA354598	SAMN06212484	SRP093762	SRR5161807	Brazil: Canaa dos Carajas	surface water and sediment from copper mine drainage	mine drainage	RENE RACHOU - FIOCRUZ	2017-01-15T00:00:00Z	Illumina MiSeq
	PRJNA298258	SAMN04221363	SRP065495	SRR2885876	Brazil	soil_environmental	soil	CASTRO	2016-11-06T00:00:00Z	454 GS FLX Titanium
	PRJNA354598	SAMN06048823	SRP093762	SRR5045256	Brazil: Canaa dos Carajas	surface water of copper mine tailings dam	mine drainage	RENE RACHOU - FIOCRUZ	2016-11-27T00:00:00Z	Ion Torrent PGM
	PRJNA354598	SAMN06048939	SRP093762	SRR5045258	Brazil: Canaa dos Carajas	sediment of copper mine tailings dam	mine drainage	RENE RACHOU - FIOCRUZ	2016-11-27T00:00:00Z	Ion Torrent PGM
	PRJNA354598	SAMN06048827	SRP093762	SRR5045259	Brazil: Canaa dos Carajas	surface water of copper mine tailings dam	mine drainage	RENE RACHOU - FIOCRUZ	2016-11-27T00:00:00Z	Ion Torrent PGM
	PRJNA354598	SAMN06048922	SRP093762	SRR5045260	Brazil: Canaa dos Carajas	deep water of copper mine tailings dam	mine drainage	RENE RACHOU - FIOCRUZ	2016-11-27T00:00:00Z	Ion Torrent PGM
	PRJNA354598	SAMN06048823	SRP093762	SRR5045261	Brazil: Canaa dos Carajas	surface water of copper mine tailings dam	mine drainage	RENE RACHOU - FIOCRUZ	2016-11-27T00:00:00Z	Ion Torrent PGM
	PRJNA354598	SAMN06048825	SRP093762	SRR5045262	Brazil: Canaa dos Carajas	deep water of copper mine tailings dam	mine drainage	RENE RACHOU - FIOCRUZ	2016-11-27T00:00:00Z	Ion Torrent PGM
	PRJNA354598	SAMN06048827	SRP093762	SRR5045263	Brazil: Canaa dos Carajas	surface water of copper mine tailings dam	mine drainage	RENE RACHOU - FIOCRUZ	2016-11-27T00:00:00Z	Ion Torrent PGM
	PRJNA354598	SAMN06048825	SRP093762	SRR5045264	Brazil: Canaa dos Carajas	deep water of copper mine tailings dam	mine drainage	RENE RACHOU - FIOCRUZ	2016-11-27T00:00:00Z	Ion Torrent PGM
	PRJNA354598	SAMN06048939	SRP093762	SRR5045265	Brazil: Canaa dos Carajas	sediment of copper mine tailings dam	mine drainage	RENE RACHOU - FIOCRUZ	2016-11-27T00:00:00Z	Ion Torrent PGM
	PRJNA354598	SAMN06048826	SRP093762	SRR5045266	Brazil: Canaa dos Carajas	sediment of copper mine tailings dam	mine drainage	RENE RACHOU - FIOCRUZ	2016-11-27T00:00:00Z	Ion Torrent PGM
	PRJNA354598	SAMN06048922	SRP093762	SRR5045267	Brazil: Canaa dos Carajas	deep water of copper mine tailings dam	mine drainage	RENE RACHOU - FIOCRUZ	2016-11-27T00:00:00Z	Ion Torrent PGM
	PRJNA344556	SAMN05806435	SRP090498	SRR4297032	Brazil:Bahia	Brazil mangrove soil	aquatic	LABORATORIO NACIONAL DE CIENCIA E TECNOLOGIA DO BI	2018-12-05T00:00:00Z	Illumina HiSeq 2500
	PRJNA344556	SAMN05806435	SRP090498	SRR4297033	Brazil:Bahia	Brazil mangrove soil	aquatic	LABORATORIO NACIONAL DE CIENCIA E TECNOLOGIA DO BI	2018-12-05T00:00:00Z	Illumina HiSeq 2500
	PRJNA972289	SAMN35437087	SRP439782	SRR24746585	Brazil: Minas Gerais		cave	THE UNIVERSITY OF AKRON	2024-04-23T00:00:00Z	Illumina NovaSeq 6000
	PRJNA972289	SAMN35436992	SRP439782	SRR24746586	Brazil: Minas Gerais		cave	THE UNIVERSITY OF AKRON	2024-04-23T00:00:00Z	Illumina NovaSeq 6000
	PRJNA555626	SAMN12324941	SRP215729	SRR9722237	Brazil: Minas Gerais	soil	soil	UNIVERSIDADE FEDERAL DOS VALES DO JEQUITINHONHA E MUCURI	2019-07-21T00:00:00Z	Illumina HiSeq 2500
	PRJNA555626	SAMN12324940	SRP215729	SRR9722238	Brazil: Minas Gerais		soil	UNIVERSIDADE FEDERAL DOS VALES DO JEQUITINHONHA E MUCURI	2019-07-21T00:00:00Z	Illumina HiSeq 2500
	PRJNA561022	SAMN12605132	SRP220079	SRR10069935	Brazil:Carajas\, near Lake Violao	iron-reducing culture derived from a small water body in an iron ore region	freshwater	THE UNIVERSITY OF QUEENSLAND	2019-12-13T00:00:00Z	NextSeq 500
	PRJNA509305	SAMN19518033	SRP173033	SRR14932494	Brazil: South America	activated sludge	activated sludge	TSINGHUA UNIVERSITY	2021-06-28T00:00:00Z	Illumina HiSeq 3000
	PRJNA509305	SAMN19518035	SRP173033	SRR14932583	Brazil: South America	activated sludge	activated sludge	TSINGHUA UNIVERSITY	2021-06-28T00:00:00Z	Illumina HiSeq 3000
	PRJNA509305	SAMN19518037	SRP173033	SRR14932604	Brazil: South America	activated sludge	activated sludge	TSINGHUA UNIVERSITY	2021-06-28T00:00:00Z	Illumina HiSeq 3000
	PRJNA509305	SAMN19518038	SRP173033	SRR14932611	Brazil: South America	activated sludge	activated sludge	TSINGHUA UNIVERSITY	2021-06-28T00:00:00Z	Illumina HiSeq 3000
	PRJNA509305	SAMN19518039	SRP173033	SRR14932612	Brazil: South America	activated sludge	activated sludge	TSINGHUA UNIVERSITY	2021-06-29T00:00:00Z	Illumina HiSeq 3000
	PRJNA1219095	SAMN46541149	SRP561454	SRR32222411	Brazil: Ribeirao Preto	swab	swab	UNIVERSITY OF SAO PAULO	2025-02-04T00:00:00Z	Illumina HiSeq 2000
	PRJNA1219095	SAMN46541146	SRP561454	SRR32222414	Brazil: Ribeirao Preto	swab	swab	UNIVERSITY OF SAO PAULO	2025-02-04T00:00:00Z	Illumina HiSeq 2000
	PRJNA1219095	SAMN46541145	SRP561454	SRR32222415	Brazil: Ribeirao Preto	swab	swab	UNIVERSITY OF SAO PAULO	2025-02-04T00:00:00Z	Illumina HiSeq 2000
	PRJNA1219095	SAMN46541144	SRP561454	SRR32222416	Brazil: Ribeirao Preto	swab	swab	UNIVERSITY OF SAO PAULO	2025-02-04T00:00:00Z	Illumina HiSeq 2000
	PRJNA1219095	SAMN46541143	SRP561454	SRR32222417	Brazil: Ribeirao Preto	swab	swab	UNIVERSITY OF SAO PAULO	2025-02-04T00:00:00Z	Illumina HiSeq 2000
	PRJNA1219095	SAMN46541142	SRP561454	SRR32222418	Brazil: Ribeirao Preto	swab	swab	UNIVERSITY OF SAO PAULO	2025-02-04T00:00:00Z	Illumina HiSeq 2000
	PRJNA1219095	SAMN46541141	SRP561454	SRR32222419	Brazil: Ribeirao Preto	swab	swab	UNIVERSITY OF SAO PAULO	2025-02-04T00:00:00Z	Illumina HiSeq 2000
	PRJNA1219095	SAMN46541140	SRP561454	SRR32222421	Brazil: Ribeirao Preto	swab	swab	UNIVERSITY OF SAO PAULO	2025-02-04T00:00:00Z	Illumina HiSeq 2000
	PRJNA1219095	SAMN46541139	SRP561454	SRR32222422	Brazil: Ribeirao Preto	swab	swab	UNIVERSITY OF SAO PAULO	2025-02-04T00:00:00Z	Illumina HiSeq 2000
	PRJNA1219095	SAMN46541138	SRP561454	SRR32222423	Brazil: Ribeirao Preto	swab	swab	UNIVERSITY OF SAO PAULO	2025-02-04T00:00:00Z	Illumina HiSeq 2000
	PRJNA1219095	SAMN46541137	SRP561454	SRR32222424	Brazil: Ribeirao Preto	swab	swab	UNIVERSITY OF SAO PAULO	2025-02-04T00:00:00Z	Illumina HiSeq 2000
	PRJNA1219095	SAMN46541136	SRP561454	SRR32222425	Brazil: Ribeirao Preto	swab	swab	UNIVERSITY OF SAO PAULO	2025-02-04T00:00:00Z	Illumina HiSeq 2000
	PRJNA1219095	SAMN46541135	SRP561454	SRR32222426	Brazil: Ribeirao Preto	swab	swab	UNIVERSITY OF SAO PAULO	2025-02-04T00:00:00Z	Illumina HiSeq 2000
	PRJNA1219095	SAMN46541134	SRP561454	SRR32222427	Brazil: Ribeirao Preto	swab	swab	UNIVERSITY OF SAO PAULO	2025-02-04T00:00:00Z	Illumina HiSeq 2000
	PRJNA1219095	SAMN46541133	SRP561454	SRR32222428	Brazil: Ribeirao Preto	swab	swab	UNIVERSITY OF SAO PAULO	2025-02-04T00:00:00Z	Illumina HiSeq 2000
	PRJNA1219095	SAMN46541132	SRP561454	SRR32222429	Brazil: Ribeirao Preto	swab	swab	UNIVERSITY OF SAO PAULO	2025-02-04T00:00:00Z	Illumina HiSeq 2000
	PRJNA1219095	SAMN46541131	SRP561454	SRR32222430	Brazil: Ribeirao Preto	swab	swab	UNIVERSITY OF SAO PAULO	2025-02-04T00:00:00Z	Illumina HiSeq 2000
	PRJNA1219095	SAMN46541130	SRP561454	SRR32222432	Brazil: Ribeirao Preto	swab	swab	UNIVERSITY OF SAO PAULO	2025-02-04T00:00:00Z	Illumina HiSeq 2000
	PRJNA1219095	SAMN46541129	SRP561454	SRR32222433	Brazil: Ribeirao Preto	swab	swab	UNIVERSITY OF SAO PAULO	2025-02-04T00:00:00Z	Illumina HiSeq 2000
	PRJNA1219095	SAMN46541128	SRP561454	SRR32222434	Brazil: Ribeirao Preto	swab	swab	UNIVERSITY OF SAO PAULO	2025-02-04T00:00:00Z	Illumina HiSeq 2000
	PRJNA1219095	SAMN46541127	SRP561454	SRR32222435	Brazil: Ribeirao Preto	swab	swab	UNIVERSITY OF SAO PAULO	2025-02-04T00:00:00Z	Illumina HiSeq 2000
	PRJNA1219095	SAMN46541126	SRP561454	SRR32222436	Brazil: Ribeirao Preto	swab	swab	UNIVERSITY OF SAO PAULO	2025-02-04T00:00:00Z	Illumina HiSeq 2000
	PRJNA1219095	SAMN46541125	SRP561454	SRR32222437	Brazil: Ribeirao Preto	swab	swab	UNIVERSITY OF SAO PAULO	2025-02-04T00:00:00Z	Illumina HiSeq 2000
	PRJNA1219095	SAMN46541124	SRP561454	SRR32222438	Brazil: Ribeirao Preto	swab	swab	UNIVERSITY OF SAO PAULO	2025-02-04T00:00:00Z	Illumina HiSeq 2000
	PRJNA1219095	SAMN46541122	SRP561454	SRR32222440	Brazil: Ribeirao Preto	swab	swab	UNIVERSITY OF SAO PAULO	2025-02-04T00:00:00Z	Illumina HiSeq 2000
	PRJNA1219095	SAMN46541121	SRP561454	SRR32222441	Brazil: Ribeirao Preto	swab	swab	UNIVERSITY OF SAO PAULO	2025-02-04T00:00:00Z	Illumina HiSeq 2000
	PRJNA1219095	SAMN46541120	SRP561454	SRR32222443	Brazil: Ribeirao Preto	swab	swab	UNIVERSITY OF SAO PAULO	2025-02-04T00:00:00Z	Illumina HiSeq 2000
Chile (n:118)	PRJNA527865	SAMN11172867	SRP188932	SRR8755922	Chile	activated sludge	activated sludge	UNIVERSIDAD TECNOLOGICA METROPOLITANA (UTEM)	2019	Illumina MiSeq
	PRJNA509305	SAMN19518049	SRP173033	SRR14932623	Chile: South America	activated sludge	activated sludge	TSINGHUA UNIVERSITY	2021	Illumina HiSeq 3000
	PRJNA613071	SAMN14395755	SRP253158	SRR11341813	Chile: Salar de Huasco\, high-altitude wetland	water sample	wetland	UNIVERSIDAD DE VALPARAISO	2020	Illumina HiSeq 2500
	PRJEB25599	SAMEA81454168	ERP107533	ERR2437277		microbial mat	microbial mat	PROIMI	2018	Illumina HiSeq 1500
	PRJNA351262	SAMN08397707	SRP131757	SRR6651926	Chile: Atacama Desert	Halite	halite	BANFIELDLAB	2018	Illumina HiSeq 2000
	PRJNA351262	SAMN08397708	SRP131757	SRR6651928	Chile: Atacama Desert	Halite	halite	BANFIELDLAB	2018	Illumina HiSeq 2000
	PRJNA351262	SAMN08397702	SRP131757	SRR6651930	Chile: Atacama Desert	Halite	halite	BANFIELDLAB	2018	Illumina HiSeq 2000
	PRJNA351262	SAMN08397705	SRP131757	SRR6651931	Chile: Atacama Desert	Halite	halite	BANFIELDLAB	2018	Illumina HiSeq 2000
	PRJNA351262	SAMN08397704	SRP131757	SRR6651932	Chile: Atacama Desert	Halite	halite	BANFIELDLAB	2018	Illumina HiSeq 2000
	PRJNA351262	SAMN08397686	SRP131757	SRR6651933	Chile: Atacama Desert	Halite	halite	BANFIELDLAB	2018	Illumina HiSeq 2000
	PRJNA351262	SAMN08397687	SRP131757	SRR6651934	Chile: Atacama Desert	Halite	halite	BANFIELDLAB	2018	Illumina HiSeq 2000
	PRJNA351262	SAMN08397688	SRP131757	SRR6651935	Chile: Atacama Desert	Halite	halite	BANFIELDLAB	2018	Illumina HiSeq 2000
	PRJNA351262	SAMN08397689	SRP131757	SRR6651936	Chile: Atacama Desert	Halite	halite	BANFIELDLAB	2018	Illumina HiSeq 2000
	PRJNA351262	SAMN08397682	SRP131757	SRR6651937	Chile: Atacama Desert	Halite	halite	BANFIELDLAB	2018	Illumina HiSeq 2000
	PRJNA351262	SAMN08397683	SRP131757	SRR6651938	Chile: Atacama Desert	Halite	halite	BANFIELDLAB	2018	Illumina HiSeq 2000
	PRJNA351262	SAMN08397685	SRP131757	SRR6651940	Chile: Atacama Desert	Halite	halite	BANFIELDLAB	2018	Illumina HiSeq 2000
	PRJNA351262	SAMN08397690	SRP131757	SRR6651941	Chile: Atacama Desert	Halite	halite	BANFIELDLAB	2018	Illumina HiSeq 2000
	PRJNA351262	SAMN08397691	SRP131757	SRR6651942	Chile: Atacama Desert	Halite	halite	BANFIELDLAB	2018	Illumina HiSeq 2000
	PRJNA351262	SAMN08397692	SRP131757	SRR6651943	Chile: Atacama Desert	Halite	halite	BANFIELDLAB	2018	Illumina HiSeq 2000
	PRJNA351262	SAMN08397693	SRP131757	SRR6651944	Chile: Atacama Desert	Halite	halite	BANFIELDLAB	2018	Illumina HiSeq 2000
	PRJNA351262	SAMN08397696	SRP131757	SRR6651947	Chile: Atacama Desert	Halite	halite	BANFIELDLAB	2018	Illumina HiSeq 2000
	PRJNA351262	SAMN08397697	SRP131757	SRR6651948	Chile: Atacama Desert	Halite	halite	BANFIELDLAB	2018	Illumina HiSeq 2000
	PRJNA351262	SAMN08397698	SRP131757	SRR6651949	Chile: Atacama Desert	Halite	halite	BANFIELDLAB	2018	Illumina HiSeq 2000
	PRJNA351262	SAMN08397699	SRP131757	SRR6651950	Chile: Atacama Desert	Halite	halite	BANFIELDLAB	2018	Illumina HiSeq 2000
	PRJNA351262	SAMN08397700	SRP131757	SRR6651951	Chile: Atacama Desert	Halite	halite	BANFIELDLAB	2018	Illumina HiSeq 2000
	PRJEB25599	SAMEA81453418	ERP107533	ERR2407577		microbial mat	microbial mat	PROIMI	2018	Illumina HiSeq 1500
	PRJDB11497	SAMD00324615	DRP008329	DRR331398	Chile:Tyndall Glacier	glacier	glacier	NIG	2022	Illumina HiSeq 2500
	PRJNA729490	SAMN19118267	SRP319507	SRR14511832	Chile: Comau fjord	sea water	marine	UNIVERSIDAD ANDRES BELLO	2021	Illumina HiSeq 3000
	PRJNA729490	SAMN19118266	SRP319507	SRR14511833	Chile: Comau fjord	sea water	marine	UNIVERSIDAD ANDRES BELLO	2021	Illumina HiSeq 3000
	PRJNA729490	SAMN19118221	SRP319507	SRR14511834	Chile: Comau fjord	sea water	marine	UNIVERSIDAD ANDRES BELLO	2021	Illumina HiSeq 3000
	PRJNA729490	SAMN19118264	SRP319507	SRR14511836	Chile: Comau fjord	sea water	marine	UNIVERSIDAD ANDRES BELLO	2021	Illumina HiSeq 3000
	PRJNA729490	SAMN19118263	SRP319507	SRR14511837	Chile: Comau fjord	sea water	marine	UNIVERSIDAD ANDRES BELLO	2021	Illumina HiSeq 3000
	PRJNA729490	SAMN19118262	SRP319507	SRR14511838	Chile: Comau fjord	sea water	marine	UNIVERSIDAD ANDRES BELLO	2021	Illumina HiSeq 3000
	PRJNA729490	SAMN19118261	SRP319507	SRR14511839	Chile: Comau fjord	sea water	marine	UNIVERSIDAD ANDRES BELLO	2021	Illumina HiSeq 3000
	PRJNA729490	SAMN19118260	SRP319507	SRR14511840	Chile: Comau fjord	sea water	marine	UNIVERSIDAD ANDRES BELLO	2021	Illumina HiSeq 3000
	PRJNA729490	SAMN19118258	SRP319507	SRR14511841	Chile: Comau fjord	sea water	marine	UNIVERSIDAD ANDRES BELLO	2021	Illumina HiSeq 3000
	PRJNA729490	SAMN19118257	SRP319507	SRR14511842	Chile: Comau fjord	sea water	marine	UNIVERSIDAD ANDRES BELLO	2021	Illumina HiSeq 3000
	PRJNA729490	SAMN19118256	SRP319507	SRR14511843	Chile: Comau fjord	sea water	marine	UNIVERSIDAD ANDRES BELLO	2021	Illumina HiSeq 3000
	PRJNA729490	SAMN19118259	SRP319507	SRR14511844	Chile: Comau fjord	sea water	marine	UNIVERSIDAD ANDRES BELLO	2021	Illumina HiSeq 3000
	PRJNA729490	SAMN19118220	SRP319507	SRR14511845	Chile: Comau fjord	sea water	marine	UNIVERSIDAD ANDRES BELLO	2021	Illumina HiSeq 3000
	PRJNA729490	SAMN19118255	SRP319507	SRR14511846	Chile: Comau fjord	sea water	marine	UNIVERSIDAD ANDRES BELLO	2021	Illumina HiSeq 3000
	PRJNA729490	SAMN19118254	SRP319507	SRR14511847	Chile: Comau fjord	sea water	marine	UNIVERSIDAD ANDRES BELLO	2021	Illumina HiSeq 3000
	PRJNA729490	SAMN19118253	SRP319507	SRR14511848	Chile: Comau fjord	sea water	marine	UNIVERSIDAD ANDRES BELLO	2021	Illumina HiSeq 3000
	PRJNA729490	SAMN19118251	SRP319507	SRR14511849	Chile: Comau fjord	sea water	marine	UNIVERSIDAD ANDRES BELLO	2021	Illumina HiSeq 3000
	PRJNA729490	SAMN19118250	SRP319507	SRR14511850	Chile: Comau fjord	sea water	marine	UNIVERSIDAD ANDRES BELLO	2021	Illumina HiSeq 3000
	PRJNA729490	SAMN19118249	SRP319507	SRR14511851	Chile: Comau fjord	sea water	marine	UNIVERSIDAD ANDRES BELLO	2021	Illumina HiSeq 3000
	PRJNA729490	SAMN19118252	SRP319507	SRR14511852	Chile: Comau fjord	sea water	marine	UNIVERSIDAD ANDRES BELLO	2021	Illumina HiSeq 3000
	PRJNA729490	SAMN19118248	SRP319507	SRR14511853	Chile: Comau fjord	sea water	marine	UNIVERSIDAD ANDRES BELLO	2021	Illumina HiSeq 3000
	PRJNA729490	SAMN19118247	SRP319507	SRR14511854	Chile: Comau fjord	sea water	marine	UNIVERSIDAD ANDRES BELLO	2021	Illumina HiSeq 3000
	PRJNA729490	SAMN19118246	SRP319507	SRR14511855	Chile: Comau fjord	sea water	marine	UNIVERSIDAD ANDRES BELLO	2021	Illumina HiSeq 3000
	PRJNA729490	SAMN19118219	SRP319507	SRR14511856	Chile: Comau fjord	sea water	marine	UNIVERSIDAD ANDRES BELLO	2021	Illumina HiSeq 3000
	PRJNA729490	SAMN19118243	SRP319507	SRR14511858	Chile: Comau fjord	sea water	marine	UNIVERSIDAD ANDRES BELLO	2021	Illumina HiSeq 3000
	PRJNA729490	SAMN19118242	SRP319507	SRR14511859	Chile: Comau fjord	sea water	marine	UNIVERSIDAD ANDRES BELLO	2021	Illumina HiSeq 3000
	PRJNA729490	SAMN19118245	SRP319507	SRR14511860	Chile: Comau fjord	sea water	marine	UNIVERSIDAD ANDRES BELLO	2021	Illumina HiSeq 3000
	PRJNA729490	SAMN19118241	SRP319507	SRR14511861	Chile: Comau fjord	sea water	marine	UNIVERSIDAD ANDRES BELLO	2021	Illumina HiSeq 3000
	PRJNA729490	SAMN19118240	SRP319507	SRR14511862	Chile: Comau fjord	sea water	marine	UNIVERSIDAD ANDRES BELLO	2021	Illumina HiSeq 3000
	PRJNA729490	SAMN19118238	SRP319507	SRR14511864	Chile: Comau fjord	sea water	marine	UNIVERSIDAD ANDRES BELLO	2021	Illumina HiSeq 3000
	PRJNA729490	SAMN19118237	SRP319507	SRR14511865	Chile: Comau fjord	sea water	marine	UNIVERSIDAD ANDRES BELLO	2021	Illumina HiSeq 3000
	PRJNA729490	SAMN19118236	SRP319507	SRR14511866	Chile: Comau fjord	sea water	marine	UNIVERSIDAD ANDRES BELLO	2021	Illumina HiSeq 3000
	PRJNA729490	SAMN19118218	SRP319507	SRR14511867	Chile: Comau fjord	sea water	marine	UNIVERSIDAD ANDRES BELLO	2021	Illumina MiSeq
	PRJNA729490	SAMN19118235	SRP319507	SRR14511868	Chile: Comau fjord	sea water	marine	UNIVERSIDAD ANDRES BELLO	2021	Illumina HiSeq 3000
	PRJNA729490	SAMN19118234	SRP319507	SRR14511869	Chile: Comau fjord	sea water	marine	UNIVERSIDAD ANDRES BELLO	2021	Illumina HiSeq 3000
	PRJNA729490	SAMN19118233	SRP319507	SRR14511870	Chile: Comau fjord	sea water	marine	UNIVERSIDAD ANDRES BELLO	2021	Illumina HiSeq 3000
	PRJNA729490	SAMN19118232	SRP319507	SRR14511871	Chile: Comau fjord	sea water	marine	UNIVERSIDAD ANDRES BELLO	2021	Illumina HiSeq 3000
	PRJNA729490	SAMN19118231	SRP319507	SRR14511872	Chile: Comau fjord	sea water	marine	UNIVERSIDAD ANDRES BELLO	2021	Illumina HiSeq 3000
	PRJNA729490	SAMN19118229	SRP319507	SRR14511874	Chile: Comau fjord	sea water	marine	UNIVERSIDAD ANDRES BELLO	2021	Illumina HiSeq 3000
	PRJNA729490	SAMN19118228	SRP319507	SRR14511875	Chile: Comau fjord	sea water	marine	UNIVERSIDAD ANDRES BELLO	2021	Illumina HiSeq 3000
	PRJNA729490	SAMN19118227	SRP319507	SRR14511876	Chile: Comau fjord	sea water	marine	UNIVERSIDAD ANDRES BELLO	2021	Illumina HiSeq 3000
	PRJNA729490	SAMN19118226	SRP319507	SRR14511877	Chile: Comau fjord	sea water	marine	UNIVERSIDAD ANDRES BELLO	2021	Illumina HiSeq 3000
	PRJNA729490	SAMN19118217	SRP319507	SRR14511878	Chile: Comau fjord	sea water	marine	UNIVERSIDAD ANDRES BELLO	2021	Illumina MiSeq
	PRJNA729490	SAMN19118216	SRP319507	SRR14511879	Chile: Comau fjord	sea water	marine	UNIVERSIDAD ANDRES BELLO	2021	Illumina MiSeq
	PRJNA729490	SAMN19118312	SRP319507	SRR14511880	Chile: Comau fjord	marine sediment	marine sediment	UNIVERSIDAD ANDRES BELLO	2021	Illumina HiSeq 3000
	PRJNA729490	SAMN19118311	SRP319507	SRR14511881	Chile: Comau fjord	marine sediment	marine sediment	UNIVERSIDAD ANDRES BELLO	2021	Illumina HiSeq 3000
	PRJNA729490	SAMN19118310	SRP319507	SRR14511882	Chile: Comau fjord	marine sediment	marine sediment	UNIVERSIDAD ANDRES BELLO	2021	Illumina HiSeq 3000
	PRJNA729490	SAMN19118309	SRP319507	SRR14511883	Chile: Comau fjord	marine sediment	marine sediment	UNIVERSIDAD ANDRES BELLO	2021	Illumina HiSeq 3000
	PRJNA729490	SAMN19118308	SRP319507	SRR14511884	Chile: Comau fjord	sea water	marine	UNIVERSIDAD ANDRES BELLO	2021	Illumina NovaSeq 6000
	PRJNA729490	SAMN19118307	SRP319507	SRR14511885	Chile: Comau fjord	sea water	marine	UNIVERSIDAD ANDRES BELLO	2021	Illumina NovaSeq 6000
	PRJNA729490	SAMN19118306	SRP319507	SRR14511886	Chile: Comau fjord	sea water	marine	UNIVERSIDAD ANDRES BELLO	2021	Illumina NovaSeq 6000
	PRJNA729490	SAMN19118225	SRP319507	SRR14511887	Chile: Comau fjord	sea water	marine	UNIVERSIDAD ANDRES BELLO	2021	Illumina HiSeq 3000
	PRJNA729490	SAMN19118305	SRP319507	SRR14511888	Chile: Comau fjord	sea water	marine	UNIVERSIDAD ANDRES BELLO	2021	Illumina NovaSeq 6000
	PRJNA729490	SAMN19118304	SRP319507	SRR14511889	Chile: Comau fjord	sea water	marine	UNIVERSIDAD ANDRES BELLO	2021	Illumina NovaSeq 6000
	PRJNA729490	SAMN19118303	SRP319507	SRR14511890	Chile: Comau fjord	sea water	marine	UNIVERSIDAD ANDRES BELLO	2021	Illumina NovaSeq 6000
	PRJNA729490	SAMN19118301	SRP319507	SRR14511892	Chile: Comau fjord	sea water	marine	UNIVERSIDAD ANDRES BELLO	2021	Illumina NovaSeq 6000
	PRJNA729490	SAMN19118300	SRP319507	SRR14511893	Chile: Comau fjord	sea water	marine	UNIVERSIDAD ANDRES BELLO	2021	Illumina NovaSeq 6000
	PRJNA729490	SAMN19118299	SRP319507	SRR14511894	Chile: Comau fjord	sea water	marine	UNIVERSIDAD ANDRES BELLO	2021	Illumina NovaSeq 6000
	PRJNA729490	SAMN19118298	SRP319507	SRR14511895	Chile: Comau fjord	sea water	marine	UNIVERSIDAD ANDRES BELLO	2021	Illumina NovaSeq 6000
	PRJNA729490	SAMN19118297	SRP319507	SRR14511896	Chile: Comau fjord	sea water	marine	UNIVERSIDAD ANDRES BELLO	2021	Illumina NovaSeq 6000
	PRJNA729490	SAMN19118296	SRP319507	SRR14511897	Chile: Comau fjord	sea water	marine	UNIVERSIDAD ANDRES BELLO	2021	Illumina NovaSeq 6000
	PRJNA729490	SAMN19118224	SRP319507	SRR14511898	Chile: Comau fjord	sea water	marine	UNIVERSIDAD ANDRES BELLO	2021	Illumina HiSeq 3000
	PRJNA729490	SAMN19118295	SRP319507	SRR14511899	Chile: Comau fjord	sea water	marine	UNIVERSIDAD ANDRES BELLO	2021	Illumina NovaSeq 6000
	PRJNA729490	SAMN19118294	SRP319507	SRR14511900	Chile: Comau fjord	sea water	marine	UNIVERSIDAD ANDRES BELLO	2021	Illumina NovaSeq 6000
	PRJNA729490	SAMN19118293	SRP319507	SRR14511901	Chile: Comau fjord	sea water	marine	UNIVERSIDAD ANDRES BELLO	2021	Illumina NovaSeq 6000
	PRJNA729490	SAMN19118292	SRP319507	SRR14511902	Chile: Comau fjord	sea water	marine	UNIVERSIDAD ANDRES BELLO	2021	Illumina NovaSeq 6000
	PRJNA729490	SAMN19118291	SRP319507	SRR14511903	Chile: Comau fjord	sea water	marine	UNIVERSIDAD ANDRES BELLO	2021	Illumina NovaSeq 6000
	PRJNA729490	SAMN19118290	SRP319507	SRR14511904	Chile: Comau fjord	sea water	marine	UNIVERSIDAD ANDRES BELLO	2021	Illumina NovaSeq 6000
	PRJNA729490	SAMN19118289	SRP319507	SRR14511905	Chile: Comau fjord	sea water	marine	UNIVERSIDAD ANDRES BELLO	2021	Illumina NovaSeq 6000
	PRJNA729490	SAMN19118288	SRP319507	SRR14511906	Chile: Comau fjord	sea water	marine	UNIVERSIDAD ANDRES BELLO	2021	Illumina NovaSeq 6000
	PRJNA729490	SAMN19118223	SRP319507	SRR14511909	Chile: Comau fjord	sea water	marine	UNIVERSIDAD ANDRES BELLO	2021	Illumina HiSeq 3000
	PRJNA729490	SAMN19118285	SRP319507	SRR14511910	Chile: Comau fjord	sea water	marine	UNIVERSIDAD ANDRES BELLO	2021	Illumina NovaSeq 6000
	PRJNA729490	SAMN19118284	SRP319507	SRR14511911	Chile: Comau fjord	sea water	marine	UNIVERSIDAD ANDRES BELLO	2021	Illumina HiSeq 3000
	PRJNA729490	SAMN19118283	SRP319507	SRR14511912	Chile: Comau fjord	sea water	marine	UNIVERSIDAD ANDRES BELLO	2021	Illumina HiSeq 3000
	PRJNA729490	SAMN19118282	SRP319507	SRR14511913	Chile: Comau fjord	sea water	marine	UNIVERSIDAD ANDRES BELLO	2021	Illumina HiSeq 3000
	PRJNA729490	SAMN19118281	SRP319507	SRR14511914	Chile: Comau fjord	sea water	marine	UNIVERSIDAD ANDRES BELLO	2021	Illumina HiSeq 3000
	PRJNA729490	SAMN19118280	SRP319507	SRR14511915	Chile: Comau fjord	sea water	marine	UNIVERSIDAD ANDRES BELLO	2021	Illumina HiSeq 3000
	PRJNA729490	SAMN19118279	SRP319507	SRR14511916	Chile: Comau fjord	sea water	marine	UNIVERSIDAD ANDRES BELLO	2021	Illumina HiSeq 3000
	PRJNA729490	SAMN19118278	SRP319507	SRR14511917	Chile: Comau fjord	sea water	marine	UNIVERSIDAD ANDRES BELLO	2021	Illumina HiSeq 3000
	PRJNA729490	SAMN19118277	SRP319507	SRR14511918	Chile: Comau fjord	sea water	marine	UNIVERSIDAD ANDRES BELLO	2021	Illumina HiSeq 3000
	PRJNA729490	SAMN19118276	SRP319507	SRR14511919	Chile: Comau fjord	sea water	marine	UNIVERSIDAD ANDRES BELLO	2021	Illumina HiSeq 3000
	PRJNA729490	SAMN19118222	SRP319507	SRR14511920	Chile: Comau fjord	sea water	marine	UNIVERSIDAD ANDRES BELLO	2021	Illumina HiSeq 3000
	PRJNA729490	SAMN19118275	SRP319507	SRR14511921	Chile: Comau fjord	sea water	marine	UNIVERSIDAD ANDRES BELLO	2021	Illumina HiSeq 3000
	PRJNA729490	SAMN19118274	SRP319507	SRR14511922	Chile: Comau fjord	sea water	marine	UNIVERSIDAD ANDRES BELLO	2021	Illumina HiSeq 3000
	PRJNA729490	SAMN19118273	SRP319507	SRR14511923	Chile: Comau fjord	sea water	marine	UNIVERSIDAD ANDRES BELLO	2021	Illumina HiSeq 3000
	PRJNA729490	SAMN19118272	SRP319507	SRR14511924	Chile: Comau fjord	sea water	marine	UNIVERSIDAD ANDRES BELLO	2021	Illumina HiSeq 3000
	PRJNA729490	SAMN19118271	SRP319507	SRR14511925	Chile: Comau fjord	sea water	marine	UNIVERSIDAD ANDRES BELLO	2021	Illumina HiSeq 3000
	PRJNA729490	SAMN19118270	SRP319507	SRR14511926	Chile: Comau fjord	sea water	marine	UNIVERSIDAD ANDRES BELLO	2021	Illumina HiSeq 3000
	PRJNA729490	SAMN19118269	SRP319507	SRR14511927	Chile: Comau fjord	sea water	marine	UNIVERSIDAD ANDRES BELLO	2021	Illumina HiSeq 3000
	PRJNA729490	SAMN19118268	SRP319507	SRR14511928	Chile: Comau fjord	sea water	marine	UNIVERSIDAD ANDRES BELLO	2021	Illumina HiSeq 3000
	PRJNA1076829	SAMN39953879	SRP489862	SRR27977659	Chile: Laguna Lejia\, Altiplano\, Andes	lake	sediment	CENTRO DE ASTROBIOLOGIA	2024	NextSeq 550
Colombia (n: 3)	PRJNA509305	SAMN19518103	SRP173033	SRR14932674	Colombia: South America	activated sludge	activated sludge metagenome	TSINGHUA UNIVERSITY	2021	Illumina HiSeq 3000
	PRJNA509305	SAMN19518104	SRP173033	SRR14932675	Colombia: South America	activated sludge	activated sludge metagenome	TSINGHUA UNIVERSITY	2021	Illumina HiSeq 3000
	PRJNA509305	SAMN19518021	SRP173033	SRR14932698	Colombia: South America	activated sludge	activated sludge metagenome	TSINGHUA UNIVERSITY	2021	Illumina HiSeq 3000
Ecuador (n: 6)	PRJEB51229	SAMEA13189705	ERP135838	ERR8977376		sewage	wastewater metagenome	CENTRE FOR GENOMIC EPIDEMIOLOGY, NATIONAL FOOD INS	2022-04-09T00:00:00Z	Illumina NovaSeq 6000
	PRJEB51229	SAMEA13189706	ERP135838	ERR8977377		sewage	wastewater metagenome	CENTRE FOR GENOMIC EPIDEMIOLOGY, NATIONAL FOOD INS	2022-04-09T00:00:00Z	Illumina NovaSeq 6000
	PRJEB51229	SAMEA13189707	ERP135838	ERR8977378		sewage	wastewater metagenome	CENTRE FOR GENOMIC EPIDEMIOLOGY, NATIONAL FOOD INS	2022-04-09T00:00:00Z	Illumina NovaSeq 6000
	PRJEB51229	SAMEA13189740	ERP135838	ERR8977411		sewage	wastewater metagenome	CENTRE FOR GENOMIC EPIDEMIOLOGY, NATIONAL FOOD INS	2022-04-09T00:00:00Z	Illumina NovaSeq 6000
	PRJEB51229	SAMEA13189742	ERP135838	ERR8977413		sewage	wastewater metagenome	CENTRE FOR GENOMIC EPIDEMIOLOGY, NATIONAL FOOD INS	2022-04-09T00:00:00Z	Illumina NovaSeq 6000
	PRJEB51229	SAMEA13189744	ERP135838	ERR8977415		sewage	wastewater metagenome	CENTRE FOR GENOMIC EPIDEMIOLOGY, NATIONAL FOOD INS	2022-04-09T00:00:00Z	Illumina NovaSeq 6000
Peru (n: 62)	PRJNA870722	SAMN30330345	SRP416405	SRR23012434	Peru	soil	soil	CHINESE ACADEMY OF SCIENCE	2023-05-31 19:00:00	Illumina HiSeq 4000
	PRJEB42019	SAMEA7724272	ERP125879	ERR5004838	Peru:Puca Glacier	soil	soil	UNIVERSITY OF CALIFORNIA SAN DIEGO MICROBIOME INIT	2020-12-22 19:00:00	Illumina NovaSeq 6000
	PRJEB42019	SAMEA7724273	ERP125879	ERR5004839	Peru:Puca Glacier	soil	soil	UNIVERSITY OF CALIFORNIA SAN DIEGO MICROBIOME INIT	2020-12-22 19:00:00	Illumina NovaSeq 6000
	PRJEB42019	SAMEA7724276	ERP125879	ERR5004842	Peru:Puca Glacier	soil	soil	UNIVERSITY OF CALIFORNIA SAN DIEGO MICROBIOME INIT	2020-12-22 19:00:00	Illumina NovaSeq 6000
	PRJEB42019	SAMEA7724277	ERP125879	ERR5004843	Peru:Puca Glacier	soil	soil	UNIVERSITY OF CALIFORNIA SAN DIEGO MICROBIOME INIT	2020-12-22 19:00:00	Illumina NovaSeq 6000
	PRJEB42019	SAMEA7724278	ERP125879	ERR5004844	Peru:Puca Glacier	soil	soil	UNIVERSITY OF CALIFORNIA SAN DIEGO MICROBIOME INIT	2020-12-22 19:00:00	Illumina NovaSeq 6000
	PRJEB42019	SAMEA7724279	ERP125879	ERR5004845	Peru:Puca Glacier	soil	soil	UNIVERSITY OF CALIFORNIA SAN DIEGO MICROBIOME INIT	2020-12-22 19:00:00	Illumina NovaSeq 6000
	PRJEB42019	SAMEA7724280	ERP125879	ERR5004846	Peru:Puca Glacier	soil	soil	UNIVERSITY OF CALIFORNIA SAN DIEGO MICROBIOME INIT	2020-12-22 19:00:00	Illumina NovaSeq 6000
	PRJEB42019	SAMEA7724281	ERP125879	ERR5004847	Peru:Puca Glacier	soil	soil	UNIVERSITY OF CALIFORNIA SAN DIEGO MICROBIOME INIT	2020-12-22 19:00:00	Illumina NovaSeq 6000
	PRJEB42019	SAMEA7724282	ERP125879	ERR5004848	Peru:Puca Glacier	soil	soil	UNIVERSITY OF CALIFORNIA SAN DIEGO MICROBIOME INIT	2020-12-22 19:00:00	Illumina NovaSeq 6000
	PRJEB42019	SAMEA7724273	ERP125879	ERR5003321	Peru:Puca Glacier	soil	soil	UNIVERSITY OF CALIFORNIA SAN DIEGO MICROBIOME INIT	2020-12-22 19:00:00	Illumina NovaSeq 6000
	PRJEB42019	SAMEA7724276	ERP125879	ERR5003322	Peru:Puca Glacier	soil	soil	UNIVERSITY OF CALIFORNIA SAN DIEGO MICROBIOME INIT	2020-12-22 19:00:00	Illumina NovaSeq 6000
	PRJEB42019	SAMEA7724278	ERP125879	ERR5003323	Peru:Puca Glacier	soil	soil	UNIVERSITY OF CALIFORNIA SAN DIEGO MICROBIOME INIT	2020-12-22 19:00:00	Illumina NovaSeq 6000
	PRJEB42019	SAMEA7724280	ERP125879	ERR5003325	Peru:Puca Glacier	soil	soil	UNIVERSITY OF CALIFORNIA SAN DIEGO MICROBIOME INIT	2020-12-22 19:00:00	Illumina NovaSeq 6000
	PRJEB42019	SAMEA7724282	ERP125879	ERR5003327	Peru:Puca Glacier	soil	soil	UNIVERSITY OF CALIFORNIA SAN DIEGO MICROBIOME INIT	2020-12-22 19:00:00	Illumina NovaSeq 6000
	PRJEB42019	SAMEA7724272	ERP125879	ERR5004051	Peru:Puca Glacier	soil	soil	UNIVERSITY OF CALIFORNIA SAN DIEGO MICROBIOME INIT	2020-12-22 19:00:00	Illumina NovaSeq 6000
	PRJEB42019	SAMEA7724273	ERP125879	ERR5004052	Peru:Puca Glacier	soil	soil	UNIVERSITY OF CALIFORNIA SAN DIEGO MICROBIOME INIT	2020-12-22 19:00:00	Illumina NovaSeq 6000
	PRJEB42019	SAMEA7724276	ERP125879	ERR5004055	Peru:Puca Glacier	soil	soil	UNIVERSITY OF CALIFORNIA SAN DIEGO MICROBIOME INIT	2020-12-22 19:00:00	Illumina NovaSeq 6000
	PRJEB42019	SAMEA7724278	ERP125879	ERR5004057	Peru:Puca Glacier	soil	soil	UNIVERSITY OF CALIFORNIA SAN DIEGO MICROBIOME INIT	2020-12-22 19:00:00	Illumina NovaSeq 6000
	PRJEB42019	SAMEA7724279	ERP125879	ERR5004058	Peru:Puca Glacier	soil	soil	UNIVERSITY OF CALIFORNIA SAN DIEGO MICROBIOME INIT	2020-12-22 19:00:00	Illumina NovaSeq 6000
	PRJEB42019	SAMEA7724280	ERP125879	ERR5004059	Peru:Puca Glacier	soil	soil	UNIVERSITY OF CALIFORNIA SAN DIEGO MICROBIOME INIT	2020-12-22 19:00:00	Illumina NovaSeq 6000
	PRJEB42019	SAMEA7724281	ERP125879	ERR5004060	Peru:Puca Glacier	soil	soil	UNIVERSITY OF CALIFORNIA SAN DIEGO MICROBIOME INIT	2020-12-22 19:00:00	Illumina NovaSeq 6000
	PRJEB42019	SAMEA7724282	ERP125879	ERR5004061	Peru:Puca Glacier	soil	soil	UNIVERSITY OF CALIFORNIA SAN DIEGO MICROBIOME INIT	2020-12-22 19:00:00	Illumina NovaSeq 6000
	PRJNA323673	SAMN05185338	SRP075870	SRR3608534	Peru:South America	soil metagenome	soil	UNIVERSIDAD NACIONAL AGRARIA LA MOLINA	2016-07-12 19:00:00	Illumina HiSeq 2500
	PRJNA323673	SAMN05185339	SRP075870	SRR3608535	Peru:South America	soil metagenome	soil	UNIVERSIDAD NACIONAL AGRARIA LA MOLINA	2016-07-12 19:00:00	Illumina HiSeq 2500
	PRJNA323673	SAMN05185340	SRP075870	SRR3608536	Peru:South America	soil metagenome	soil	UNIVERSIDAD NACIONAL AGRARIA LA MOLINA	2016-07-12 19:00:00	Illumina HiSeq 2500
	PRJNA323673	SAMN05185356	SRP075870	SRR3608537	Peru:South America	soil metagenome	soil	UNIVERSIDAD NACIONAL AGRARIA LA MOLINA	2016-07-12 19:00:00	Illumina HiSeq 2500
	PRJNA323673	SAMN05185358	SRP075870	SRR3608538	Peru:South America	soil metagenome	soil	UNIVERSIDAD NACIONAL AGRARIA LA MOLINA	2016-07-12 19:00:00	Illumina HiSeq 2500
	PRJNA323673	SAMN05185359	SRP075870	SRR3608539	Peru:South America	soil metagenome	soil	UNIVERSIDAD NACIONAL AGRARIA LA MOLINA	2016-07-12 19:00:00	Illumina HiSeq 2500
	PRJNA914214	SAMN32323862	SRP414064	SRR22826293	Peru: Huancavelica\, Huancavelica\, Huancavelica	soil metagenome	soil	INSTITUTO NACIONAL DE INNOVACION AGRARIA	2024-12-17 19:00:00	NextSeq 500
	PRJNA914214	SAMN32323861	SRP414064	SRR22826294	Peru: Huancavelica\, Huancavelica\, Huancavelica	soil metagenome	soil	INSTITUTO NACIONAL DE INNOVACION AGRARIA	2024-12-17 19:00:00	NextSeq 500
	PRJNA914214	SAMN32323860	SRP414064	SRR22826295	Peru: Huancavelica\, Huancavelica\, Huancavelica	soil metagenome	soil	INSTITUTO NACIONAL DE INNOVACION AGRARIA	2024-12-17 19:00:00	NextSeq 500
	PRJNA914214	SAMN32323859	SRP414064	SRR22826296	Peru: Huancavelica\, Huancavelica\, Huancavelica	soil metagenome	soil	INSTITUTO NACIONAL DE INNOVACION AGRARIA	2024-12-17 19:00:00	NextSeq 500
	PRJNA914214	SAMN32323857	SRP414064	SRR22826298	Peru: Huancavelica\, Huancavelica\, Huancavelica	soil metagenome	soil	INSTITUTO NACIONAL DE INNOVACION AGRARIA	2024-12-17 19:00:00	NextSeq 500
	PRJNA914214	SAMN32323856	SRP414064	SRR22826299	Peru: Huancavelica\, Huancavelica\, Huancavelica	soil metagenome	soil	INSTITUTO NACIONAL DE INNOVACION AGRARIA	2024-12-17 19:00:00	NextSeq 500
	PRJNA914214	SAMN32323855	SRP414064	SRR22826300	Peru: Huancavelica\, Huancavelica\, Huancavelica	soil metagenome	soil	INSTITUTO NACIONAL DE INNOVACION AGRARIA	2024-12-17 19:00:00	NextSeq 500
	PRJNA914214	SAMN32323865	SRP414064	SRR22826301	Peru: Huancavelica\, Huancavelica\, Huancavelica	soil metagenome	soil	INSTITUTO NACIONAL DE INNOVACION AGRARIA	2024-12-17 19:00:00	NextSeq 500
	PRJNA914214	SAMN32323864	SRP414064	SRR22826302	Peru: Huancavelica\, Huancavelica\, Huancavelica	soil metagenome	soil	INSTITUTO NACIONAL DE INNOVACION AGRARIA	2024-12-17 19:00:00	NextSeq 500
	PRJNA914214	SAMN32323863	SRP414064	SRR22826303	Peru: Huancavelica\, Huancavelica\, Huancavelica	soil metagenome	soil	INSTITUTO NACIONAL DE INNOVACION AGRARIA	2024-12-17 19:00:00	NextSeq 500
	PRJNA914214	SAMN32323854	SRP414064	SRR22826304	Peru: Huancavelica\, Huancavelica\, Huancavelica	soil metagenome	soil	INSTITUTO NACIONAL DE INNOVACION AGRARIA	2024-12-17 19:00:00	NextSeq 500
	PRJNA914214	SAMN32323853	SRP414064	SRR22826305	Peru: Huancavelica\, Huancavelica\, Huancavelica	soil metagenome	soil	INSTITUTO NACIONAL DE INNOVACION AGRARIA	2024-12-17 19:00:00	NextSeq 500
	PRJNA886760	SAMN31142800	SRP400862	SRR21793823	Peru: Huanuco\, Yarowilca\, Jacas Chico\, Punto Union	soil metagenome	soil	INSTITUTO NACIONAL DE INNOVACION AGRARIA	2023-11-09 19:00:00	NextSeq 500
	PRJNA886760	SAMN31142799	SRP400862	SRR21793824	Peru: Huanuco\, Yarowilca\, Chavinillo\, Cormay	soil metagenome	soil	INSTITUTO NACIONAL DE INNOVACION AGRARIA	2023-11-09 19:00:00	NextSeq 500
	PRJNA886760	SAMN31142798	SRP400862	SRR21793825	Peru: Huanuco\, Yarowilca\, Chavinillo\, Cormay	soil metagenome	soil	INSTITUTO NACIONAL DE INNOVACION AGRARIA	2023-11-09 19:00:00	NextSeq 500
	PRJNA886760	SAMN31142797	SRP400862	SRR21793826	Peru: Huanuco\, Yarowilca\, Chavinillo\, Cormay	soil metagenome	soil	INSTITUTO NACIONAL DE INNOVACION AGRARIA	2023-11-09 19:00:00	NextSeq 500
	PRJNA886760	SAMN31142796	SRP400862	SRR21793827	Peru: Huanuco\, Ambo\, Mayrapata\, Huampo	soil metagenome	soil	INSTITUTO NACIONAL DE INNOVACION AGRARIA	2023-11-09 19:00:00	NextSeq 500
	PRJNA886760	SAMN31142795	SRP400862	SRR21793828	Peru: Huanuco\, Ambo\, Mayrapata\, Huampo	soil metagenome	soil	INSTITUTO NACIONAL DE INNOVACION AGRARIA	2023-11-09 19:00:00	NextSeq 500
	PRJNA886760	SAMN31142794	SRP400862	SRR21793829	Peru: Huanuco\, Ambo\, Mayrapata\, Huampo	soil metagenome	soil	INSTITUTO NACIONAL DE INNOVACION AGRARIA	2023-11-09 19:00:00	NextSeq 500
	PRJNA886760	SAMN31142802	SRP400862	SRR21793831	Peru: Huanuco\, Yarowilca\, Jacas Chico\, Punto Union	soil metagenome	soil	INSTITUTO NACIONAL DE INNOVACION AGRARIA	2023-11-09 19:00:00	NextSeq 500
	PRJNA886760	SAMN31142801	SRP400862	SRR21793832	Peru: Huanuco\, Yarowilca\, Jacas Chico\, Punto Union	soil metagenome	soil	INSTITUTO NACIONAL DE INNOVACION AGRARIA	2023-11-09 19:00:00	NextSeq 500
	PRJNA886760	SAMN31142792	SRP400862	SRR21793833	Peru: Huanuco\, Ambo\, Mayrapata\, Hualmishhuasi	soil metagenome	soil	INSTITUTO NACIONAL DE INNOVACION AGRARIA	2023-11-09 19:00:00	NextSeq 500
	PRJNA886760	SAMN31142791	SRP400862	SRR21793834	Peru: Huanuco\, Ambo\, Mayrapata\, Hualmishhuasi	soil metagenome	soil	INSTITUTO NACIONAL DE INNOVACION AGRARIA	2023-11-09 19:00:00	NextSeq 500
	PRJNA323673	SAMN05185312	SRP075870	SRR3608531	Peru:South America	hot springs metagenome	hot springs	UNIVERSIDAD NACIONAL AGRARIA LA MOLINA	2016-07-11 19:00:00	Illumina HiSeq 2500
	PRJNA323673	SAMN05185314	SRP075870	SRR3608532	Peru:South America	soil metagenome	soil	UNIVERSIDAD NACIONAL AGRARIA LA MOLINA	2016-07-12 19:00:00	Illumina HiSeq 2500
	PRJNA323673	SAMN05185337	SRP075870	SRR3608533	Peru:South America	soil metagenome	soil	UNIVERSIDAD NACIONAL AGRARIA LA MOLINA	2016-07-12 19:00:00	Illumina HiSeq 2500
	PRJEB42019	SAMEA7724273	ERP125879	ERR5002042	Peru:Puca Glacier	soil metagenome	soil	UNIVERSITY OF CALIFORNIA SAN DIEGO MICROBIOME INIT	2020-12-21 19:00:00	Illumina NovaSeq 6000
	PRJEB42019	SAMEA7724276	ERP125879	ERR5002043	Peru:Puca Glacier	soil metagenome	soil	UNIVERSITY OF CALIFORNIA SAN DIEGO MICROBIOME INIT	2020-12-21 19:00:00	Illumina NovaSeq 6000
	PRJEB42019	SAMEA7724278	ERP125879	ERR5002044	Peru:Puca Glacier	soil metagenome	soil	UNIVERSITY OF CALIFORNIA SAN DIEGO MICROBIOME INIT	2020-12-21 19:00:00	Illumina NovaSeq 6000
	PRJEB42019	SAMEA7724279	ERP125879	ERR5002045	Peru:Puca Glacier	soil metagenome	soil	UNIVERSITY OF CALIFORNIA SAN DIEGO MICROBIOME INIT	2020-12-21 19:00:00	Illumina NovaSeq 6000
	PRJEB42019	SAMEA7724280	ERP125879	ERR5002046	Peru:Puca Glacier	soil metagenome	soil	UNIVERSITY OF CALIFORNIA SAN DIEGO MICROBIOME INIT	2020-12-21 19:00:00	Illumina NovaSeq 6000
	PRJEB42019	SAMEA7724281	ERP125879	ERR5002047	Peru:Puca Glacier	soil metagenome	soil	UNIVERSITY OF CALIFORNIA SAN DIEGO MICROBIOME INIT	2020-12-21 19:00:00	Illumina NovaSeq 6000
	PRJEB42019	SAMEA7724282	ERP125879	ERR5002048	Peru:Puca Glacier	soil metagenome	soil	UNIVERSITY OF CALIFORNIA SAN DIEGO MICROBIOME INIT	2020-12-21 19:00:00	Illumina NovaSeq 6000
Uruguay (n: 3)	PRJNA509305	SAMN19518238	SRX11245213	SRR14932608	Uruguay: South America	activated sludge	activated sludge	Tsinghua University, Congmin Zhu	2021	Illumina
	PRJNA509305	SAMN19518239	SRX11245212	SRR14932609	Uruguay: South America	activated sludge	activated sludge	Tsinghua University, Congmin Zhu	2021	Illumina
	PRJNA509305	SAMN19518240	SRX11245211	SRR14932610	Uruguay: South America	activated sludge	activated sludge	Tsinghua University, Congmin Zhu	2021	Illumina
