# Supplementary material for: Integrated Genome Mining, Bacterial Co-Culture Activation, and Peptidomic Analyses Identify Antimicrobial Peptide Candidates from South American Bacteria
Source: Antibiotics (Basel). 2026 Jul 16;15(7):696. doi: 10.3390/antibiotics15070696 (PMC13403791; doi:10.3390/antibiotics15070696)
Supplement: Supplementary file 1 [file antibiotics-15-00696-s001.zip › Supplementary File/Tables-Paper/Tables-Paper-OK/S.Table1.xlsx]

## Sheet: S.Table 1
Supplementary Table S1: Environmental bacterial genomes from South America included in this study
Country	Run	ReleaseDate	LoadDate	spots	bases	avgLength	size_MB	download_path	Experiment	LibraryName	LibraryStrategy	LibrarySelection	LibrarySource	LibraryLayout	Platform	Model	SRAStudy	BioProject	ProjectID	Sample	BioSample	Isolation Source	TaxID	ScientificName	SampleName	CenterName	Submission
Argentina (n:120)	SRR3038654	2017-01-02	2015-12-21 14:59:00	4262496	2139772992	502	1169	https://sra-downloadb.be-md.ncbi.nlm.nih.gov/sos5/sra-pub-zq-11/SRR003/038/SRR3038654/SRR3038654.sralite.1	SRX1494647	RSJ_14_Illumina	WGS	RANDOM	GENOMIC	PAIRED	ILLUMINA	Illumina MiSeq	SRP067652	PRJNA302048	302048	SRS1217450	SAMN04263497	soil	1491	Clostridium botulinum	RSJ_14	LOS ALAMOS NATIONAL LABORATORY	SRA321046
	SRR3038655	2017-01-02	2015-12-21 15:01:00	155082	1003455787	6470	672	https://sra-downloadb.be-md.ncbi.nlm.nih.gov/sos5/sra-pub-zq-11/SRR003/038/SRR3038655/SRR3038655.lite.1	SRX1494648	RSJ_14_020103	WGS	RANDOM	GENOMIC	SINGLE	PACBIO_SMRT	PacBio RS II	SRP067652	PRJNA302048	302048	SRS1217450	SAMN04263497	soil	1491	Clostridium botulinum	RSJ_14	LOS ALAMOS NATIONAL LABORATORY	SRA321046
	SRR3038658	2017-01-02	2015-12-21 15:09:00	5074528	2547413056	502	1400	https://sra-downloadb.be-md.ncbi.nlm.nih.gov/sos5/sra-pub-zq-14/SRR003/038/SRR3038658.sralite.1	SRX1494651	RSJ_15_Illumina	WGS	RANDOM	GENOMIC	PAIRED	ILLUMINA	Illumina MiSeq	SRP067653	PRJNA302049	302049	SRS1217454	SAMN04263498	soil	1491	Clostridium botulinum	RSJ_15	LOS ALAMOS NATIONAL LABORATORY	SRA321047
	SRR3038659	2017-01-02	2015-12-21 15:10:00	170308	1111670929	6527	740	https://sra-downloadb.be-md.ncbi.nlm.nih.gov/sos5/sra-pub-zq-11/SRR003/038/SRR3038659/SRR3038659.lite.1	SRX1494652	RSJ_15_020105	WGS	RANDOM	GENOMIC	SINGLE	PACBIO_SMRT	PacBio RS II	SRP067653	PRJNA302049	302049	SRS1217454	SAMN04263498	soil	1491	Clostridium botulinum	RSJ_15	LOS ALAMOS NATIONAL LABORATORY	SRA321047
	SRR3038662	2017-01-02	2015-12-21 15:32:00	6661204	1968827799	295	815	https://sra-downloadb.be-md.ncbi.nlm.nih.gov/sos5/sra-pub-zq-11/SRR003/038/SRR3038662/SRR3038662.sralite.1	SRX1494655	RSJ_19_Illumina	WGS	RANDOM	GENOMIC	PAIRED	ILLUMINA	NextSeq 500	SRP067654	PRJNA302053	302053	SRS1217456	SAMN04263501	soil	1491	Clostridium botulinum	RSJ_19	LOS ALAMOS NATIONAL LABORATORY	SRA321048
	SRR3038664	2017-01-02	2015-12-21 15:37:00	284469	1619100714	5691	1088	https://sra-downloadb.be-md.ncbi.nlm.nih.gov/sos5/sra-pub-zq-11/SRR003/038/SRR3038664/SRR3038664.lite.1	SRX1494656	RSJ_19_020106	WGS	RANDOM	GENOMIC	SINGLE	PACBIO_SMRT	PacBio RS II	SRP067654	PRJNA302053	302053	SRS1217456	SAMN04263501	soil	1491	Clostridium botulinum	RSJ_19	LOS ALAMOS NATIONAL LABORATORY	SRA321048
	SRR3028122	2017-01-02	2015-12-17 11:31:00	12236820	3623326343	296	1531	https://sra-downloadb.be-md.ncbi.nlm.nih.gov/sos5/sra-pub-zq-11/SRR003/028/SRR3028122/SRR3028122.sralite.1	SRX1488859	HHJNWBGXX	WGS	RANDOM	GENOMIC	PAIRED	ILLUMINA	Illumina MiSeq	SRP067497	PRJNA302036	302036	SRS1211059	SAMN04263488	soil	1491	Clostridium botulinum	RSJ_2	LOS ALAMOS NATIONAL LABORATORY	SRA320549
	SRR3028123	2017-01-02	2015-12-17 11:24:00	397527	2352380840	5917	1585	https://sra-downloadb.be-md.ncbi.nlm.nih.gov/sos5/sra-pub-zq-11/SRR003/028/SRR3028123/SRR3028123.lite.1	SRX1488860	RSJ2_020079	WGS	RANDOM	GENOMIC	SINGLE	PACBIO_SMRT	PacBio RS II	SRP067497	PRJNA302036	302036	SRS1211059	SAMN04263488	soil	1491	Clostridium botulinum	RSJ_2	LOS ALAMOS NATIONAL LABORATORY	SRA320549
	SRR3109908	2017-02-01	2016-01-21 04:36:00	10261047	3041546310	296	1300	https://sra-downloadb.be-md.ncbi.nlm.nih.gov/sos5/sra-pub-zq-11/SRR003/109/SRR3109908/SRR3109908.sralite.1	SRX1538363	HHKYWBGXX_S10	WGS	RANDOM	GENOMIC	PAIRED	ILLUMINA	Illumina MiSeq	SRP068661	PRJNA302054	302054	SRS1254882	SAMN04263502	soil	1491	Clostridium botulinum	RSJ_20	LOS ALAMOS NATIONAL LABORATORY	SRA336750
	SRR3109909	2017-02-01	2016-01-21 04:38:00	382465	2186851986	5717	1459	https://sra-downloadb.be-md.ncbi.nlm.nih.gov/sos5/sra-pub-zq-11/SRR003/109/SRR3109909/SRR3109909.lite.1	SRX1538364	PB_20205	WGS	RANDOM	GENOMIC	SINGLE	PACBIO_SMRT	PacBio RS II	SRP068661	PRJNA302054	302054	SRS1254882	SAMN04263502	soil	1491	Clostridium botulinum	RSJ_20	LOS ALAMOS NATIONAL LABORATORY	SRA336750
	SRR3109923	2017-02-01	2016-01-21 04:39:00	11497067	3388458846	294	1452	https://sra-downloadb.be-md.ncbi.nlm.nih.gov/sos5/sra-pub-zq-11/SRR003/109/SRR3109923/SRR3109923.sralite.1	SRX1538378	HHKYWBGXX_S11	WGS	RANDOM	GENOMIC	PAIRED	ILLUMINA	Illumina MiSeq	SRP068664	PRJNA302055	302055	SRS1254890	SAMN04263506	soil	1491	Clostridium botulinum	RSJ_21	LOS ALAMOS NATIONAL LABORATORY	SRA336753
	SRR3109924	2017-02-01	2016-01-21 04:40:00	379794	2205187994	5806	1476	https://sra-downloadb.be-md.ncbi.nlm.nih.gov/sos5/sra-pub-zq-11/SRR003/109/SRR3109924/SRR3109924.lite.1	SRX1538379	PB_020206	WGS	RANDOM	GENOMIC	SINGLE	PACBIO_SMRT	PacBio RS II	SRP068664	PRJNA302055	302055	SRS1254890	SAMN04263506	soil	1491	Clostridium botulinum	RSJ_21	LOS ALAMOS NATIONAL LABORATORY	SRA336753
	SRR3109925	2017-02-01	2016-01-21 04:39:00	9757553	2888787928	296	1240	https://sra-downloadb.be-md.ncbi.nlm.nih.gov/sos5/sra-pub-zq-14/SRR003/109/SRR3109925.sralite.1	SRX1538380	HHKYWBGXX_S12	WGS	RANDOM	GENOMIC	PAIRED	ILLUMINA	Illumina MiSeq	SRP068663	PRJNA302056	302056	SRS1254889	SAMN04263507	soil	1491	Clostridium botulinum	RSJ_22	LOS ALAMOS NATIONAL LABORATORY	SRA336754
	SRR3109926	2017-02-01	2016-01-21 04:42:00	282295	2088165766	7397	1399	https://sra-downloadb.be-md.ncbi.nlm.nih.gov/sos5/sra-pub-zq-11/SRR003/109/SRR3109926/SRR3109926.lite.1	SRX1538381	PB_020209	WGS	RANDOM	GENOMIC	SINGLE	PACBIO_SMRT	PacBio RS II	SRP068663	PRJNA302056	302056	SRS1254889	SAMN04263507	soil	1491	Clostridium botulinum	RSJ_22	LOS ALAMOS NATIONAL LABORATORY	SRA336754
	SRR3028124	2017-01-02	2015-12-17 11:28:00	8069143	2378918103	294	983	https://sra-downloadb.be-md.ncbi.nlm.nih.gov/sos5/sra-pub-zq-11/SRR003/028/SRR3028124/SRR3028124.sralite.1	SRX1488862	HHJNWBGXX	WGS	RANDOM	GENOMIC	PAIRED	ILLUMINA	Illumina MiSeq	SRP067499	PRJNA302038	302038	SRS1211061	SAMN04263489	soil	1491	Clostridium botulinum	RSJ_3	LOS ALAMOS NATIONAL LABORATORY	SRA320550
	SRR3028125	2017-01-02	2015-12-17 11:33:00	422795	2412263660	5705	1620	https://sra-downloadb.be-md.ncbi.nlm.nih.gov/sos5/sra-pub-zq-11/SRR003/028/SRR3028125/SRR3028125.lite.1	SRX1488863	RSJ3_020080	WGS	RANDOM	GENOMIC	SINGLE	PACBIO_SMRT	PacBio RS II	SRP067499	PRJNA302038	302038	SRS1211061	SAMN04263489	soil	1491	Clostridium botulinum	RSJ_3	LOS ALAMOS NATIONAL LABORATORY	SRA320550
	SRR3028867	2017-01-02	2015-12-17 13:23:00	8812933	2627210416	298	1086	https://sra-downloadb.be-md.ncbi.nlm.nih.gov/sos5/sra-pub-zq-11/SRR003/028/SRR3028867/SRR3028867.sralite.1	SRX1489352	HHJNWBGXX	WGS	RANDOM	GENOMIC	PAIRED	ILLUMINA	Illumina MiSeq	SRP067507	PRJNA302041	302041	SRS1211460	SAMN04263491	soil	1491	Clostridium botulinum	RSJ_6	LOS ALAMOS NATIONAL LABORATORY	SRA320563
	SRR3028939	2017-01-02	2015-12-17 13:27:00	409910	2582481827	6300	1732	https://sra-downloadb.be-md.ncbi.nlm.nih.gov/sos5/sra-pub-zq-11/SRR003/028/SRR3028939/SRR3028939.lite.1	SRX1489368	RSJ6_020082	WGS	RANDOM	GENOMIC	SINGLE	PACBIO_SMRT	PacBio RS II	SRP067507	PRJNA302041	302041	SRS1211460	SAMN04263491	soil	1491	Clostridium botulinum	RSJ_6	LOS ALAMOS NATIONAL LABORATORY	SRA320563
	SRR3018853	2017-01-02	2015-12-16 14:34:00	10000414	1487202442	148	577	https://sra-downloadb.be-md.ncbi.nlm.nih.gov/sos5/sra-pub-zq-11/SRR003/018/SRR3018853/SRR3018853.sralite.1	SRX1485618	HHJNWBGXX	WGS	RANDOM	GENOMIC	PAIRED	ILLUMINA	Illumina MiSeq	SRP067445	PRJNA302042	302042	SRS1208835	SAMN04263492	soil	1491	Clostridium botulinum	RSJ_8	LOS ALAMOS NATIONAL LABORATORY	SRA320211
	SRR3018856	2017-01-02	2015-12-16 14:49:00	336238	2178966997	6480	1462	https://sra-downloadb.be-md.ncbi.nlm.nih.gov/sos5/sra-pub-zq-11/SRR003/018/SRR3018856/SRR3018856.lite.1	SRX1485619	PacBio_020053	WGS	RANDOM	GENOMIC	SINGLE	PACBIO_SMRT	PacBio RS II	SRP067445	PRJNA302042	302042	SRS1208835	SAMN04263492	soil	1491	Clostridium botulinum	RSJ_8	LOS ALAMOS NATIONAL LABORATORY	SRA320211
	SRR3019178	2017-01-02	2015-12-16 17:14:00	7980353	2376499339	297	997	https://sra-downloadb.be-md.ncbi.nlm.nih.gov/sos5/sra-pub-zq-11/SRR003/019/SRR3019178/SRR3019178.sralite.1	SRX1485689	HHJNWBGXX	WGS	RANDOM	GENOMIC	PAIRED	ILLUMINA	Illumina MiSeq	SRP067446	PRJNA302043	302043	SRS1208854	SAMN04263493	soil	1491	Clostridium botulinum	RSJ_9	LOS ALAMOS NATIONAL LABORATORY	SRA320218
	SRR3019180	2017-01-02	2015-12-16 17:18:00	321623	1981076955	6159	1324	https://sra-downloadb.be-md.ncbi.nlm.nih.gov/sos5/sra-pub-zq-11/SRR003/019/SRR3019180/SRR3019180.lite.1	SRX1485690	PacBio_020054	WGS	RANDOM	GENOMIC	SINGLE	PACBIO_SMRT	PacBio RS II	SRP067446	PRJNA302043	302043	SRS1208854	SAMN04263493	soil	1491	Clostridium botulinum	RSJ_9	LOS ALAMOS NATIONAL LABORATORY	SRA320218
	SRR2072682	2016-02-26	2015-06-25 15:17:00	2659772	537273944	202	288	https://sra-downloadb.be-md.ncbi.nlm.nih.gov/sos5/sra-pub-zq-11/SRR002/072/SRR2072682/SRR2072682.sralite.1	SRX1067772	U21066	WGS	RANDOM	GENOMIC	PAIRED	ILLUMINA	Illumina Genome Analyzer IIx	SRP059640	PRJNA286797	286797	SRS967660	SAMN03780006	soil	1491	Clostridium botulinum	U21066	NAU	SRA273380
	SRR2072686	2016-02-26	2015-06-25 15:19:00	3221611	650765422	202	410	https://sra-downloadb.be-md.ncbi.nlm.nih.gov/sos5/sra-pub-zq-11/SRR002/072/SRR2072686/SRR2072686.sralite.1	SRX1067772	U21066	WGS	RANDOM	GENOMIC	PAIRED	ILLUMINA	Illumina Genome Analyzer IIx	SRP059640	PRJNA286797	286797	SRS967660	SAMN03780006	soil	1491	Clostridium botulinum	U21066	NAU	SRA273380
	SRR6377500	2018-01-17	2017-12-15 14:05:00	163482	503348967	3078	1748	https://sra-downloadb.be-md.ncbi.nlm.nih.gov/sos5/sra-pub-zq-11/SRR006/377/SRR6377500/SRR6377500.lite.1	SRX3472319	Xc-03-1638-1-1	WGS	RANDOM	GENOMIC	SINGLE	PACBIO_SMRT	PacBio RS II	SRP126789	PRJNA401937	401937	SRS2758953	SAMN07611881	Grapefruit	611301	Xanthomonas citri pv. citri	Xanthomonas citri str. 03-1638-1-1	AUBURN UNIVERSITY	SRA639002
	SRR6380001	2018-01-17	2017-12-15 14:18:00	163482	845435583	5171	2886	https://sra-downloadb.be-md.ncbi.nlm.nih.gov/sos5/sra-pub-zq-11/SRR006/380/SRR6380001/SRR6380001.lite.1	SRX3472319	Xc-03-1638-1-1	WGS	RANDOM	GENOMIC	SINGLE	PACBIO_SMRT	PacBio RS II	SRP126789	PRJNA401937	401937	SRS2758953	SAMN07611881	Grapefruit	611301	Xanthomonas citri pv. citri	Xanthomonas citri str. 03-1638-1-1	AUBURN UNIVERSITY	SRA639002
	SRR11234703	2020-09-21 11:00:00	2020-03-11 17:19:00	2379501	545531657	229	247	https://sra-downloadb.be-md.ncbi.nlm.nih.gov/sos5/sra-pub-zq-11/SRR011/234/SRR11234703/SRR11234703.lite.1	SRX7846547	LM205	WGS	RANDOM	GENOMIC	PAIRED	ILLUMINA	Illumina HiSeq 4000	SRP251489	PRJNA599566	599566	SRS6252225	SAMN13783074	Citrus leaf	611301	Xanthomonas citri pv. citri	LM205	CIRAD	SRA1050851
	SRR11234702	2020-09-21 11:00:00	2020-03-11 17:05:00	3036140	687128339	226	310	https://sra-downloadb.be-md.ncbi.nlm.nih.gov/sos5/sra-pub-zq-16/SRR011/11234/SRR11234702/SRR11234702.lite.1	SRX7846548	LM229	WGS	RANDOM	GENOMIC	PAIRED	ILLUMINA	Illumina HiSeq 4000	SRP251489	PRJNA599566	599566	SRS6252227	SAMN13783075	Citrus leaf	611301	Xanthomonas citri pv. citri	LM229	CIRAD	SRA1050851
	SRR11234707	2020-09-21 11:00:00	2020-03-11 16:56:00	1580735	378529586	239	179	https://sra-downloadb.be-md.ncbi.nlm.nih.gov/sos3/sra-pub-zq-24/SRR011/11234/SRR11234707/SRR11234707.lite.1	SRX7846543	JJ155	WGS	RANDOM	GENOMIC	PAIRED	ILLUMINA	Illumina HiSeq 4000	SRP251489	PRJNA599566	599566	SRS6252222	SAMN13783066	Citrus leaf	611301	Xanthomonas citri pv. citri	JJ155	CIRAD	SRA1050851
	SRR11234620	2020-09-21 11:00:00	2020-03-11 16:26:00	2369315	546870538	230	247	https://sra-downloadb.be-md.ncbi.nlm.nih.gov/sos5/sra-pub-zq-16/SRR011/11234/SRR11234620/SRR11234620.lite.1	SRX7846630	JK101-1	WGS	RANDOM	GENOMIC	PAIRED	ILLUMINA	Illumina HiSeq 4000	SRP251489	PRJNA599566	599566	SRS6252290	SAMN13783067	Citrus leaf	611301	Xanthomonas citri pv. citri	JK101-1	CIRAD	SRA1050851
	SRR11234710	2020-09-21 11:00:00	2020-03-11 17:33:00	2717878	582267731	214	263	https://sra-downloadb.be-md.ncbi.nlm.nih.gov/sos5/sra-pub-zq-11/SRR011/234/SRR11234710/SRR11234710.lite.1	SRX7846540	LM158	WGS	RANDOM	GENOMIC	PAIRED	ILLUMINA	Illumina HiSeq 4000	SRP251489	PRJNA599566	599566	SRS6252219	SAMN13783068	Citrus leaf	611301	Xanthomonas citri pv. citri	LM158	CIRAD	SRA1050851
	SRR11234709	2020-09-21 11:00:00	2020-03-11 17:08:00	2494144	543544160	217	245	https://sra-downloadb.be-md.ncbi.nlm.nih.gov/sos5/sra-pub-zq-11/SRR011/234/SRR11234709/SRR11234709.lite.1	SRX7846541	LM169	WGS	RANDOM	GENOMIC	PAIRED	ILLUMINA	Illumina HiSeq 4000	SRP251489	PRJNA599566	599566	SRS6252220	SAMN13783069	Citrus leaf	611301	Xanthomonas citri pv. citri	LM169	CIRAD	SRA1050851
	SRR11234708	2020-09-21 11:00:00	2020-03-11 17:09:00	2573645	579187676	225	261	https://sra-downloadb.be-md.ncbi.nlm.nih.gov/sos5/sra-pub-zq-16/SRR011/11234/SRR11234708/SRR11234708.lite.1	SRX7846542	LM180	WGS	RANDOM	GENOMIC	PAIRED	ILLUMINA	Illumina HiSeq 4000	SRP251489	PRJNA599566	599566	SRS6252221	SAMN13783070	Citrus leaf	611301	Xanthomonas citri pv. citri	LM180	CIRAD	SRA1050851
	SRR11234625	2020-09-21 11:00:00	2020-03-11 16:24:00	30515	203587528	6671	176	https://sra-downloadb.be-md.ncbi.nlm.nih.gov/sos5/sra-pub-run-32/SRR011/11234/SRR11234625/SRR11234625.2	SRX7846625	LM180.lib_nanopore	WGS	RANDOM	GENOMIC	SINGLE	OXFORD_NANOPORE	MinION	SRP251489	PRJNA599566	599566	SRS6252221	SAMN13783070	Citrus leaf	611301	Xanthomonas citri pv. citri	LM180	CIRAD	SRA1050851
	SRR11234706	2020-09-21 11:00:00	2020-03-11 17:08:00	2599203	562397998	216	255	https://sra-downloadb.be-md.ncbi.nlm.nih.gov/sos5/sra-pub-zq-11/SRR011/234/SRR11234706/SRR11234706.lite.1	SRX7846544	LM184	WGS	RANDOM	GENOMIC	PAIRED	ILLUMINA	Illumina HiSeq 4000	SRP251489	PRJNA599566	599566	SRS6252223	SAMN13783071	Citrus leaf	611301	Xanthomonas citri pv. citri	LM184	CIRAD	SRA1050851
	SRR11234705	2020-09-21 11:00:00	2020-03-11 17:18:00	1737083	402259772	231	182	https://sra-downloadb.be-md.ncbi.nlm.nih.gov/sos5/sra-pub-zq-11/SRR011/234/SRR11234705/SRR11234705.lite.1	SRX7846545	LM198	WGS	RANDOM	GENOMIC	PAIRED	ILLUMINA	Illumina HiSeq 4000	SRP251489	PRJNA599566	599566	SRS6252224	SAMN13783072	Citrus leaf	611301	Xanthomonas citri pv. citri	LM198	CIRAD	SRA1050851
	SRR11234704	2020-09-21 11:00:00	2020-03-11 17:14:00	2760667	628085045	227	283	https://sra-downloadb.be-md.ncbi.nlm.nih.gov/sos5/sra-pub-zq-16/SRR011/11234/SRR11234704/SRR11234704.lite.1	SRX7846546	LM199	WGS	RANDOM	GENOMIC	PAIRED	ILLUMINA	Illumina HiSeq 4000	SRP251489	PRJNA599566	599566	SRS6252226	SAMN13783073	Citrus leaf	611301	Xanthomonas citri pv. citri	LM199	CIRAD	SRA1050851
	SRR16903880	2022-12-31 00:18:00	2021-11-10 11:04:00	821334	341935873	416	216	https://sra-downloadb.be-md.ncbi.nlm.nih.gov/sos1/sra-pub-zq-38/SRR016/16903/SRR16903880/SRR16903880.lite.1	SRX13096561	20745wA9_LM199	WGS	RANDOM	GENOMIC	PAIRED	ILLUMINA	Illumina HiSeq 4000	SRP345409	PRJNA779375	779375	SRS11032883	SAMN23028367	Citrus leaf	611301	Xanthomonas citri pv. citri	LM199	MANCHESTER METROPOLITAN UNIVERSITY	SRA1327023
	SRR16903977	2022-12-31 00:18:00	2021-11-10 11:05:00	499860	202492141	405	128	https://sra-downloadb.be-md.ncbi.nlm.nih.gov/sos2/sra-pub-zq-18/SRR016/16903/SRR16903977/SRR16903977.lite.1	SRX13096464	20745wC2_FDC103	WGS	RANDOM	GENOMIC	PAIRED	ILLUMINA	Illumina HiSeq 4000	SRP345409	PRJNA779375	779375	SRS11032788	SAMN23028270	Citrus leaf	611301	Xanthomonas citri pv. citri	FDC103	MANCHESTER METROPOLITAN UNIVERSITY	SRA1327023
	SRR16903937	2022-12-31 00:18:00	2021-11-10 11:07:00	469881	182576654	388	113	https://sra-downloadb.be-md.ncbi.nlm.nih.gov/sos2/sra-pub-zq-18/SRR016/16903/SRR16903937/SRR16903937.lite.1	SRX13096504	20745wC1_FDC15	WGS	RANDOM	GENOMIC	PAIRED	ILLUMINA	Illumina HiSeq 4000	SRP345409	PRJNA779375	779375	SRS11032827	SAMN23028315	Citrus leaf	611301	Xanthomonas citri pv. citri	FDC15	MANCHESTER METROPOLITAN UNIVERSITY	SRA1327023
	SRR9118215	2019-05-24 20:33:00	2019-05-24 20:25:00	982090	133907138	136	79	https://sra-downloadb.be-md.ncbi.nlm.nih.gov/sos1/sra-pub-zq-38/SRR009/9118/SRR9118215/SRR9118215.lite.1	SRX5892238	INTA-1	WGS	PCR	GENOMIC	SINGLE	ILLUMINA	Illumina MiSeq	SRP199426	PRJNA544651	544651	SRS4813923	SAMN11845824	alfalfa nodules	382	Sinorhizobium meliloti	Sinorhizobium meliloti INTA1	NATIONAL INSTITUTE OF AGRICULTURAL TECHNOLOGY (INTA)-CONICET(IABIMO)	SRA890086
	SRR9118214	2019-05-24 20:33:00	2019-05-24 20:24:00	344078	92939018	270	53	https://sra-downloadb.be-md.ncbi.nlm.nih.gov/sos3/sra-pub-zq-24/SRR009/9118/SRR9118214/SRR9118214.lite.1	SRX5892239	INTA-2	WGS	PCR	GENOMIC	SINGLE	ILLUMINA	Illumina MiSeq	SRP199426	PRJNA544651	544651	SRS4813924	SAMN11845825	alfalfa nodules	382	Sinorhizobium meliloti	Sinorhizobium meliloti INTA2	NATIONAL INSTITUTE OF AGRICULTURAL TECHNOLOGY (INTA)-CONICET(IABIMO)	SRA890086
	SRR9118213	2019-05-24 20:33:00	2019-05-24 20:25:00	884925	119360275	134	71	https://sra-downloadb.be-md.ncbi.nlm.nih.gov/sos3/sra-pub-zq-22/SRR009/118/SRR9118213.sralite.1	SRX5892240	INTA-3	WGS	PCR	GENOMIC	SINGLE	ILLUMINA	Illumina MiSeq	SRP199426	PRJNA544651	544651	SRS4813925	SAMN11845826	alfalfa nodules	382	Sinorhizobium meliloti	Sinorhizobium meliloti INTA3	NATIONAL INSTITUTE OF AGRICULTURAL TECHNOLOGY (INTA)-CONICET(IABIMO)	SRA890086
	SRR9118212	2019-05-24 20:33:00	2019-05-24 20:24:00	375431	106346430	283	67	https://sra-downloadb.be-md.ncbi.nlm.nih.gov/sos5/sra-pub-zq-14/SRR009/118/SRR9118212.sralite.1	SRX5892241	INTA-4	WGS	PCR	GENOMIC	SINGLE	ILLUMINA	Illumina MiSeq	SRP199426	PRJNA544651	544651	SRS4813926	SAMN11845827	alfalfa nodules	382	Sinorhizobium meliloti	Sinorhizobium meliloti INTA4	NATIONAL INSTITUTE OF AGRICULTURAL TECHNOLOGY (INTA)-CONICET(IABIMO)	SRA890086
	SRR9118211	2019-05-24 20:33:00	2019-05-24 20:25:00	992921	268044821	269	171	https://sra-downloadb.be-md.ncbi.nlm.nih.gov/sos3/sra-pub-zq-24/SRR009/9118/SRR9118211/SRR9118211.lite.1	SRX5892242	INTA-5	WGS	PCR	GENOMIC	SINGLE	ILLUMINA	Illumina MiSeq	SRP199426	PRJNA544651	544651	SRS4813927	SAMN11845828	alfalfa nodules	382	Sinorhizobium meliloti	Sinorhizobium meliloti INTA5	NATIONAL INSTITUTE OF AGRICULTURAL TECHNOLOGY (INTA)-CONICET(IABIMO)	SRA890086
	SRR9118210	2019-05-24 20:32:00	2019-05-24 20:24:00	198531	54470495	274	34	https://sra-downloadb.be-md.ncbi.nlm.nih.gov/sos3/sra-pub-zq-24/SRR009/9118/SRR9118210/SRR9118210.lite.1	SRX5892243	INTA-6	WGS	PCR	GENOMIC	SINGLE	ILLUMINA	Illumina MiSeq	SRP199426	PRJNA544651	544651	SRS4813928	SAMN11845829	alfalfa nodules	382	Sinorhizobium meliloti	Sinorhizobium meliloti INTA6	NATIONAL INSTITUTE OF AGRICULTURAL TECHNOLOGY (INTA)-CONICET(IABIMO)	SRA890086
	SRR13731109	2022-06-01 00:02:00	2021-02-17 12:47:00	724343	217302900	300	92	https://sra-downloadb.be-md.ncbi.nlm.nih.gov/sos3/sra-pub-zq-24/SRR013/13731/SRR13731109/SRR13731109.lite.1	SRX10118759	SmeLPU83	WGS	unspecified	GENOMIC	PAIRED	ILLUMINA	Illumina HiSeq 4000	SRP306836	PRJNA701829	701829	SRS8273421	SAMN17951857	acidic soil	382	Sinorhizobium meliloti	Sinorhizobium meliloti LPU63	FACULTAD DE CIENCIAS EXACTAS, UNIVERSIDAD NACIONAL DE LA PLATA	SRA1197094
	SRR17382571	2023-11-08 01:25:00	2021-12-30 10:04:00	874082	438789164	502	255	https://sra-downloadb.be-md.ncbi.nlm.nih.gov/sos4/sra-pub-zq-1/SRR017/17382/SRR17382571/SRR17382571.lite.1	SRX13556665	1	WGS	PCR	GENOMIC	SINGLE	ILLUMINA	Illumina MiSeq	SRP352924	PRJNA793169	793169	SRS11449638	SAMN24505280	Glycine max	375	Bradyrhizobium japonicum	Bacteriostatic-resistant mutant 1	NATIONAL INSTITUTE OF AGRICULTURAL TECHNOLOGY (INTA)	SRA1350221
	SRR17382844	2023-11-08 01:25:00	2021-12-30 11:56:00	782318	348706927	445	131	https://sra-downloadb.be-md.ncbi.nlm.nih.gov/sos2/sra-pub-zq-18/SRR017/17382/SRR17382844/SRR17382844.lite.1	SRX13556938	2	WGS	PCR	GENOMIC	SINGLE	ILLUMINA	Illumina MiSeq	SRP352924	PRJNA793169	793169	SRS11449868	SAMN24518821	Glycine max	375	Bradyrhizobium japonicum	Bacteriostatic-resistant mutant 2	NATIONAL INSTITUTE OF AGRICULTURAL TECHNOLOGY (INTA)	SRA1350245
	SRR17385245	2023-11-08 01:25:00	2021-12-30 17:09:00	7595638	1115153401	146	436	https://sra-downloadb.be-md.ncbi.nlm.nih.gov/sos2/sra-pub-zq-20/SRR017/17385/SRR17385245/SRR17385245.lite.1	SRX13559330	3	WGS	PCR	GENOMIC	SINGLE	ILLUMINA	Illumina MiSeq	SRP352924	PRJNA793169	793169	SRS11452072	SAMN24519010	Glycine max	375	Bradyrhizobium japonicum	Bacteriostatic-resistant mutant 3	NATIONAL INSTITUTE OF AGRICULTURAL TECHNOLOGY (INTA)	SRA1350334
	SRR17386275	2023-11-08 01:25:00	2021-12-30 19:31:00	2129370	312836865	146	131	https://sra-downloadb.be-md.ncbi.nlm.nih.gov/sos4/sra-pub-zq-1/SRR017/17386/SRR17386275/SRR17386275.lite.1	SRX13560356	4	WGS	PCR	GENOMIC	SINGLE	ILLUMINA	Illumina MiSeq	SRP352924	PRJNA793169	793169	SRS11453095	SAMN24527104	Glycine max	375	Bradyrhizobium japonicum	Bacteriostatic-resistant mutant 4	NATIONAL INSTITUTE OF AGRICULTURAL TECHNOLOGY (INTA)	SRA1350367
	SRR17394979	2023-11-08 01:25:00	2021-12-31 08:32:00	38517834	11632385868	302	3632	https://sra-downloadb.be-md.ncbi.nlm.nih.gov/sos4/sra-pub-zq-1/SRR017/17394/SRR17394979/SRR17394979.lite.1	SRX13569040	5	WGS	PCR	GENOMIC	SINGLE	ILLUMINA	Illumina MiSeq	SRP352924	PRJNA793169	793169	SRS11461744	SAMN24529885	Glycine max	375	Bradyrhizobium japonicum	Bacteriostatic-resistant mutant 5	NATIONAL INSTITUTE OF AGRICULTURAL TECHNOLOGY (INTA)	SRA1350507
	SRR17388438	2023-11-08 01:25:00	2021-12-31 00:09:00	3032135	445400906	146	174	https://sra-downloadb.be-md.ncbi.nlm.nih.gov/sos2/sra-pub-zq-18/SRR017/17388/SRR17388438/SRR17388438.lite.1	SRX13562519	Ref Seq	WGS	PCR	GENOMIC	SINGLE	ILLUMINA	Illumina MiSeq	SRP352924	PRJNA793169	793169	SRS11471367	SAMN24528291	Glycine max	375	Bradyrhizobium japonicum	Bradyrhizobium japonicum E109	NATIONAL INSTITUTE OF AGRICULTURAL TECHNOLOGY (INTA)	SRA1350398
	SRR15356215	2022-01-11 01:12:00	2021-08-08 03:03:00	3071691	1347615151	438	600	https://sra-downloadb.be-md.ncbi.nlm.nih.gov/sos3/sra-pub-zq-24/SRR015/15356/SRR15356215/SRR15356215.lite.1	SRX11658725	Refseq E109	WGS	PCR	GENOMIC	SINGLE	ILLUMINA	Illumina MiSeq	SRP331085	PRJNA751921	751921	SRS9691703	SAMN20570598	Glycine max	375	Bradyrhizobium japonicum	Refseq E109	NATIONAL INSTITUTE OF AGRICULTURAL TECHNOLOGY (INTA)	SRA1271081
	SRR15342077	2022-01-11 01:12:00	2021-08-07 22:29:00	742164	360913472	486	168	https://sra-downloadb.be-md.ncbi.nlm.nih.gov/sos3/sra-pub-zq-24/SRR015/15342/SRR15342077/SRR15342077.lite.1	SRX11646309	oxidative stress resistant mutant E1	WGS	PCR	GENOMIC	SINGLE	ILLUMINA	Illumina MiSeq	SRP331085	PRJNA751921	751921	SRS9679536	SAMN20560778	Glycine max	375	Bradyrhizobium japonicum	oxidative stress resistant mutant E1	NATIONAL INSTITUTE OF AGRICULTURAL TECHNOLOGY (INTA)	SRA1270543
	SRR15345818	2022-01-11 01:12:00	2021-08-08 00:29:00	1121626	529289618	471	238	https://sra-downloadb.be-md.ncbi.nlm.nih.gov/sos3/sra-pub-zq-24/SRR015/15345/SRR15345818/SRR15345818.lite.1	SRX11650040	oxidative stress resistant mutant E2	WGS	PCR	GENOMIC	SINGLE	ILLUMINA	Illumina MiSeq	SRP331085	PRJNA751921	751921	SRS9683078	SAMN20570040	Glycine max	375	Bradyrhizobium japonicum	oxidative stress resistant mutant E2	NATIONAL INSTITUTE OF AGRICULTURAL TECHNOLOGY (INTA)	SRA1270703
	SRR15351361	2022-01-11 01:12:00	2021-08-08 01:53:00	416651	200978239	482	111	https://sra-downloadb.be-md.ncbi.nlm.nih.gov/sos1/sra-pub-zq-38/SRR015/15351/SRR15351361/SRR15351361.lite.1	SRX11655084	oxidative stress resistant mutant E3	WGS	PCR	GENOMIC	SINGLE	ILLUMINA	Illumina MiSeq	SRP331085	PRJNA751921	751921	SRS9688085	SAMN20570553	Glycine max	375	Bradyrhizobium japonicum	oxidative stress resistant mutant E3	NATIONAL INSTITUTE OF AGRICULTURAL TECHNOLOGY (INTA)	SRA1270975
	SRR15351359	2022-01-11 01:12:00	2021-08-08 01:51:00	243901	122438302	502	77	https://sra-downloadb.be-md.ncbi.nlm.nih.gov/sos3/sra-pub-zq-24/SRR015/15351/SRR15351359/SRR15351359.lite.1	SRX11655082	oxidative stress resistant mutant E4	WGS	PCR	GENOMIC	SINGLE	ILLUMINA	Illumina MiSeq	SRP331085	PRJNA751921	751921	SRS9688084	SAMN20570556	Glycine max	375	Bradyrhizobium japonicum	oxidative stress resistant mutant E4	NATIONAL INSTITUTE OF AGRICULTURAL TECHNOLOGY (INTA)	SRA1270976
	SRR16936538	2021-11-12 21:13:00	2021-11-12 17:56:00	1979886	587769660	296	254	https://sra-downloadb.be-md.ncbi.nlm.nih.gov/sos4/sra-pub-zq-1/SRR016/16936/SRR16936538/SRR16936538.lite.1	SRX13128547	BAC881b	WGS	PCR	GENOMIC	PAIRED	ILLUMINA	NextSeq 500	SRP345870	PRJNA779265	779265	SRS11062513	SAMN23026076	pepper	56460	Xanthomonas vesicatoria	BAC881b	OTTAWA RESEARCH AND DEVELOPMENT CENTER	SRA1328505
	SRR16936537	2021-11-12 21:13:00	2021-11-12 17:56:00	2021374	601759946	297	268	https://sra-downloadb.be-md.ncbi.nlm.nih.gov/sos1/sra-pub-zq-38/SRR016/16936/SRR16936537/SRR16936537.lite.1	SRX13128548	BAC882b	WGS	PCR	GENOMIC	PAIRED	ILLUMINA	NextSeq 500	SRP345870	PRJNA779265	779265	SRS11062514	SAMN23026077	tomato	56460	Xanthomonas vesicatoria	BAC882b	OTTAWA RESEARCH AND DEVELOPMENT CENTER	SRA1328505
	SRR16936536	2021-11-12 21:13:00	2021-11-12 18:01:00	1427490	425676600	298	191	https://sra-downloadb.be-md.ncbi.nlm.nih.gov/sos2/sra-pub-zq-20/SRR016/16936/SRR16936536/SRR16936536.lite.1	SRX13128549	BAC883b	WGS	PCR	GENOMIC	PAIRED	ILLUMINA	NextSeq 500	SRP345870	PRJNA779265	779265	SRS11062515	SAMN23026078	tomato	56460	Xanthomonas vesicatoria	BAC883b	OTTAWA RESEARCH AND DEVELOPMENT CENTER	SRA1328505
	SRR16936535	2021-11-12 21:13:00	2021-11-12 17:57:00	1461815	436240411	298	196	https://sra-downloadb.be-md.ncbi.nlm.nih.gov/sos2/sra-pub-zq-20/SRR016/16936/SRR16936535/SRR16936535.lite.1	SRX13128550	BAC884b	WGS	PCR	GENOMIC	PAIRED	ILLUMINA	NextSeq 500	SRP345870	PRJNA779265	779265	SRS11062517	SAMN23026079	tomato	56460	Xanthomonas vesicatoria	BAC884b	OTTAWA RESEARCH AND DEVELOPMENT CENTER	SRA1328505
	SRR28281119	2024-03-09 16:26:00	2024-03-09 16:00:00	3014396	904318800	300	303	https://sra-downloadb.be-md.ncbi.nlm.nih.gov/sos2/sra-pub-zq-18/SRR028/28281/SRR28281119/SRR28281119.lite.1	SRX23890438	MG1_SGP8_G4_8302	WGS	size fractionation	GENOMIC	PAIRED	ILLUMINA	Illumina NovaSeq 6000	SRP447847	PRJNA991976	991976	SRS20715738	SAMN40354507	Solanum lycopersicum	56460	Xanthomonas vesicatoria	MG1_SGP8_G4_8302	UNIVERSITY OF EXETER	SRA1820712
	SRR30293567	2024-08-19 05:12:00	2024-08-19 03:11:00	109946	723246113	6578	601	https://sra-downloadb.be-md.ncbi.nlm.nih.gov/sos4/sra-pub-run-30/SRR030/30293/SRR30293567/SRR30293567.1	SRX25754294	MG1_8302_August_2024	WGS	size fractionation	GENOMIC	SINGLE	OXFORD_NANOPORE	PromethION	SRP447847	PRJNA991976	991976	SRS20715738	SAMN40354507	Solanum lycopersicum	56460	Xanthomonas vesicatoria	MG1_SGP8_G4_8302	UNIVERSITY OF EXETER	SRA1950480
	ERR2286790	2018-03-01 07:41:00	2018-03-01 10:15:00	1585876	895953045	564	552	https://sra-downloadb.be-md.ncbi.nlm.nih.gov/sos5/sra-pub-zq-14/ERR002/286/ERR2286790.sralite.1	ERX2338316	unspecified	WGS	RANDOM	GENOMIC	PAIRED	ILLUMINA	Illumina MiSeq	ERP106537	PRJEB24689	436527	ERS2180571	SAMEA104569287	Chicha, maize-based fermented beverage	1590	Lactiplantibacillus plantarum	SAMEA104569287	UNIVERSITY OF VALENCIA, SPAIN	ERA1206264
	ERR2286794	2018-03-01 07:41:00	2018-03-01 10:16:00	1392450	806527337	579	506	https://sra-downloadb.be-md.ncbi.nlm.nih.gov/sos5/sra-pub-zq-14/ERR002/286/ERR2286794.sralite.1	ERX2338320	unspecified	WGS	RANDOM	GENOMIC	PAIRED	ILLUMINA	Illumina MiSeq	ERP106547	PRJEB24698	436531	ERS2180794	SAMEA104569510	Chicha, maize-based fermented beverage	1590	Lactiplantibacillus plantarum	SAMEA104569510	UNIVERSITY OF VALENCIA, SPAIN	ERA1206268
	ERR2286891	2018-03-01 07:41:00	2018-03-01 10:16:00	1832608	1058594528	577	663	https://sra-downloadb.be-md.ncbi.nlm.nih.gov/sos5/sra-pub-zq-14/ERR002/286/ERR2286891.sralite.1	ERX2338417	unspecified	WGS	RANDOM	GENOMIC	PAIRED	ILLUMINA	Illumina MiSeq	ERP106548	PRJEB24699	436532	ERS2180795	SAMEA104569511	Chicha, maize-based fermented beverage	1590	Lactiplantibacillus plantarum	SAMEA104569511	UNIVERSITY OF VALENCIA, SPAIN	ERA1206271
	ERR2286898	2018-03-01 07:41:00	2018-03-01 10:16:00	1788717	804346419	449	500	https://sra-downloadb.be-md.ncbi.nlm.nih.gov/sos5/sra-pub-zq-14/ERR002/286/ERR2286898.sralite.1	ERX2338424	unspecified	WGS	RANDOM	GENOMIC	PAIRED	ILLUMINA	Illumina MiSeq	ERP106549	PRJEB24700	436533	ERS2180796	SAMEA104569512	Chicha, maize-based fermented beverage	1590	Lactiplantibacillus plantarum	SAMEA104569512	UNIVERSITY OF VALENCIA, SPAIN	ERA1206274
	ERR2286899	2018-03-01 07:41:00	2018-03-01 10:16:00	1884586	1070858316	568	656	https://sra-downloadb.be-md.ncbi.nlm.nih.gov/sos5/sra-pub-zq-14/ERR002/286/ERR2286899.sralite.1	ERX2338425	unspecified	WGS	RANDOM	GENOMIC	PAIRED	ILLUMINA	Illumina MiSeq	ERP106550	PRJEB24701	436534	ERS2180797	SAMEA104569513	Chicha, maize-based fermented beverage	1590	Lactiplantibacillus plantarum	SAMEA104569513	UNIVERSITY OF VALENCIA, SPAIN	ERA1206275
	SRR25194045	2023-07-07 17:34:00	2023-07-07 17:19:00	764489	298820243	390	170	https://sra-downloadb.be-md.ncbi.nlm.nih.gov/sos3/sra-pub-zq-22/SRR025/25194/SRR25194045/SRR25194045.lite.1	SRX20941267	Arg-1A	WGS	unspecified	GENOMIC	PAIRED	ILLUMINA	Illumina MiSeq	SRP447991	PRJNA992549	992549	SRS18217081	SAMN36357994	Zea mays	56459	Xanthomonas vasicola	Arg-1A	UNIVERSITY OF EXETER	SRA1669313
	SRR25411579	2023-07-25 08:07:00	2023-07-25 08:04:00	441741	251889729	570	162	https://sra-downloadb.be-md.ncbi.nlm.nih.gov/sos5/sra-pub-zq-11/SRR025/25411/SRR25411579/SRR25411579.lite.1	SRX21147183	Arg-2B	WGS	unspecified	GENOMIC	PAIRED	ILLUMINA	Illumina MiSeq	SRP447991	PRJNA992549	992549	SRS18410247	SAMN36701295	Zea mays	325776	Xanthomonas vasicola pv. vasculorum	Arg-2B Fera June 2023	UNIVERSITY OF EXETER	SRA1678868
	SRR25194044	2023-07-07 17:34:00	2023-07-07 17:19:00	739602	279485124	377	160	https://sra-downloadb.be-md.ncbi.nlm.nih.gov/sos3/sra-pub-zq-22/SRR025/25194/SRR25194044/SRR25194044.lite.1	SRX20941268	Arg-3A	WGS	unspecified	GENOMIC	PAIRED	ILLUMINA	Illumina NovaSeq 6000	SRP447991	PRJNA992549	992549	SRS18217082	SAMN36357996	Zea mays	56459	Xanthomonas vasicola	Arg-3A	UNIVERSITY OF EXETER	SRA1669313
	SRR25194043	2023-07-07 17:34:00	2023-07-07 17:19:00	594318	244730617	411	142	https://sra-downloadb.be-md.ncbi.nlm.nih.gov/sos3/sra-pub-zq-22/SRR025/25194/SRR25194043/SRR25194043.lite.1	SRX20941269	Arg-4B	WGS	unspecified	GENOMIC	PAIRED	ILLUMINA	Illumina MiSeq	SRP447991	PRJNA992549	992549	SRS18217083	SAMN36357997	Zea mays	56459	Xanthomonas vasicola	Arg-4B	UNIVERSITY OF EXETER	SRA1669313
	SRR25411578	2023-07-25 08:06:00	2023-07-25 08:04:00	441440	239898668	543	148	https://sra-downloadb.be-md.ncbi.nlm.nih.gov/sos5/sra-pub-zq-11/SRR025/25411/SRR25411578/SRR25411578.lite.1	SRX21147184	Arg-6B	WGS	unspecified	GENOMIC	PAIRED	ILLUMINA	Illumina MiSeq	SRP447991	PRJNA992549	992549	SRS18410248	SAMN36701296	Zea mays	325776	Xanthomonas vasicola pv. vasculorum	Arg-6B Fera June 2023	UNIVERSITY OF EXETER	SRA1678868
	SRR17030678	2022-05-16 10:04:00	2021-11-24 15:43:00	31586	151334298	4791	129	https://sra-downloadb.be-md.ncbi.nlm.nih.gov/sos4/sra-pub-run-30/SRR017/17030/SRR17030678/SRR17030678.1	SRX13220608	nanopore.rnd4	WGS	RANDOM	GENOMIC	SINGLE	OXFORD_NANOPORE	MinION	SRP347685	PRJNA782308	782308	SRS11146169	SAMN23371896	radical nodules from peanut plants	574727	Bradyrhizobium sp. C-145	BspC145	UNRC	SRA1334647
	SRR17030679	2022-05-16 10:04:00	2021-11-24 15:40:00	2857	14174086	4961	12	https://sra-downloadb.be-md.ncbi.nlm.nih.gov/sos2/sra-pub-zq-20/SRR017/17030/SRR17030679/SRR17030679.lite.1	SRX13220607	nanopore.rnd3	WGS	RANDOM	GENOMIC	SINGLE	OXFORD_NANOPORE	MinION	SRP347685	PRJNA782308	782308	SRS11146169	SAMN23371896	radical nodules from peanut plants	574727	Bradyrhizobium sp. C-145	BspC145	UNRC	SRA1334647
	SRR17030680	2022-05-16 10:04:00	2021-11-24 15:40:00	3831	23958450	6253	20	https://sra-downloadb.be-md.ncbi.nlm.nih.gov/sos2/sra-pub-zq-20/SRR017/17030/SRR17030680/SRR17030680.lite.1	SRX13220606	nanopore.rnd2	WGS	RANDOM	GENOMIC	SINGLE	OXFORD_NANOPORE	MinION	SRP347685	PRJNA782308	782308	SRS11146169	SAMN23371896	radical nodules from peanut plants	574727	Bradyrhizobium sp. C-145	BspC145	UNRC	SRA1334647
	SRR17030681	2022-05-16 10:04:00	2021-11-24 15:40:00	3271	19528548	5970	16	https://sra-downloadb.be-md.ncbi.nlm.nih.gov/sos2/sra-pub-zq-20/SRR017/17030/SRR17030681/SRR17030681.lite.1	SRX13220605	nanopore.rnd1	WGS	RANDOM	GENOMIC	SINGLE	OXFORD_NANOPORE	MinION	SRP347685	PRJNA782308	782308	SRS11146169	SAMN23371896	radical nodules from peanut plants	574727	Bradyrhizobium sp. C-145	BspC145	UNRC	SRA1334647
	SRR17030682	2022-05-16 10:04:00	2021-11-24 15:41:00	3271313	970285739	296	372	https://sra-downloadb.be-md.ncbi.nlm.nih.gov/sos2/sra-pub-zq-20/SRR017/17030/SRR17030682/SRR17030682.lite.1	SRX13220604	illumina	WGS	RANDOM	GENOMIC	PAIRED	ILLUMINA	NextSeq 500	SRP347685	PRJNA782308	782308	SRS11146169	SAMN23371896	radical nodules from peanut plants	574727	Bradyrhizobium sp. C-145	BspC145	UNRC	SRA1334647
	SRR17042237	2023-06-14 12:04:00	2021-11-26 07:44:00	39581	164497472	4155	141	https://sra-downloadb.be-md.ncbi.nlm.nih.gov/sos3/sra-pub-run-36/SRR017/17042/SRR17042237/SRR17042237.1	SRX13232041	nanopore.rnd4	WGS	RANDOM	GENOMIC	SINGLE	OXFORD_NANOPORE	MinION	SRP347685	PRJNA782308	782308	SRS11156889	SAMN23371906	radical nodules from peanut plants	2898442	Bradyrhizobium sp. 62B	Bsp62B	UNRC	SRA1335108
	SRR17042238	2023-06-14 12:04:00	2021-11-26 07:41:00	5560	24759069	4453	21	https://sra-downloadb.be-md.ncbi.nlm.nih.gov/sos3/sra-pub-run-36/SRR017/17042/SRR17042238/SRR17042238.1	SRX13232040	nanopore.rnd3	WGS	RANDOM	GENOMIC	SINGLE	OXFORD_NANOPORE	MinION	SRP347685	PRJNA782308	782308	SRS11156889	SAMN23371906	radical nodules from peanut plants	2898442	Bradyrhizobium sp. 62B	Bsp62B	UNRC	SRA1335108
	SRR17042239	2023-06-14 12:04:00	2021-11-26 07:42:00	10135	53278393	5256	45	https://sra-downloadb.be-md.ncbi.nlm.nih.gov/sos3/sra-pub-run-36/SRR017/17042/SRR17042239/SRR17042239.1	SRX13232039	nanopore.rnd2	WGS	RANDOM	GENOMIC	SINGLE	OXFORD_NANOPORE	MinION	SRP347685	PRJNA782308	782308	SRS11156889	SAMN23371906	radical nodules from peanut plants	2898442	Bradyrhizobium sp. 62B	Bsp62B	UNRC	SRA1335108
	SRR17042240	2023-06-14 12:04:00	2021-11-26 07:42:00	6531	34588226	5296	29	https://sra-downloadb.be-md.ncbi.nlm.nih.gov/sos3/sra-pub-run-36/SRR017/17042/SRR17042240/SRR17042240.1	SRX13232038	nanopore.rnd1	WGS	RANDOM	GENOMIC	SINGLE	OXFORD_NANOPORE	MinION	SRP347685	PRJNA782308	782308	SRS11156889	SAMN23371906	radical nodules from peanut plants	2898442	Bradyrhizobium sp. 62B	Bsp62B	UNRC	SRA1335108
	SRR17042241	2023-06-14 12:04:00	2021-11-26 07:43:00	3268719	965098351	295	369	https://sra-downloadb.be-md.ncbi.nlm.nih.gov/sos3/sra-pub-zq-24/SRR017/17042/SRR17042241/SRR17042241.lite.1	SRX13232037	illumina	WGS	RANDOM	GENOMIC	PAIRED	ILLUMINA	NextSeq 500	SRP347685	PRJNA782308	782308	SRS11156889	SAMN23371906	radical nodules from peanut plants	2898442	Bradyrhizobium sp. 62B	Bsp62B	UNRC	SRA1335108
	SRR16992657	2022-07-22 11:13:00	2021-11-21 14:07:00	20786	93759679	4510	80	https://sra-downloadb.be-md.ncbi.nlm.nih.gov/sos4/sra-pub-run-30/SRR016/16992/SRR16992657/SRR16992657.1	SRX13182922	nanopore.rnd3	WGS	RANDOM	GENOMIC	SINGLE	OXFORD_NANOPORE	MinION	SRP347092	PRJNA782313	782313	SRS11112155	SAMN23371988	radical nodules from chickpea plants	39645	Mesorhizobium ciceri	MciceriR30	UNRC	SRA1332438
	SRR16992658	2022-07-22 11:13:00	2021-11-21 14:07:00	16262	103774874	6381	89	https://sra-downloadb.be-md.ncbi.nlm.nih.gov/sos2/sra-pub-run-34/SRR016/16992/SRR16992658/SRR16992658.1	SRX13182921	nanopore.rnd2	WGS	RANDOM	GENOMIC	SINGLE	OXFORD_NANOPORE	MinION	SRP347092	PRJNA782313	782313	SRS11112155	SAMN23371988	radical nodules from chickpea plants	39645	Mesorhizobium ciceri	MciceriR30	UNRC	SRA1332438
	SRR16992659	2022-07-22 11:13:00	2021-11-21 14:08:00	18255	102921356	5637	88	https://sra-downloadb.be-md.ncbi.nlm.nih.gov/sos3/sra-pub-zq-24/SRR016/16992/SRR16992659/SRR16992659.lite.1	SRX13182920	nanopore.rnd1	WGS	RANDOM	GENOMIC	SINGLE	OXFORD_NANOPORE	MinION	SRP347092	PRJNA782313	782313	SRS11112155	SAMN23371988	radical nodules from chickpea plants	39645	Mesorhizobium ciceri	MciceriR30	UNRC	SRA1332438
	SRR16992660	2022-07-22 11:13:00	2021-11-21 14:07:00	3094760	916391721	296	353	https://sra-downloadb.be-md.ncbi.nlm.nih.gov/sos1/sra-pub-zq-38/SRR016/16992/SRR16992660/SRR16992660.lite.1	SRX13182919	illumina	WGS	RANDOM	GENOMIC	PAIRED	ILLUMINA	NextSeq 500	SRP347092	PRJNA782313	782313	SRS11112155	SAMN23371988	radical nodules from chickpea plants	39645	Mesorhizobium ciceri	MciceriR30	UNRC	SRA1332438
	SRR16992661	2022-07-22 11:13:00	2021-11-21 14:09:00	33667	173190177	5144	148	https://sra-downloadb.be-md.ncbi.nlm.nih.gov/sos3/sra-pub-zq-24/SRR016/16992/SRR16992661/SRR16992661.lite.1	SRX13182918	nanopore.rnd4	WGS	RANDOM	GENOMIC	SINGLE	OXFORD_NANOPORE	MinION	SRP347092	PRJNA782313	782313	SRS11112155	SAMN23371988	radical nodules from chickpea plants	39645	Mesorhizobium ciceri	MciceriR30	UNRC	SRA1332438
	SRR3317165	2016-04-01	2016-04-01 00:42:00	8860157	1772031400	200	731	https://sra-downloadb.be-md.ncbi.nlm.nih.gov/sos5/sra-pub-zq-14/SRR003/317/SRR3317165.sralite.1	SRX1671883		WGS	PCR	GENOMIC	PAIRED	ILLUMINA	Illumina HiSeq 1500	SRP072695	PRJNA316980	316980	SRS1369049	SAMN04594889	onion rhizosphere	135461	Bacillus subtilis subsp. subtilis	Bsub ALBA01	CIQUIBIC-CONICET-UNC	SRA401787
	ERR2286791	2018-03-01 07:41:00	2018-03-01 10:15:00	2208980	1222033368	553	832	https://sra-downloadb.be-md.ncbi.nlm.nih.gov/sos5/sra-pub-zq-14/ERR002/286/ERR2286791.sralite.1	ERX2338317	unspecified	WGS	RANDOM	GENOMIC	PAIRED	ILLUMINA	Illumina MiSeq	ERP106538	PRJEB24690	436528	ERS2180583	SAMEA104569299	Chicha, maize-based fermented beverage	1511761	Leuconostoc suionicum	SAMEA104569299	UNIVERSITY OF VALENCIA, SPAIN	ERA1206265
	ERR2286792	2018-03-01 07:41:00	2018-03-01 10:15:00	1581279	941447232	595	581	https://sra-downloadb.be-md.ncbi.nlm.nih.gov/sos5/sra-pub-zq-14/ERR002/286/ERR2286792.sralite.1	ERX2338318	unspecified	WGS	RANDOM	GENOMIC	PAIRED	ILLUMINA	Illumina MiSeq	ERP106541	PRJEB24693	436530	ERS2180619	SAMEA104569335	Chicha, maize-based fermented beverage	1511761	Leuconostoc suionicum	SAMEA104569335	UNIVERSITY OF VALENCIA, SPAIN	ERA1206266
	ERR2286793	2018-03-01 07:41:00	2018-03-01 10:15:00	675893	342602059	506	214	https://sra-downloadb.be-md.ncbi.nlm.nih.gov/sos5/sra-pub-zq-14/ERR002/286/ERR2286793.sralite.1	ERX2338319	unspecified	WGS	RANDOM	GENOMIC	PAIRED	ILLUMINA	Illumina MiSeq	ERP106539	PRJEB24691	436529	ERS2180584	SAMEA104569300	Chicha, maize-based fermented beverage	1511761	Leuconostoc suionicum	SAMEA104569300	UNIVERSITY OF VALENCIA, SPAIN	ERA1206267
	SRR10056426	2019-12-31 00:07:00	2019-09-02 14:24:00	3661572	1105794744	302	347	https://sra-downloadb.be-md.ncbi.nlm.nih.gov/sos5/sra-pub-zq-16/SRR010/056/SRR10056426.sralite.1	SRX6790324	2A-Methylobacterium-INGEBI-HN00107052	WGS	unspecified	GENOMIC	PAIRED	ILLUMINA	Illumina NovaSeq 6000	SRP220379	PRJNA560067	560067	SRS5347729	SAMN12567564	Solanum tuberosum var. Desiree	2603816	Methylobacterium sp. 2A	Methylobacterium sp. strain 2A	FACULTAD DE CIENCIAS EXACTAS Y NATURALES (UBA)	SRA954648
	SRR10841505	2020-01-07 09:40:00	2020-01-07 08:45:00	1066294	465418285	436	299	https://sra-downloadb.be-md.ncbi.nlm.nih.gov/sos5/sra-pub-zq-16/SRR010/841/SRR10841505.sralite.1	SRX7512572	AAC22	WGS	PCR	GENOMIC	PAIRED	ILLUMINA	Illumina HiSeq 2500	SRP239756	PRJNA598106	598106	SRS5951698	SAMN13698506	Atrazine polluted watercourse	1789692	Arthrobacter sp. AAC22	Paenarthrobacter ureafaciens AAC22	UNIVERSIDAD TECNOLOGICA METROPOLITANA	SRA1021162
	SRR1700502	2015-03-10	2014-12-09 17:40:00	3105934	559068120	180	421	https://sra-downloadb.be-md.ncbi.nlm.nih.gov/sos5/sra-pub-zq-11/SRR001/700/SRR1700502/SRR1700502.sralite.1	SRX802984	Blinens	WGS	RANDOM	GENOMIC	PAIRED	ILLUMINA	Illumina HiSeq 2000	SRP050995	PRJNA268212	268212	SRS785135	SAMN03216776	water well sample	1703	Brevibacterium linens	Brevibacterium linens AE038-8	ORNL	SRA212910
	SRR11840083	2021-06-30 00:34:00	2020-05-25 07:55:00	9174581	2701500540	294	1108	https://sra-downloadb.be-md.ncbi.nlm.nih.gov/sos4/sra-pub-zq-1/SRR011/11840/SRR11840083/SRR11840083.lite.1	SRX8390477	Blin	WGS	unspecified	GENOMIC	PAIRED	ILLUMINA	Illumina MiSeq	SRP263416	PRJNA634817	634817	SRS6704030	SAMN15009645	Plant Rhizosphere	224911	Bradyrhizobium diazoefficiens USDA 110	Bradyoriginoc	UNIVERSIDAD AUTONOMA DE MADRID	SRA1079384
	SRR12003280	2020-06-12 10:10:00	2020-06-12 10:08:00	1601270	483583540	302	195	https://sra-downloadb.be-md.ncbi.nlm.nih.gov/sos3/sra-pub-zq-24/SRR012/12003/SRR12003280/SRR12003280.lite.1	SRX8536518	Arad-1	WGS	RANDOM PCR	GENOMIC	PAIRED	ILLUMINA	Illumina HiSeq 2000	SRP267047	PRJNA638589	638589	SRS6831480	SAMN15197770	Plant Rhizosphere	358	Agrobacterium tumefaciens	Agrobacterium radiobacter strain CHLDO	IBR-CONICET	SRA1086311
	SRR2971420	2016-11-25	2015-12-03 15:09:00	1356113	651983806	480	403	https://sra-downloadb.be-md.ncbi.nlm.nih.gov/sos5/sra-pub-zq-11/SRR002/971/SRR2971420/SRR2971420.sralite.1	SRX1452659	m26	WGS	RANDOM	GENOMIC	PAIRED	ILLUMINA	Illumina MiSeq	SRP066681	PRJNA303168	303168	SRS1180388	SAMN04287673	decaying forest soil	1295626	Cellulomonas sp. B6	Cellulomonas B6	INTA	SRA313670
	SRR12473610	2023-02-17 17:24:00	2020-08-19 00:57:00	404773	131968110	326	76	https://sra-downloadb.be-md.ncbi.nlm.nih.gov/sos2/sra-pub-zq-18/SRR012/12473/SRR12473610/SRR12473610.lite.1	SRX8967690	PE reads	WGS	PCR	GENOMIC	PAIRED	ILLUMINA	Illumina HiSeq 2500	SRP277997	PRJNA657294	657294	SRS7223554	SAMN15824366	fructose-rich niches	2763007	Fructobacillus sp. CRL 2054	Fructobacillus sp. CRL 2054, fig isolate	CENTRO DE REFERENCIA PARA LACTOBACILOS (CERELA-CONICET)	SRA1114365
	SRR16993326	2023-06-14 12:39:00	2021-11-21 14:25:00	3220812	955918936	296	368	https://sra-downloadb.be-md.ncbi.nlm.nih.gov/sos4/sra-pub-zq-1/SRR016/16993/SRR16993326/SRR16993326.lite.1	SRX13183585	illumina	WGS	RANDOM	GENOMIC	PAIRED	ILLUMINA	NextSeq 500	SRP347092	PRJNA782313	782313	SRS11112818	SAMN23372083	radical nodules from chickpea plants	43617	Mesorhizobium mediterraneum	MmediterraneumR31	UNRC	SRA1332442
	SRR16993325	2023-06-14 12:39:00	2021-11-21 14:26:00	66347	338893033	5107	290	https://sra-downloadb.be-md.ncbi.nlm.nih.gov/sos3/sra-pub-run-36/SRR016/16993/SRR16993325/SRR16993325.1	SRX13183586	nanopore.rnd1	WGS	RANDOM	GENOMIC	SINGLE	OXFORD_NANOPORE	MinION	SRP347092	PRJNA782313	782313	SRS11112818	SAMN23372083	radical nodules from chickpea plants	43617	Mesorhizobium mediterraneum	MmediterraneumR31	UNRC	SRA1332442
	SRR16993324	2023-06-14 12:39:00	2021-11-21 14:26:00	53176	261967205	4926	224	https://sra-downloadb.be-md.ncbi.nlm.nih.gov/sos3/sra-pub-run-36/SRR016/16993/SRR16993324/SRR16993324.1	SRX13183587	nanopore.rnd2	WGS	RANDOM	GENOMIC	SINGLE	OXFORD_NANOPORE	MinION	SRP347092	PRJNA782313	782313	SRS11112818	SAMN23372083	radical nodules from chickpea plants	43617	Mesorhizobium mediterraneum	MmediterraneumR31	UNRC	SRA1332442
	SRR22395562	2022-11-23 13:14:00	2022-11-23 13:10:00	2585297	1297819094	502	442	https://sra-downloadb.be-md.ncbi.nlm.nih.gov/sos2/sra-pub-zq-18/SRR022/22395/SRR22395562/SRR22395562.lite.1	SRX18365510	AAC22	WGS	PCR	GENOMIC	PAIRED	ILLUMINA	Illumina HiSeq 2500	SRP239756	PRJNA598106	598106	SRS5951698	SAMN13698506	Atrazine polluted watercourse	1789692	Arthrobacter sp. AAC22	Paenarthrobacter ureafaciens AAC22	UNIVERSIDAD TECNOLOGICA METROPOLITANA	SRA1546049
	SRR19736601	2022-08-18 14:17:00	2022-06-17 13:59:00	1255878	371206292	295	192	https://sra-downloadb.be-md.ncbi.nlm.nih.gov/sos3/sra-pub-zq-24/SRR019/19736/SRR19736601/SRR19736601.lite.1	SRX15782911	IBL01259	WGS	RANDOM	GENOMIC	PAIRED	ILLUMINA	Illumina MiSeq	SRP382286	PRJNA848845	848845	SRS13476067	SAMN29019239	soil	1428	Bacillus thuringiensis	IBL01259	USDA-ARS	SRA1439266
	SRR22353524	2022-11-21 10:03:00	2022-11-21 08:38:00	1182136	593432272	502	386	https://sra-downloadb.be-md.ncbi.nlm.nih.gov/sos2/sra-pub-zq-20/SRR022/22353/SRR22353524/SRR22353524.lite.1	SRX18324490	AAC22c	WGS	PCR	GENOMIC	PAIRED	ILLUMINA	Illumina HiSeq 2500	SRP408853	PRJNA903493	903493	SRS15813933	SAMN31806547	Atrazine polluted watercourse	37931	Paenarthrobacter ureafaciens	Paenarthrobacter ureafaciens AAC22c	UNIVERSIDAD TECNOLOGICA METROPOLITANA	SRA1543864
	SRR23276594	2023-12-01 00:06:00	2023-01-31 14:20:00	5843869	1325890959	226	448	https://sra-downloadb.be-md.ncbi.nlm.nih.gov/sos3/sra-pub-zq-24/SRR023/23276/SRR23276594/SRR23276594.lite.1	SRX19220020	B-41093	WGS	RANDOM PCR	GENOMIC	PAIRED	ILLUMINA	Illumina NovaSeq 6000	SRP357972	PRJNA802201	802201	SRS16626738	SAMN32927348	soil	1793963	Bacillus nakamurai	B-41093	USDA-ARS-NCAUR	SRA1580904
	SRR24034478	2023-12-01 00:07:00	2023-03-31 13:04:00	4124311	1987905118	481	732	https://sra-downloadb.be-md.ncbi.nlm.nih.gov/sos3/sra-pub-zq-24/SRR024/24034/SRR24034478/SRR24034478.lite.1	SRX19837367	B-41811	WGS	RANDOM PCR	GENOMIC	PAIRED	ILLUMINA	Illumina NovaSeq 6000	SRP357972	PRJNA802201	802201	SRS17196258	SAMN33940614	soil	72360	Bacillus mojavensis	B-41811	USDA-ARS-NCAUR	SRA1613377
	SRR24034477	2023-12-01 00:07:00	2023-03-31 13:04:00	1125473	543664387	483	202	https://sra-downloadb.be-md.ncbi.nlm.nih.gov/sos3/sra-pub-zq-24/SRR024/24034/SRR24034477/SRR24034477.lite.1	SRX19837368	B-41812	WGS	RANDOM PCR	GENOMIC	PAIRED	ILLUMINA	Illumina NovaSeq 6000	SRP357972	PRJNA802201	802201	SRS17196259	SAMN33940615	soil	72360	Bacillus mojavensis	B-41812	USDA-ARS-NCAUR	SRA1613377
	SRR24034476	2023-12-01 00:07:00	2023-03-31 13:03:00	418785	203805331	486	76	https://sra-downloadb.be-md.ncbi.nlm.nih.gov/sos3/sra-pub-zq-24/SRR024/24034/SRR24034476/SRR24034476.lite.1	SRX19837369	B-41813	WGS	RANDOM PCR	GENOMIC	PAIRED	ILLUMINA	Illumina NovaSeq 6000	SRP357972	PRJNA802201	802201	SRS17196260	SAMN33940616	soil	1405	Bacillus mycoides	B-41813	USDA-ARS-NCAUR	SRA1613377
	SRR24034474	2023-12-01 00:07:00	2023-03-31 13:03:00	1066171	507173549	475	186	https://sra-downloadb.be-md.ncbi.nlm.nih.gov/sos3/sra-pub-zq-24/SRR024/24034/SRR24034474/SRR24034474.lite.1	SRX19837371	B-41815	WGS	RANDOM PCR	GENOMIC	PAIRED	ILLUMINA	Illumina NovaSeq 6000	SRP357972	PRJNA802201	802201	SRS17196261	SAMN33940618	soil	72361	Bacillus vallismortis	B-41815	USDA-ARS-NCAUR	SRA1613377
	SRR24034475	2023-12-01 00:07:00	2023-03-31 13:04:00	1022509	494035257	483	184	https://sra-downloadb.be-md.ncbi.nlm.nih.gov/sos3/sra-pub-zq-24/SRR024/24034/SRR24034475/SRR24034475.lite.1	SRX19837370	B-41814	WGS	RANDOM PCR	GENOMIC	PAIRED	ILLUMINA	Illumina NovaSeq 6000	SRP357972	PRJNA802201	802201	SRS17196262	SAMN33940617	soil	1405	Bacillus mycoides	B-41814	USDA-ARS-NCAUR	SRA1613377
	SRR27227398	2023-12-15 18:19:00	2023-12-15 18:04:00	6149666	2663319689	433	952	https://sra-downloadb.be-md.ncbi.nlm.nih.gov/sos3/sra-pub-zq-22/SRR027/27227/SRR27227398/SRR27227398.lite.1	SRX22905958	Bt_UNVM-84	WGS	size fractionation	GENOMIC SINGLE CELL	PAIRED	ILLUMINA	Illumina NovaSeq X	SRP478282	PRJNA1035773	1035773	SRS19874884	SAMN38102097	soil	1428	Bacillus thuringiensis	84	CENTRO DE INVESTIGACIONES Y TRANSFERENCIAS, UNIVERSIDAD NACIONAL DE VILLA MARIA (CIT-CONICET)	SRA1769993
	SRR27437571	2024-01-17 12:49:00	2024-01-06 02:42:00	36086177	10898025454	302	3517	https://sra-downloadb.be-md.ncbi.nlm.nih.gov/sos3/sra-pub-zq-22/SRR027/27437/SRR27437571/SRR27437571.lite.1	SRX23109893	CicWB_Illumina_1	WGS	RANDOM	GENOMIC	PAIRED	ILLUMINA	Illumina NovaSeq 6000	SRP482100	PRJNA1054987	1054987	SRS20064628	SAMN38957063	leaf	3109357	Conium maculatum' witches'-broom phytoplasma	CicWB2022	INSTITUTO DE PATOLOGIA VEGETAL CIAP-INTA	SRA1780311
	SRR27437570	2024-01-17 12:49:00	2024-01-06 02:32:00	19450	42427776	2181	35	https://sra-downloadb.be-md.ncbi.nlm.nih.gov/sos3/sra-pub-run-36/SRR027/27437/SRR27437570/SRR27437570.1	SRX23109894	CicWB_ONT	WGS	other	GENOMIC	SINGLE	OXFORD_NANOPORE	MinION	SRP482100	PRJNA1054987	1054987	SRS20064628	SAMN38957063	leaf	3109357	Conium maculatum' witches'-broom phytoplasma	CicWB2022	INSTITUTO DE PATOLOGIA VEGETAL CIAP-INTA	SRA1780311
	SRR30832043	2024-09-29 15:30:00	2024-09-29 15:23:00	13366128	4036570656	302	1339	https://sra-downloadb.be-md.ncbi.nlm.nih.gov/sos6/sra-pub-zq-40/SRR030/30832/SRR30832043/SRR30832043.lite.1	SRX26231319	ArAWB	WGS	RANDOM	GENOMIC	PAIRED	ILLUMINA	Illumina NovaSeq 6000	SRP535584	PRJNA994945	994945	SRS22772873	SAMN36470877	Medicago sativa	2155	Phytoplasma sp.	ArAWB	INSTITUTO DE PATOLOGIA VEGETAL CIAP-INTA	SRA1981737
	SRR30832042	2024-09-29 15:25:00	2024-09-29 15:23:00	88094	367859331	4175	321	https://sra-downloadb.be-md.ncbi.nlm.nih.gov/sos4/sra-pub-run-30/SRR030/30832/SRR30832042/SRR30832042.1	SRX26231320	ArAWB_ONT	WGS	RANDOM	GENOMIC	SINGLE	OXFORD_NANOPORE	MinION	SRP535584	PRJNA994945	994945	SRS22772873	SAMN36470877	Medicago sativa	2155	Phytoplasma sp.	ArAWB	INSTITUTO DE PATOLOGIA VEGETAL CIAP-INTA	SRA1981737
	SRR5901874	2017-08-04 17:42:00	2017-08-04 17:38:00	755295	343403718	454	200	https://sra-downloadb.be-md.ncbi.nlm.nih.gov/sos5/sra-pub-zq-14/SRR005/901/SRR5901874.sralite.1	SRX3063445	blib011	WGS	RANDOM	GENOMIC	PAIRED	ILLUMINA	Illumina MiSeq	SRP114868	PRJNA395938	395938	SRS2408605	SAMN07418356	Gossypium hirsutum	86040	Xanthomonas citri pv. malvacearum	AR81009	DONALD DANFORTH CENTER PLANT SCIENCE CENTER	SRA596633
	SRR8111131	2018-10-25 21:53:00	2018-10-25 12:52:00	163482	1052672422	6439	3863	https://sra-downloadb.be-md.ncbi.nlm.nih.gov/sos5/sra-pub-zq-11/SRR008/111/SRR8111131/SRR8111131.lite.1	SRX4937654	M_luteus_SA211	WGS	unspecified	GENOMIC	SINGLE	PACBIO_SMRT	PacBio RS II	SRP166874	PRJNA497281	497281	SRS3981569	SAMN10253004	Hipersalino, rico en litio, salar de gran altitud	1270	Micrococcus luteus	M. luteus SA211	NEW ENGLAND BIOLABS	SRA799055
	SRR9698074	2019-07-17 13:24:00	2019-07-17 13:20:00	96512	925576439	9590	613	https://sra-downloadb.be-md.ncbi.nlm.nih.gov/sos5/sra-pub-zq-11/SRR009/698/SRR9698074/SRR9698074.lite.1	SRX6456314	1561	WGS	RANDOM	GENOMIC	SINGLE	PACBIO_SMRT	PacBio RS II	SRP215020	PRJNA273983	273983	SRS5108504	SAMN03317022	Citrus x limon	76802	Xanthomonas citri pv. aurantifolii	XauB1561	UNESP-FCAV	SRA922262
Bolivia (n:7)	SRR1578082	2014-09-18 08:31:00	2014-09-18 06:57:00	277564	118731873	427	65	https://sra-downloadb.be-md.ncbi.nlm.nih.gov/sos5/sra-pub-zq-11/SRR001/578/SRR1578082/SRR1578082.lite.1	SRX703653		WGS	unspecified	GENOMIC	SINGLE	LS454	454 GS FLX Titanium	SRP047275	PRJNA261373	261373	SRS703389	SAMN03072852	potato plant	305	Ralstonia solanacearum	Rs2	UNIVERSITY OF EXETER	SRA184911
	SRR5188280	2018-02-13 00:02:00	2017-01-23 12:34:00	1693488	846744000	500	455	https://sra-downloadb.be-md.ncbi.nlm.nih.gov/sos5/sra-pub-zq-14/SRR005/188/SRR5188280.sralite.1	SRX2504201	CbCA26	WGS	RANDOM	GENOMIC	PAIRED	ILLUMINA	Illumina HiSeq 2500	SRP097096	PRJNA361481	361481	SRS1929155	SAMN06234158	boiled potato	57706	Citrobacter braakii	CA-26	UNIVERSITY OF FLORENCE	SRA528579
	SRR5829258	2017-07-14 21:30:00	2017-07-14 21:25:00	978875	293662500	300	111	https://sra-downloadb.be-md.ncbi.nlm.nih.gov/sos5/sra-pub-zq-14/SRR005/829/SRR5829258.sralite.1	SRX3006660	TP2	WGS	RANDOM	GENOMIC	PAIRED	ILLUMINA	Illumina HiSeq 2500	SRP111987	PRJNA391828	391828	SRS2357145	SAMN07309612	red colored salt from deposit	45670	Salinicoccus roseus	BU-1	UC DAVIS	SRA587045
	SRR5829256	2017-07-14 21:34:00	2017-07-14 21:25:00	2209037	662711100	300	241	https://sra-downloadb.be-md.ncbi.nlm.nih.gov/sos5/sra-pub-zq-14/SRR005/829/SRR5829256.sralite.1	SRX3006662	TP3	WGS	RANDOM	GENOMIC	PAIRED	ILLUMINA	Illumina HiSeq 2500	SRP111987	PRJNA391828	391828	SRS2357147	SAMN07276656	the desert of salt	1072583	Vreelandella boliviensis LC1	LC1-UVmut1	UC DAVIS	SRA587045
	SRR14455658	2021-12-22 02:58:00	2021-09-20 18:34:00	100180	938678187	9369	782	https://sra-downloadb.be-md.ncbi.nlm.nih.gov/sos3/sra-pub-zq-24/SRR014/14455/SRR14455658/SRR14455658.lite.1	SRX10806472	G 40/10 Nanopore	WGS	RANDOM	GENOMIC	SINGLE	OXFORD_NANOPORE	MinION	SRP318707	PRJNA721311	721311	SRS8892693	SAMN18970196	soil	2825844	Streptomyces sp. Go40/10	Streptomyces sp. Go 40/10	NOVO NORDISK CENTER FOR BIOSUSTAINABILITY	SRA1229131
	SRR14455659	2021-12-22 02:58:00	2021-05-06 09:34:00	2315826	678657199	293	369	https://sra-downloadb.be-md.ncbi.nlm.nih.gov/sos1/sra-pub-zq-38/SRR014/14455/SRR14455659/SRR14455659.lite.1	SRX10806471	G 40/10 Illumina	WGS	RANDOM	GENOMIC	PAIRED	ILLUMINA	Illumina MiSeq	SRP318707	PRJNA721311	721311	SRS8892693	SAMN18970196	soil	2825844	Streptomyces sp. Go40/10	Streptomyces sp. Go 40/10	NOVO NORDISK CENTER FOR BIOSUSTAINABILITY	SRA1229131
	SRR17289939	2022-02-21 03:06:00	2021-12-21 12:30:00	11129543	3361121986	302	1307	https://sra-downloadb.be-md.ncbi.nlm.nih.gov/sos1/sra-pub-zq-38/SRR017/17289/SRR17289939/SRR17289939.lite.1	SRX13467225	lib278388_1	WGS	RANDOM	GENOMIC	PAIRED	ILLUMINA	Illumina NovaSeq 6000	SRP351913	PRJNA791206	791206	SRS11364514	SAMN24256866	hypersaline environment	1452	Bacillus atrophaeus	BU4	RISE RESEARCH INSTITUTES OF SWEDEN	SRA1346874
Brazil (n:465)	SRR11234818	2020-09-21 11:00:00	2020-03-11 20:35:00	14456311	2378684211	164	1891	https://sra-downloadb.be-md.ncbi.nlm.nih.gov/sos5/sra-pub-zq-16/SRR011/11234/SRR11234818/SRR11234818.lite.1	SRX7846432	FDC1083	WGS	RANDOM	GENOMIC	PAIRED	ILLUMINA	Illumina HiSeq 4000	SRP251489	PRJNA599566	599566	SRS6252111	SAMN13783083	Citrus leaf	611301	Xanthomonas citri pv. citri	FDC1083	CIRAD	SRA1050851
	SRR11234660	2020-09-21 11:00:00	2020-03-11 19:52:00	14457336	2379279160	164	1892	https://sra-downloadb.be-md.ncbi.nlm.nih.gov/sos5/sra-pub-zq-16/SRR011/11234/SRR11234660/SRR11234660.lite.1	SRX7846590	FDC1083.lib2	WGS	RANDOM	GENOMIC	SINGLE	ILLUMINA	Illumina HiSeq 4000	SRP251489	PRJNA599566	599566	SRS6252111	SAMN13783083	Citrus leaf	611301	Xanthomonas citri pv. citri	FDC1083	CIRAD	SRA1050851
	SRR11234807	2020-09-21 11:00:00	2020-03-11 19:29:00	14556824	2409364572	165	1909	https://sra-downloadb.be-md.ncbi.nlm.nih.gov/sos5/sra-pub-zq-16/SRR011/11234/SRR11234807/SRR11234807.lite.1	SRX7846443	FDC217	WGS	RANDOM	GENOMIC	PAIRED	ILLUMINA	Illumina HiSeq 4000	SRP251489	PRJNA599566	599566	SRS6252122	SAMN13783084	Citrus leaf	611301	Xanthomonas citri pv. citri	FDC217	CIRAD	SRA1050851
	SRR11234659	2020-09-21 11:00:00	2020-03-11 19:33:00	14557614	2409850830	165	1910	https://sra-downloadb.be-md.ncbi.nlm.nih.gov/sos3/sra-pub-zq-22/SRR011/11234/SRR11234659/SRR11234659.lite.1	SRX7846591	FDC217.lib2	WGS	RANDOM	GENOMIC	SINGLE	ILLUMINA	Illumina HiSeq 4000	SRP251489	PRJNA599566	599566	SRS6252122	SAMN13783084	Citrus leaf	611301	Xanthomonas citri pv. citri	FDC217	CIRAD	SRA1050851
	SRR11234559	2020-09-21 11:00:00	2020-03-11 16:12:00	1879706	443385811	235	200	https://sra-downloadb.be-md.ncbi.nlm.nih.gov/sos5/sra-pub-zq-11/SRR011/234/SRR11234559/SRR11234559.lite.1	SRX7846691	CFBP_2865	WGS	RANDOM	GENOMIC	PAIRED	ILLUMINA	Illumina HiSeq 4000	SRP251489	PRJNA599566	599566	SRS6252349	SAMN13783081	Citrus leaf	611301	Xanthomonas citri pv. citri	CFBP_2865	CIRAD	SRA1050851
	SRR11234851	2020-09-21 11:00:00	2020-03-11 18:12:00	2046640	491358482	240	222	https://sra-downloadb.be-md.ncbi.nlm.nih.gov/sos5/sra-pub-zq-16/SRR011/11234/SRR11234851/SRR11234851.lite.1	SRX7846399	CFBP_2908	WGS	RANDOM	GENOMIC	PAIRED	ILLUMINA	Illumina HiSeq 4000	SRP251489	PRJNA599566	599566	SRS6252078	SAMN13783082	Citrus leaf	611301	Xanthomonas citri pv. citri	CFBP_2908	CIRAD	SRA1050851
	SRR16903978	2022-12-31 00:18:00	2021-11-10 11:06:00	1538778	647184039	420	403	https://sra-downloadb.be-md.ncbi.nlm.nih.gov/sos2/sra-pub-zq-18/SRR016/16903/SRR16903978/SRR16903978.lite.1	SRX13096463	20745wB2_FDC102	WGS	RANDOM	GENOMIC	PAIRED	ILLUMINA	Illumina HiSeq 4000	SRP345409	PRJNA779375	779375	SRS11032785	SAMN23028269	Citrus leaf	611301	Xanthomonas citri pv. citri	FDC102	MANCHESTER METROPOLITAN UNIVERSITY	SRA1327023
	SRR16903955	2022-12-31 00:18:00	2021-11-10 11:06:00	793830	328835652	414	206	https://sra-downloadb.be-md.ncbi.nlm.nih.gov/sos2/sra-pub-zq-18/SRR016/16903/SRR16903955/SRR16903955.lite.1	SRX13096486	20745wG4_FDC1053	WGS	RANDOM	GENOMIC	PAIRED	ILLUMINA	Illumina HiSeq 4000	SRP345409	PRJNA779375	779375	SRS11032808	SAMN23028272	Citrus leaf	611301	Xanthomonas citri pv. citri	FDC1053	MANCHESTER METROPOLITAN UNIVERSITY	SRA1327023
	SRR16903933	2022-12-31 00:18:00	2021-11-10 11:07:00	1171556	486295078	415	307	https://sra-downloadb.be-md.ncbi.nlm.nih.gov/sos2/sra-pub-zq-20/SRR016/16903/SRR16903933/SRR16903933.lite.1	SRX13096508	20745wH4_FDC1083	WGS	RANDOM	GENOMIC	PAIRED	ILLUMINA	Illumina HiSeq 4000	SRP345409	PRJNA779375	779375	SRS11032830	SAMN23028274	leaf	611301	Xanthomonas citri pv. citri	FDC1083	MANCHESTER METROPOLITAN UNIVERSITY	SRA1327023
	SRR16903879	2022-12-31 00:18:00	2021-11-10 11:04:00	1123571	429542193	382	255	https://sra-downloadb.be-md.ncbi.nlm.nih.gov/sos2/sra-pub-zq-18/SRR016/16903/SRR16903879/SRR16903879.lite.1	SRX13096562	20745wA1_FDC4	WGS	RANDOM	GENOMIC	PAIRED	ILLUMINA	Illumina HiSeq 4000	SRP345409	PRJNA779375	779375	SRS11032884	SAMN23028368	leaf	611301	Xanthomonas citri pv. citri	FDC4	MANCHESTER METROPOLITAN UNIVERSITY	SRA1327023
	SRR16903918	2022-12-31 00:18:00	2021-11-10 11:08:00	588974	259139647	439	167	https://sra-downloadb.be-md.ncbi.nlm.nih.gov/sos2/sra-pub-zq-18/SRR016/16903/SRR16903918/SRR16903918.lite.1	SRX13096523	20745wA11_FDC512	WGS	RANDOM	GENOMIC	PAIRED	ILLUMINA	Illumina HiSeq 4000	SRP345409	PRJNA779375	779375	SRS11032846	SAMN23028332	leaf	611301	Xanthomonas citri pv. citri	FDC512	MANCHESTER METROPOLITAN UNIVERSITY	SRA1327023
	SRR16903914	2022-12-31 00:18:00	2021-11-10 11:05:00	767220	308538130	402	192	https://sra-downloadb.be-md.ncbi.nlm.nih.gov/sos2/sra-pub-zq-18/SRR016/16903/SRR16903914/SRR16903914.lite.1	SRX13096527	20745wG2_FDC544	WGS	RANDOM	GENOMIC	PAIRED	ILLUMINA	Illumina HiSeq 4000	SRP345409	PRJNA779375	779375	SRS11032849	SAMN23028336	leaf	611301	Xanthomonas citri pv. citri	FDC544	MANCHESTER METROPOLITAN UNIVERSITY	SRA1327023
	SRR16903912	2022-12-31 00:18:00	2021-11-10 11:05:00	436163	192931122	442	125	https://sra-downloadb.be-md.ncbi.nlm.nih.gov/sos2/sra-pub-zq-18/SRR016/16903/SRR16903912/SRR16903912.lite.1	SRX13096529	20745wB11_FDC550	WGS	RANDOM	GENOMIC	PAIRED	ILLUMINA	Illumina HiSeq 4000	SRP345409	PRJNA779375	779375	SRS11032851	SAMN23028338	leaf	611301	Xanthomonas citri pv. citri	FDC550	MANCHESTER METROPOLITAN UNIVERSITY	SRA1327023
	SRR16903910	2022-12-31 00:18:00	2021-11-10 11:08:00	1836145	710100008	386	423	https://sra-downloadb.be-md.ncbi.nlm.nih.gov/sos2/sra-pub-zq-18/SRR016/16903/SRR16903910/SRR16903910.lite.1	SRX13096531	20745wC11_FDC551	WGS	RANDOM	GENOMIC	PAIRED	ILLUMINA	Illumina HiSeq 4000	SRP345409	PRJNA779375	779375	SRS11032856	SAMN23028339	leaf	611301	Xanthomonas citri pv. citri	FDC551	MANCHESTER METROPOLITAN UNIVERSITY	SRA1327023
	SRR16903908	2022-12-31 00:18:00	2021-11-10 11:06:00	1714934	695600325	405	428	https://sra-downloadb.be-md.ncbi.nlm.nih.gov/sos2/sra-pub-zq-18/SRR016/16903/SRR16903908/SRR16903908.lite.1	SRX13096533	20745wA3_FDC559	WGS	RANDOM	GENOMIC	PAIRED	ILLUMINA	Illumina HiSeq 4000	SRP345409	PRJNA779375	779375	SRS11032855	SAMN23028341	leaf	611301	Xanthomonas citri pv. citri	FDC559	MANCHESTER METROPOLITAN UNIVERSITY	SRA1327023
	SRR16903907	2022-12-31 00:18:00	2021-11-10 11:09:00	1371803	573598165	418	355	https://sra-downloadb.be-md.ncbi.nlm.nih.gov/sos2/sra-pub-zq-18/SRR016/16903/SRR16903907/SRR16903907.lite.1	SRX13096534	20745wB3_FDC560	WGS	RANDOM	GENOMIC	PAIRED	ILLUMINA	Illumina HiSeq 4000	SRP345409	PRJNA779375	779375	SRS11032854	SAMN23028342	leaf	611301	Xanthomonas citri pv. citri	FDC560	MANCHESTER METROPOLITAN UNIVERSITY	SRA1327023
	SRR16903906	2022-12-31 00:18:00	2021-11-10 11:05:00	520334	207856445	399	130	https://sra-downloadb.be-md.ncbi.nlm.nih.gov/sos2/sra-pub-zq-18/SRR016/16903/SRR16903906/SRR16903906.lite.1	SRX13096535	20745wC3_FDC562	WGS	RANDOM	GENOMIC	PAIRED	ILLUMINA	Illumina HiSeq 4000	SRP345409	PRJNA779375	779375	SRS11032857	SAMN23028343	leaf	611301	Xanthomonas citri pv. citri	FDC562	MANCHESTER METROPOLITAN UNIVERSITY	SRA1327023
	SRR16903905	2022-12-31 00:18:00	2021-11-10 11:05:00	1499694	612634826	408	380	https://sra-downloadb.be-md.ncbi.nlm.nih.gov/sos2/sra-pub-zq-18/SRR016/16903/SRR16903905/SRR16903905.lite.1	SRX13096536	20745wD3_FDC565	WGS	RANDOM	GENOMIC	PAIRED	ILLUMINA	Illumina HiSeq 4000	SRP345409	PRJNA779375	779375	SRS11032858	SAMN23028344	leaf	611301	Xanthomonas citri pv. citri	FDC565	MANCHESTER METROPOLITAN UNIVERSITY	SRA1327023
	SRR16903904	2022-12-31 00:18:00	2021-11-10 11:05:00	1324888	520970568	393	317	https://sra-downloadb.be-md.ncbi.nlm.nih.gov/sos2/sra-pub-zq-18/SRR016/16903/SRR16903904/SRR16903904.lite.1	SRX13096537	20745wE3_FDC575	WGS	RANDOM	GENOMIC	PAIRED	ILLUMINA	Illumina HiSeq 4000	SRP345409	PRJNA779375	779375	SRS11032859	SAMN23028345	leaf	611301	Xanthomonas citri pv. citri	FDC575	MANCHESTER METROPOLITAN UNIVERSITY	SRA1327023
	SRR16903903	2022-12-31 00:18:00	2021-11-10 11:05:00	1228086	492625936	401	302	https://sra-downloadb.be-md.ncbi.nlm.nih.gov/sos1/sra-pub-zq-38/SRR016/16903/SRR16903903/SRR16903903.lite.1	SRX13096538	20745wF3_FDC601	WGS	RANDOM	GENOMIC	PAIRED	ILLUMINA	Illumina HiSeq 4000	SRP345409	PRJNA779375	779375	SRS11032861	SAMN23028346	leaf	611301	Xanthomonas citri pv. citri	FDC601	MANCHESTER METROPOLITAN UNIVERSITY	SRA1327023
	SRR16903902	2022-12-31 00:18:00	2021-11-10 11:07:00	726797	318343985	438	206	https://sra-downloadb.be-md.ncbi.nlm.nih.gov/sos2/sra-pub-zq-20/SRR016/16903/SRR16903902/SRR16903902.lite.1	SRX13096539	20745wD11_FDC603	WGS	RANDOM	GENOMIC	PAIRED	ILLUMINA	Illumina HiSeq 4000	SRP345409	PRJNA779375	779375	SRS11032860	SAMN23028347	leaf	611301	Xanthomonas citri pv. citri	FDC603	MANCHESTER METROPOLITAN UNIVERSITY	SRA1327023
	SRR16903901	2022-12-31 00:18:00	2021-11-10 11:08:00	5764129	2029142480	352	1182	https://sra-downloadb.be-md.ncbi.nlm.nih.gov/sos3/sra-pub-zq-24/SRR016/16903/SRR16903901/SRR16903901.lite.1	SRX13096540	20745wF9_FDC7	WGS	RANDOM	GENOMIC	PAIRED	ILLUMINA	Illumina HiSeq 4000	SRP345409	PRJNA779375	779375	SRS11032862	SAMN23028348	leaf	611301	Xanthomonas citri pv. citri	FDC7	MANCHESTER METROPOLITAN UNIVERSITY	SRA1327023
	SRR16903899	2022-12-31 00:18:00	2021-11-10 11:08:00	2627205	998231640	379	594	https://sra-downloadb.be-md.ncbi.nlm.nih.gov/sos2/sra-pub-zq-18/SRR016/16903/SRR16903899/SRR16903899.lite.1	SRX13096542	20745wE11_FDC704	WGS	RANDOM	GENOMIC	PAIRED	ILLUMINA	Illumina HiSeq 4000	SRP345409	PRJNA779375	779375	SRS11032864	SAMN23028349	leaf	611301	Xanthomonas citri pv. citri	FDC704	MANCHESTER METROPOLITAN UNIVERSITY	SRA1327023
	SRR16903898	2022-12-31 00:18:00	2021-11-10 11:05:00	637396	256682543	402	160	https://sra-downloadb.be-md.ncbi.nlm.nih.gov/sos2/sra-pub-zq-20/SRR016/16903/SRR16903898/SRR16903898.lite.1	SRX13096543	20745wG3_FDC705	WGS	RANDOM	GENOMIC	PAIRED	ILLUMINA	Illumina HiSeq 4000	SRP345409	PRJNA779375	779375	SRS11032865	SAMN23028350	leaf	611301	Xanthomonas citri pv. citri	FDC705	MANCHESTER METROPOLITAN UNIVERSITY	SRA1327023
	SRR16903897	2022-12-31 00:18:00	2021-11-10 11:08:00	1318307	543269965	412	341	https://sra-downloadb.be-md.ncbi.nlm.nih.gov/sos1/sra-pub-zq-38/SRR016/16903/SRR16903897/SRR16903897.lite.1	SRX13096544	20745wH3_FDC714	WGS	RANDOM	GENOMIC	PAIRED	ILLUMINA	Illumina HiSeq 4000	SRP345409	PRJNA779375	779375	SRS11032866	SAMN23028351	leaf	611301	Xanthomonas citri pv. citri	FDC714	MANCHESTER METROPOLITAN UNIVERSITY	SRA1327023
	SRR16903895	2022-12-31 00:18:00	2021-11-10 11:05:00	1063821	448246059	421	282	https://sra-downloadb.be-md.ncbi.nlm.nih.gov/sos2/sra-pub-zq-18/SRR016/16903/SRR16903895/SRR16903895.lite.1	SRX13096546	20745wA4_FDC719	WGS	RANDOM	GENOMIC	PAIRED	ILLUMINA	Illumina HiSeq 4000	SRP345409	PRJNA779375	779375	SRS11032868	SAMN23028353	leaf	611301	Xanthomonas citri pv. citri	FDC719	MANCHESTER METROPOLITAN UNIVERSITY	SRA1327023
	SRR16903894	2022-12-31 00:18:00	2021-11-10 11:07:00	500324	219987045	439	142	https://sra-downloadb.be-md.ncbi.nlm.nih.gov/sos2/sra-pub-zq-18/SRR016/16903/SRR16903894/SRR16903894.lite.1	SRX13096547	20745wG11_FDC724	WGS	RANDOM	GENOMIC	PAIRED	ILLUMINA	Illumina HiSeq 4000	SRP345409	PRJNA779375	779375	SRS11032869	SAMN23028354	leaf	611301	Xanthomonas citri pv. citri	FDC724	MANCHESTER METROPOLITAN UNIVERSITY	SRA1327023
	SRR16903893	2022-12-31 00:18:00	2021-11-10 11:07:00	1264894	570557801	451	361	https://sra-downloadb.be-md.ncbi.nlm.nih.gov/sos2/sra-pub-zq-18/SRR016/16903/SRR16903893/SRR16903893.lite.1	SRX13096548	20745wB4_FDC748	WGS	RANDOM	GENOMIC	PAIRED	ILLUMINA	Illumina HiSeq 4000	SRP345409	PRJNA779375	779375	SRS11032870	SAMN23028355	leaf	611301	Xanthomonas citri pv. citri	FDC748	MANCHESTER METROPOLITAN UNIVERSITY	SRA1327023
	SRR16903892	2022-12-31 00:18:00	2021-11-10 11:05:00	967980	397236834	410	249	https://sra-downloadb.be-md.ncbi.nlm.nih.gov/sos2/sra-pub-zq-18/SRR016/16903/SRR16903892/SRR16903892.lite.1	SRX13096549	20745wC4_FDC749	WGS	RANDOM	GENOMIC	PAIRED	ILLUMINA	Illumina HiSeq 4000	SRP345409	PRJNA779375	779375	SRS11032871	SAMN23028356	leaf	611301	Xanthomonas citri pv. citri	FDC749	MANCHESTER METROPOLITAN UNIVERSITY	SRA1327023
	SRR16903891	2022-12-31 00:18:00	2021-11-10 11:05:00	760141	317322319	417	200	https://sra-downloadb.be-md.ncbi.nlm.nih.gov/sos2/sra-pub-zq-18/SRR016/16903/SRR16903891/SRR16903891.lite.1	SRX13096550	20745wA10_FDC75	WGS	RANDOM	GENOMIC	PAIRED	ILLUMINA	Illumina HiSeq 4000	SRP345409	PRJNA779375	779375	SRS11032872	SAMN23028357	leaf	611301	Xanthomonas citri pv. citri	FDC75	MANCHESTER METROPOLITAN UNIVERSITY	SRA1327023
	SRR16903890	2022-12-31 00:18:00	2021-11-10 11:05:00	745139	333398048	447	210	https://sra-downloadb.be-md.ncbi.nlm.nih.gov/sos2/sra-pub-zq-18/SRR016/16903/SRR16903890/SRR16903890.lite.1	SRX13096551	20745wH11_FDC755	WGS	RANDOM	GENOMIC	PAIRED	ILLUMINA	Illumina HiSeq 4000	SRP345409	PRJNA779375	779375	SRS11032873	SAMN23028358	leaf	611301	Xanthomonas citri pv. citri	FDC755	MANCHESTER METROPOLITAN UNIVERSITY	SRA1327023
	SRR16903888	2022-12-31 00:18:00	2021-11-10 11:04:00	499264	217837275	436	141	https://sra-downloadb.be-md.ncbi.nlm.nih.gov/sos2/sra-pub-zq-18/SRR016/16903/SRR16903888/SRR16903888.lite.1	SRX13096553	20745wA12_FDC764	WGS	RANDOM	GENOMIC	PAIRED	ILLUMINA	Illumina HiSeq 4000	SRP345409	PRJNA779375	779375	SRS11032875	SAMN23028359	leaf	611301	Xanthomonas citri pv. citri	FDC764	MANCHESTER METROPOLITAN UNIVERSITY	SRA1327023
	SRR16903887	2022-12-31 00:18:00	2021-11-10 11:05:00	1714496	690044006	402	421	https://sra-downloadb.be-md.ncbi.nlm.nih.gov/sos2/sra-pub-zq-18/SRR016/16903/SRR16903887/SRR16903887.lite.1	SRX13096554	20745wD4_FDC769	WGS	RANDOM	GENOMIC	PAIRED	ILLUMINA	Illumina HiSeq 4000	SRP345409	PRJNA779375	779375	SRS11032876	SAMN23028360	leaf	611301	Xanthomonas citri pv. citri	FDC769	MANCHESTER METROPOLITAN UNIVERSITY	SRA1327023
	SRR16903886	2022-12-31 00:18:00	2021-11-10 11:05:00	1507668	623146404	413	384	https://sra-downloadb.be-md.ncbi.nlm.nih.gov/sos2/sra-pub-zq-18/SRR016/16903/SRR16903886/SRR16903886.lite.1	SRX13096555	20745wE4_FDC782	WGS	RANDOM	GENOMIC	PAIRED	ILLUMINA	Illumina HiSeq 4000	SRP345409	PRJNA779375	779375	SRS11032877	SAMN23028361	leaf	611301	Xanthomonas citri pv. citri	FDC782	MANCHESTER METROPOLITAN UNIVERSITY	SRA1327023
	SRR16903885	2022-12-31 00:18:00	2021-11-10 11:05:00	745561	291370071	390	180	https://sra-downloadb.be-md.ncbi.nlm.nih.gov/sos2/sra-pub-zq-18/SRR016/16903/SRR16903885/SRR16903885.lite.1	SRX13096556	20745wB1_FDC8	WGS	RANDOM	GENOMIC	PAIRED	ILLUMINA	Illumina HiSeq 4000	SRP345409	PRJNA779375	779375	SRS11032878	SAMN23028362	leaf	611301	Xanthomonas citri pv. citri	FDC8	MANCHESTER METROPOLITAN UNIVERSITY	SRA1327023
	SRR16903884	2022-12-31 00:18:00	2021-11-10 11:05:00	1411054	564098988	399	348	https://sra-downloadb.be-md.ncbi.nlm.nih.gov/sos2/sra-pub-zq-20/SRR016/16903/SRR16903884/SRR16903884.lite.1	SRX13096557	20745wF4_FDC806	WGS	RANDOM	GENOMIC	PAIRED	ILLUMINA	Illumina HiSeq 4000	SRP345409	PRJNA779375	779375	SRS11032881	SAMN23028363	leaf	611301	Xanthomonas citri pv. citri	FDC806	MANCHESTER METROPOLITAN UNIVERSITY	SRA1327023
	SRR16903922	2022-12-31 00:18:00	2021-11-10 11:05:00	404274	179884181	444	117	https://sra-downloadb.be-md.ncbi.nlm.nih.gov/sos2/sra-pub-zq-18/SRR016/16903/SRR16903922/SRR16903922.lite.1	SRX13096519	20745wB12_FDC1085	WGS	RANDOM	GENOMIC	PAIRED	ILLUMINA	Illumina HiSeq 4000	SRP345409	PRJNA779375	779375	SRS11032841	SAMN23028275	leaf	611301	Xanthomonas citri pv. citri	FDC1085	MANCHESTER METROPOLITAN UNIVERSITY	SRA1327023
	SRR16903911	2022-12-31 00:18:00	2021-11-10 11:05:00	388083	167171472	430	109	https://sra-downloadb.be-md.ncbi.nlm.nih.gov/sos2/sra-pub-zq-20/SRR016/16903/SRR16903911/SRR16903911.lite.1	SRX13096530	20745wD12_FDC1087	WGS	RANDOM	GENOMIC	PAIRED	ILLUMINA	Illumina HiSeq 4000	SRP345409	PRJNA779375	779375	SRS11032852	SAMN23028276	leaf	611301	Xanthomonas citri pv. citri	FDC1087	MANCHESTER METROPOLITAN UNIVERSITY	SRA1327023
	SRR16903900	2022-12-31 00:18:00	2021-11-10 11:05:00	538605	231428799	429	151	https://sra-downloadb.be-md.ncbi.nlm.nih.gov/sos1/sra-pub-zq-38/SRR016/16903/SRR16903900/SRR16903900.lite.1	SRX13096541	20745wE12_FDC1088	WGS	RANDOM	GENOMIC	PAIRED	ILLUMINA	Illumina HiSeq 4000	SRP345409	PRJNA779375	779375	SRS11032863	SAMN23028277	leaf	611301	Xanthomonas citri pv. citri	FDC1088	MANCHESTER METROPOLITAN UNIVERSITY	SRA1327023
	SRR16903889	2022-12-31 00:18:00	2021-11-10 11:07:00	3228023	1214419625	376	721	https://sra-downloadb.be-md.ncbi.nlm.nih.gov/sos2/sra-pub-zq-18/SRR016/16903/SRR16903889/SRR16903889.lite.1	SRX13096552	20745wF12_FDC1091	WGS	RANDOM	GENOMIC	PAIRED	ILLUMINA	Illumina HiSeq 4000	SRP345409	PRJNA779375	779375	SRS11032874	SAMN23028278	leaf	611301	Xanthomonas citri pv. citri	FDC1091	MANCHESTER METROPOLITAN UNIVERSITY	SRA1327023
	SRR16903976	2022-12-31 00:18:00	2021-11-10 11:06:00	1426843	613935042	430	382	https://sra-downloadb.be-md.ncbi.nlm.nih.gov/sos2/sra-pub-zq-18/SRR016/16903/SRR16903976/SRR16903976.lite.1	SRX13096465	20745wB5_FDC1094	WGS	RANDOM	GENOMIC	PAIRED	ILLUMINA	Illumina HiSeq 4000	SRP345409	PRJNA779375	779375	SRS11032787	SAMN23028279	leaf	611301	Xanthomonas citri pv. citri	FDC1094	MANCHESTER METROPOLITAN UNIVERSITY	SRA1327023
	SRR16903975	2022-12-31 00:18:00	2021-11-10 11:07:00	3442719	1190512238	345	668	https://sra-downloadb.be-md.ncbi.nlm.nih.gov/sos1/sra-pub-zq-38/SRR016/16903/SRR16903975/SRR16903975.lite.1	SRX13096466	20756_FDC1095	WGS	RANDOM	GENOMIC	PAIRED	ILLUMINA	Illumina HiSeq 4000	SRP345409	PRJNA779375	779375	SRS11032786	SAMN23028280	leaf	611301	Xanthomonas citri pv. citri	FDC1095	MANCHESTER METROPOLITAN UNIVERSITY	SRA1327023
	SRR16903974	2022-12-31 00:18:00	2021-11-10 11:07:00	2231597	945202481	423	582	https://sra-downloadb.be-md.ncbi.nlm.nih.gov/sos2/sra-pub-zq-18/SRR016/16903/SRR16903974/SRR16903974.lite.1	SRX13096467	20745wD5_FDC1098	WGS	RANDOM	GENOMIC	PAIRED	ILLUMINA	Illumina HiSeq 4000	SRP345409	PRJNA779375	779375	SRS11032789	SAMN23028281	leaf	611301	Xanthomonas citri pv. citri	FDC1098	MANCHESTER METROPOLITAN UNIVERSITY	SRA1327023
	SRR16903973	2022-12-31 00:18:00	2021-11-10 11:07:00	2416921	939510157	388	568	https://sra-downloadb.be-md.ncbi.nlm.nih.gov/sos1/sra-pub-zq-38/SRR016/16903/SRR16903973/SRR16903973.lite.1	SRX13096468	20745wF5_FDC1101	WGS	RANDOM	GENOMIC	PAIRED	ILLUMINA	Illumina HiSeq 4000	SRP345409	PRJNA779375	779375	SRS11032790	SAMN23028282	leaf	611301	Xanthomonas citri pv. citri	FDC1101	MANCHESTER METROPOLITAN UNIVERSITY	SRA1327023
	SRR16903972	2022-12-31 00:18:00	2021-11-10 11:06:00	830019	333835139	402	207	https://sra-downloadb.be-md.ncbi.nlm.nih.gov/sos2/sra-pub-zq-18/SRR016/16903/SRR16903972/SRR16903972.lite.1	SRX13096469	20745wG5_FDC1102	WGS	RANDOM	GENOMIC	PAIRED	ILLUMINA	Illumina HiSeq 4000	SRP345409	PRJNA779375	779375	SRS11032791	SAMN23028283	leaf	611301	Xanthomonas citri pv. citri	FDC1102	MANCHESTER METROPOLITAN UNIVERSITY	SRA1327023
	SRR16903971	2022-12-31 00:18:00	2021-11-10 11:06:00	2094904	711687457	339	399	https://sra-downloadb.be-md.ncbi.nlm.nih.gov/sos2/sra-pub-zq-18/SRR016/16903/SRR16903971/SRR16903971.lite.1	SRX13096470	20746_FDC1104	WGS	RANDOM	GENOMIC	PAIRED	ILLUMINA	Illumina HiSeq 4000	SRP345409	PRJNA779375	779375	SRS11032792	SAMN23028284	leaf	611301	Xanthomonas citri pv. citri	FDC1104	MANCHESTER METROPOLITAN UNIVERSITY	SRA1327023
	SRR16903970	2022-12-31 00:18:00	2021-11-10 11:07:00	531057	210577259	396	130	https://sra-downloadb.be-md.ncbi.nlm.nih.gov/sos1/sra-pub-zq-38/SRR016/16903/SRR16903970/SRR16903970.lite.1	SRX13096471	20745wH5_FDC1107	WGS	RANDOM	GENOMIC	PAIRED	ILLUMINA	Illumina HiSeq 4000	SRP345409	PRJNA779375	779375	SRS11032795	SAMN23028285	leaf	611301	Xanthomonas citri pv. citri	FDC1107	MANCHESTER METROPOLITAN UNIVERSITY	SRA1327023
	SRR16903969	2022-12-31 00:18:00	2021-11-10 11:05:00	738914	290068614	392	181	https://sra-downloadb.be-md.ncbi.nlm.nih.gov/sos1/sra-pub-zq-38/SRR016/16903/SRR16903969/SRR16903969.lite.1	SRX13096472	20745wA6_FDC1115	WGS	RANDOM	GENOMIC	PAIRED	ILLUMINA	Illumina HiSeq 4000	SRP345409	PRJNA779375	779375	SRS11032793	SAMN23028286	leaf	611301	Xanthomonas citri pv. citri	FDC1115	MANCHESTER METROPOLITAN UNIVERSITY	SRA1327023
	SRR16903968	2022-12-31 00:18:00	2021-11-10 11:06:00	1445858	651757939	450	411	https://sra-downloadb.be-md.ncbi.nlm.nih.gov/sos2/sra-pub-zq-18/SRR016/16903/SRR16903968/SRR16903968.lite.1	SRX13096473	20745wB6_FDC1116	WGS	RANDOM	GENOMIC	PAIRED	ILLUMINA	Illumina HiSeq 4000	SRP345409	PRJNA779375	779375	SRS11032794	SAMN23028287	leaf	611301	Xanthomonas citri pv. citri	FDC1116	MANCHESTER METROPOLITAN UNIVERSITY	SRA1327023
	SRR16903967	2022-12-31 00:18:00	2021-11-10 11:07:00	3288064	1084033699	329	601	https://sra-downloadb.be-md.ncbi.nlm.nih.gov/sos2/sra-pub-zq-18/SRR016/16903/SRR16903967/SRR16903967.lite.1	SRX13096474	20747_FDC1118	WGS	RANDOM	GENOMIC	PAIRED	ILLUMINA	Illumina HiSeq 4000	SRP345409	PRJNA779375	779375	SRS11032796	SAMN23028288	leaf	611301	Xanthomonas citri pv. citri	FDC1118	MANCHESTER METROPOLITAN UNIVERSITY	SRA1327023
	SRR16903965	2022-12-31 00:18:00	2021-11-10 11:05:00	795501	321507641	404	202	https://sra-downloadb.be-md.ncbi.nlm.nih.gov/sos2/sra-pub-zq-20/SRR016/16903/SRR16903965/SRR16903965.lite.1	SRX13096476	20745wC6_FDC1120	WGS	RANDOM	GENOMIC	PAIRED	ILLUMINA	Illumina HiSeq 4000	SRP345409	PRJNA779375	779375	SRS11032798	SAMN23028289	leaf	611301	Xanthomonas citri pv. citri	FDC1120	MANCHESTER METROPOLITAN UNIVERSITY	SRA1327023
	SRR16903964	2022-12-31 00:18:00	2021-11-10 11:08:00	2943699	1052162527	357	593	https://sra-downloadb.be-md.ncbi.nlm.nih.gov/sos1/sra-pub-zq-38/SRR016/16903/SRR16903964/SRR16903964.lite.1	SRX13096477	20748_FDC1121	WGS	RANDOM	GENOMIC	PAIRED	ILLUMINA	Illumina HiSeq 4000	SRP345409	PRJNA779375	779375	SRS11032800	SAMN23028290	leaf	611301	Xanthomonas citri pv. citri	FDC1121	MANCHESTER METROPOLITAN UNIVERSITY	SRA1327023
	SRR16903963	2022-12-31 00:18:00	2021-11-10 11:06:00	1933917	778598061	402	479	https://sra-downloadb.be-md.ncbi.nlm.nih.gov/sos2/sra-pub-zq-18/SRR016/16903/SRR16903963/SRR16903963.lite.1	SRX13096478	20745wD6_FDC1125	WGS	RANDOM	GENOMIC	PAIRED	ILLUMINA	Illumina HiSeq 4000	SRP345409	PRJNA779375	779375	SRS11032799	SAMN23028291	leaf	611301	Xanthomonas citri pv. citri	FDC1125	MANCHESTER METROPOLITAN UNIVERSITY	SRA1327023
	SRR16903962	2022-12-31 00:18:00	2021-11-10 11:07:00	2848159	1112896373	390	677	https://sra-downloadb.be-md.ncbi.nlm.nih.gov/sos1/sra-pub-zq-38/SRR016/16903/SRR16903962/SRR16903962.lite.1	SRX13096479	20745wE6_FDC1129	WGS	RANDOM	GENOMIC	PAIRED	ILLUMINA	Illumina HiSeq 4000	SRP345409	PRJNA779375	779375	SRS11032801	SAMN23028292	leaf	611301	Xanthomonas citri pv. citri	FDC1129	MANCHESTER METROPOLITAN UNIVERSITY	SRA1327023
	SRR16903961	2022-12-31 00:18:00	2021-11-10 11:08:00	1604384	616865831	384	376	https://sra-downloadb.be-md.ncbi.nlm.nih.gov/sos2/sra-pub-zq-18/SRR016/16903/SRR16903961/SRR16903961.lite.1	SRX13096480	20745wF6_FDC1139	WGS	RANDOM	GENOMIC	PAIRED	ILLUMINA	Illumina HiSeq 4000	SRP345409	PRJNA779375	779375	SRS11032802	SAMN23028293	leaf	611301	Xanthomonas citri pv. citri	FDC1139	MANCHESTER METROPOLITAN UNIVERSITY	SRA1327023
	SRR16903960	2022-12-31 00:18:00	2021-11-10 11:07:00	2123227	882261463	415	550	https://sra-downloadb.be-md.ncbi.nlm.nih.gov/sos2/sra-pub-zq-18/SRR016/16903/SRR16903960/SRR16903960.lite.1	SRX13096481	20745wD9_FDC1142	WGS	RANDOM	GENOMIC	PAIRED	ILLUMINA	Illumina HiSeq 4000	SRP345409	PRJNA779375	779375	SRS11032803	SAMN23028294	leaf	611301	Xanthomonas citri pv. citri	FDC1142	MANCHESTER METROPOLITAN UNIVERSITY	SRA1327023
	SRR16903959	2022-12-31 00:18:00	2021-11-10 11:07:00	1397650	517396376	370	318	https://sra-downloadb.be-md.ncbi.nlm.nih.gov/sos2/sra-pub-zq-18/SRR016/16903/SRR16903959/SRR16903959.lite.1	SRX13096482	20745wG6_FDC1143	WGS	RANDOM	GENOMIC	PAIRED	ILLUMINA	Illumina HiSeq 4000	SRP345409	PRJNA779375	779375	SRS11032804	SAMN23028295	leaf	611301	Xanthomonas citri pv. citri	FDC1143	MANCHESTER METROPOLITAN UNIVERSITY	SRA1327023
	SRR16903958	2022-12-31 00:18:00	2021-11-10 11:07:00	1718467	577766302	336	322	https://sra-downloadb.be-md.ncbi.nlm.nih.gov/sos1/sra-pub-zq-38/SRR016/16903/SRR16903958/SRR16903958.lite.1	SRX13096483	20758_FDC1144	WGS	RANDOM	GENOMIC	PAIRED	ILLUMINA	Illumina HiSeq 4000	SRP345409	PRJNA779375	779375	SRS11032805	SAMN23028296	leaf	611301	Xanthomonas citri pv. citri	FDC1144	MANCHESTER METROPOLITAN UNIVERSITY	SRA1327023
	SRR16903957	2022-12-31 00:18:00	2021-11-10 11:08:00	415548	170009589	409	107	https://sra-downloadb.be-md.ncbi.nlm.nih.gov/sos1/sra-pub-zq-38/SRR016/16903/SRR16903957/SRR16903957.lite.1	SRX13096484	20745wH6_FDC1145	WGS	RANDOM	GENOMIC	PAIRED	ILLUMINA	Illumina HiSeq 4000	SRP345409	PRJNA779375	779375	SRS11032807	SAMN23028297	leaf	611301	Xanthomonas citri pv. citri	FDC1145	MANCHESTER METROPOLITAN UNIVERSITY	SRA1327023
	SRR16903956	2022-12-31 00:18:00	2021-11-10 11:06:00	477151	193542019	405	120	https://sra-downloadb.be-md.ncbi.nlm.nih.gov/sos2/sra-pub-zq-20/SRR016/16903/SRR16903956/SRR16903956.lite.1	SRX13096485	20745wA7_FDC1148	WGS	RANDOM	GENOMIC	PAIRED	ILLUMINA	Illumina HiSeq 4000	SRP345409	PRJNA779375	779375	SRS11032806	SAMN23028298	leaf	611301	Xanthomonas citri pv. citri	FDC1148	MANCHESTER METROPOLITAN UNIVERSITY	SRA1327023
	SRR16903954	2022-12-31 00:18:00	2021-11-10 11:07:00	585640	258064959	440	166	https://sra-downloadb.be-md.ncbi.nlm.nih.gov/sos2/sra-pub-zq-18/SRR016/16903/SRR16903954/SRR16903954.lite.1	SRX13096487	20745wB7_FDC1150	WGS	RANDOM	GENOMIC	PAIRED	ILLUMINA	Illumina HiSeq 4000	SRP345409	PRJNA779375	779375	SRS11032809	SAMN23028299	leaf	611301	Xanthomonas citri pv. citri	FDC1150	MANCHESTER METROPOLITAN UNIVERSITY	SRA1327023
	SRR16903953	2022-12-31 00:18:00	2021-11-10 11:07:00	1808245	694495577	384	426	https://sra-downloadb.be-md.ncbi.nlm.nih.gov/sos2/sra-pub-zq-18/SRR016/16903/SRR16903953/SRR16903953.lite.1	SRX13096488	20745wC7_FDC1182	WGS	RANDOM	GENOMIC	PAIRED	ILLUMINA	Illumina HiSeq 4000	SRP345409	PRJNA779375	779375	SRS11032811	SAMN23028300	leaf	611301	Xanthomonas citri pv. citri	FDC1182	MANCHESTER METROPOLITAN UNIVERSITY	SRA1327023
	SRR16903951	2022-12-31 00:18:00	2021-11-10 11:08:00	1534785	613492864	399	375	https://sra-downloadb.be-md.ncbi.nlm.nih.gov/sos2/sra-pub-zq-18/SRR016/16903/SRR16903951/SRR16903951.lite.1	SRX13096490	20745wD7_FDC1227	WGS	RANDOM	GENOMIC	PAIRED	ILLUMINA	Illumina HiSeq 4000	SRP345409	PRJNA779375	779375	SRS11032812	SAMN23028302	leaf	611301	Xanthomonas citri pv. citri	FDC1227	MANCHESTER METROPOLITAN UNIVERSITY	SRA1327023
	SRR16903949	2022-12-31 00:18:00	2021-11-10 11:07:00	2114968	858939883	406	525	https://sra-downloadb.be-md.ncbi.nlm.nih.gov/sos1/sra-pub-zq-38/SRR016/16903/SRR16903949/SRR16903949.lite.1	SRX13096492	20745wE7_FDC1252	WGS	RANDOM	GENOMIC	PAIRED	ILLUMINA	Illumina HiSeq 4000	SRP345409	PRJNA779375	779375	SRS11032813	SAMN23028304	leaf	611301	Xanthomonas citri pv. citri	FDC1252	MANCHESTER METROPOLITAN UNIVERSITY	SRA1327023
	SRR16903947	2022-12-31 00:18:00	2021-11-10 11:07:00	1244379	510234605	410	317	https://sra-downloadb.be-md.ncbi.nlm.nih.gov/sos2/sra-pub-zq-18/SRR016/16903/SRR16903947/SRR16903947.lite.1	SRX13096494	20745wF7_FDC1277	WGS	RANDOM	GENOMIC	PAIRED	ILLUMINA	Illumina HiSeq 4000	SRP345409	PRJNA779375	779375	SRS11032816	SAMN23028306	leaf	611301	Xanthomonas citri pv. citri	FDC1277	MANCHESTER METROPOLITAN UNIVERSITY	SRA1327023
	SRR16903945	2022-12-31 00:18:00	2021-11-10 11:06:00	806767	317635820	393	196	https://sra-downloadb.be-md.ncbi.nlm.nih.gov/sos2/sra-pub-zq-18/SRR016/16903/SRR16903945/SRR16903945.lite.1	SRX13096496	20745wG7_FDC1291	WGS	RANDOM	GENOMIC	PAIRED	ILLUMINA	Illumina HiSeq 4000	SRP345409	PRJNA779375	779375	SRS11032819	SAMN23028308	leaf	611301	Xanthomonas citri pv. citri	FDC1291	MANCHESTER METROPOLITAN UNIVERSITY	SRA1327023
	SRR16903940	2022-12-31 00:18:00	2021-11-10 11:05:00	405421	168649302	415	105	https://sra-downloadb.be-md.ncbi.nlm.nih.gov/sos1/sra-pub-zq-38/SRR016/16903/SRR16903940/SRR16903940.lite.1	SRX13096501	20745wH7_FDC1387	WGS	RANDOM	GENOMIC	PAIRED	ILLUMINA	Illumina HiSeq 4000	SRP345409	PRJNA779375	779375	SRS11032823	SAMN23028312	leaf	611301	Xanthomonas citri pv. citri	FDC1387	MANCHESTER METROPOLITAN UNIVERSITY	SRA1327023
	SRR16903939	2022-12-31 00:18:00	2021-11-10 11:06:00	639302	273768948	428	175	https://sra-downloadb.be-md.ncbi.nlm.nih.gov/sos2/sra-pub-zq-18/SRR016/16903/SRR16903939/SRR16903939.lite.1	SRX13096502	20745wC9_FDC1424	WGS	RANDOM	GENOMIC	PAIRED	ILLUMINA	Illumina HiSeq 4000	SRP345409	PRJNA779375	779375	SRS11032824	SAMN23028313	leaf	611301	Xanthomonas citri pv. citri	FDC1424	MANCHESTER METROPOLITAN UNIVERSITY	SRA1327023
	SRR16903938	2022-12-31 00:18:00	2021-11-10 11:07:00	896538	366277545	408	230	https://sra-downloadb.be-md.ncbi.nlm.nih.gov/sos1/sra-pub-zq-38/SRR016/16903/SRR16903938/SRR16903938.lite.1	SRX13096503	20745wA8_FDC1488	WGS	RANDOM	GENOMIC	PAIRED	ILLUMINA	Illumina HiSeq 4000	SRP345409	PRJNA779375	779375	SRS11032825	SAMN23028314	leaf	611301	Xanthomonas citri pv. citri	FDC1488	MANCHESTER METROPOLITAN UNIVERSITY	SRA1327023
	SRR16903936	2022-12-31 00:18:00	2021-11-10 11:07:00	1714946	592450060	345	337	https://sra-downloadb.be-md.ncbi.nlm.nih.gov/sos2/sra-pub-zq-18/SRR016/16903/SRR16903936/SRR16903936.lite.1	SRX13096505	20759_FDC1531	WGS	RANDOM	GENOMIC	PAIRED	ILLUMINA	Illumina HiSeq 4000	SRP345409	PRJNA779375	779375	SRS11032826	SAMN23028316	leaf	611301	Xanthomonas citri pv. citri	FDC1531	MANCHESTER METROPOLITAN UNIVERSITY	SRA1327023
	SRR16903935	2022-12-31 00:18:00	2021-11-10 11:06:00	960892	428438778	445	275	https://sra-downloadb.be-md.ncbi.nlm.nih.gov/sos3/sra-pub-zq-24/SRR016/16903/SRR16903935/SRR16903935.lite.1	SRX13096506	20745wB8_FDC1533	WGS	RANDOM	GENOMIC	PAIRED	ILLUMINA	Illumina HiSeq 4000	SRP345409	PRJNA779375	779375	SRS11032828	SAMN23028317	leaf	611301	Xanthomonas citri pv. citri	FDC1533	MANCHESTER METROPOLITAN UNIVERSITY	SRA1327023
	SRR16903934	2022-12-31 00:18:00	2021-11-10 11:05:00	1175598	477549135	406	297	https://sra-downloadb.be-md.ncbi.nlm.nih.gov/sos3/sra-pub-zq-24/SRR016/16903/SRR16903934/SRR16903934.lite.1	SRX13096507	20745wC8_FDC1539	WGS	RANDOM	GENOMIC	PAIRED	ILLUMINA	Illumina HiSeq 4000	SRP345409	PRJNA779375	779375	SRS11032829	SAMN23028318	leaf	611301	Xanthomonas citri pv. citri	FDC1539	MANCHESTER METROPOLITAN UNIVERSITY	SRA1327023
	SRR16903932	2022-12-31 00:18:00	2021-11-10 11:06:00	1974908	635595244	321	352	https://sra-downloadb.be-md.ncbi.nlm.nih.gov/sos2/sra-pub-zq-18/SRR016/16903/SRR16903932/SRR16903932.lite.1	SRX13096509	20749_FDC1580	WGS	RANDOM	GENOMIC	PAIRED	ILLUMINA	Illumina HiSeq 4000	SRP345409	PRJNA779375	779375	SRS11032831	SAMN23028319	leaf	611301	Xanthomonas citri pv. citri	FDC1580	MANCHESTER METROPOLITAN UNIVERSITY	SRA1327023
	SRR16903931	2022-12-31 00:18:00	2021-11-10 11:06:00	1556189	533566183	342	301	https://sra-downloadb.be-md.ncbi.nlm.nih.gov/sos2/sra-pub-zq-18/SRR016/16903/SRR16903931/SRR16903931.lite.1	SRX13096510	20760_FDC1666	WGS	RANDOM	GENOMIC	PAIRED	ILLUMINA	Illumina HiSeq 4000	SRP345409	PRJNA779375	779375	SRS11032832	SAMN23028320	leaf	611301	Xanthomonas citri pv. citri	FDC1666	MANCHESTER METROPOLITAN UNIVERSITY	SRA1327023
	SRR16903930	2022-12-31 00:18:00	2021-11-10 11:09:00	5433592	1848002371	340	1025	https://sra-downloadb.be-md.ncbi.nlm.nih.gov/sos2/sra-pub-zq-20/SRR016/16903/SRR16903930/SRR16903930.lite.1	SRX13096511	20750_FDC1681	WGS	RANDOM	GENOMIC	PAIRED	ILLUMINA	Illumina HiSeq 4000	SRP345409	PRJNA779375	779375	SRS11032833	SAMN23028321	leaf	611301	Xanthomonas citri pv. citri	FDC1681	MANCHESTER METROPOLITAN UNIVERSITY	SRA1327023
	SRR16903929	2022-12-31 00:18:00	2021-11-10 11:08:00	4073353	1639849112	402	992	https://sra-downloadb.be-md.ncbi.nlm.nih.gov/sos2/sra-pub-zq-18/SRR016/16903/SRR16903929/SRR16903929.lite.1	SRX13096512	20745wD8_FDC1705	WGS	RANDOM	GENOMIC	PAIRED	ILLUMINA	Illumina HiSeq 4000	SRP345409	PRJNA779375	779375	SRS11032834	SAMN23028322	leaf	611301	Xanthomonas citri pv. citri	FDC1705	MANCHESTER METROPOLITAN UNIVERSITY	SRA1327023
	SRR16903928	2022-12-31 00:18:00	2021-11-10 11:09:00	2884586	1154356635	400	697	https://sra-downloadb.be-md.ncbi.nlm.nih.gov/sos2/sra-pub-zq-18/SRR016/16903/SRR16903928/SRR16903928.lite.1	SRX13096513	20745wE8_FDC1707	WGS	RANDOM	GENOMIC	PAIRED	ILLUMINA	Illumina HiSeq 4000	SRP345409	PRJNA779375	779375	SRS11032835	SAMN23028323	leaf	611301	Xanthomonas citri pv. citri	FDC1707	MANCHESTER METROPOLITAN UNIVERSITY	SRA1327023
	SRR16903927	2022-12-31 00:18:00	2021-11-10 11:06:00	1729531	673435053	389	411	https://sra-downloadb.be-md.ncbi.nlm.nih.gov/sos2/sra-pub-zq-18/SRR016/16903/SRR16903927/SRR16903927.lite.1	SRX13096514	20745wF8_FDC1733	WGS	RANDOM	GENOMIC	PAIRED	ILLUMINA	Illumina HiSeq 4000	SRP345409	PRJNA779375	779375	SRS11032836	SAMN23028324	leaf	611301	Xanthomonas citri pv. citri	FDC1733	MANCHESTER METROPOLITAN UNIVERSITY	SRA1327023
	SRR16903926	2022-12-31 00:18:00	2021-11-10 11:06:00	1276837	539032090	422	339	https://sra-downloadb.be-md.ncbi.nlm.nih.gov/sos2/sra-pub-zq-18/SRR016/16903/SRR16903926/SRR16903926.lite.1	SRX13096515	20745wE9_FDC2	WGS	RANDOM	GENOMIC	PAIRED	ILLUMINA	Illumina HiSeq 4000	SRP345409	PRJNA779375	779375	SRS11032837	SAMN23028325	leaf	611301	Xanthomonas citri pv. citri	FDC2	MANCHESTER METROPOLITAN UNIVERSITY	SRA1327023
	SRR8601796	2021-03-09 14:06:00	2021-03-09 13:59:00	1605145	805782790	502	438	https://sra-downloadb.be-md.ncbi.nlm.nih.gov/sos3/sra-pub-zq-22/SRR008/8601/SRR8601796/SRR8601796.lite.1	SRX5401792	CEMM 03-6-039 Illumina	WGS	RANDOM	GENOMIC	PAIRED	ILLUMINA	Illumina MiSeq	SRP186412	PRJNA523188	523188	SRS4387715	SAMN10967055	soil	28450	Burkholderia pseudomallei	CEMM 03-6-039	CDC-ZSAL	SRA851053
	SRR8601797	2021-03-09 14:05:00	2021-03-09 13:59:00	1454939	730379378	502	402	https://sra-downloadb.be-md.ncbi.nlm.nih.gov/sos3/sra-pub-zq-24/SRR008/8601/SRR8601797/SRR8601797.lite.1	SRX5401791	CEMM 03-6-040 Illumina	WGS	RANDOM	GENOMIC	PAIRED	ILLUMINA	Illumina MiSeq	SRP186412	PRJNA523188	523188	SRS4387714	SAMN10967056	soil	28450	Burkholderia pseudomallei	CEMM 03-6-040	CDC-ZSAL	SRA851053
	SRR8601798	2021-03-09 13:56:00	2021-03-09 13:54:00	1182690	593710380	502	321	https://sra-downloadb.be-md.ncbi.nlm.nih.gov/sos3/sra-pub-zq-24/SRR008/8601/SRR8601798/SRR8601798.lite.1	SRX5401790	CEMM 03-6-041 Illumina	WGS	RANDOM	GENOMIC	PAIRED	ILLUMINA	Illumina MiSeq	SRP186412	PRJNA523188	523188	SRS4386185	SAMN10967057	soil	28450	Burkholderia pseudomallei	CEMM 03-6-041	CDC-ZSAL	SRA851053
	SRR8599270	2021-03-09 14:03:00	2021-03-09 13:57:00	54494	373223043	6848	1284	https://sra-downloadb.be-md.ncbi.nlm.nih.gov/sos3/sra-pub-zq-24/SRR008/8599/SRR8599270/SRR8599270.lite.1	SRX5399275	CEMM 03-6-041 PacBio 1	WGS	RANDOM	GENOMIC	SINGLE	PACBIO_SMRT	PacBio RS II	SRP186412	PRJNA523188	523188	SRS4386185	SAMN10967057	soil	28450	Burkholderia pseudomallei	CEMM 03-6-041	CDC-ZSAL	SRA850980
	SRR8599271	2021-03-09 14:06:00	2021-03-09 14:04:00	54494	470648551	8636	1592	https://sra-downloadb.be-md.ncbi.nlm.nih.gov/sos3/sra-pub-zq-24/SRR008/8599/SRR8599271/SRR8599271.lite.1	SRX5399274	CEMM 03-6-041 PacBio 2	WGS	RANDOM	GENOMIC	SINGLE	PACBIO_SMRT	PacBio RS II	SRP186412	PRJNA523188	523188	SRS4386185	SAMN10967057	soil	28450	Burkholderia pseudomallei	CEMM 03-6-041	CDC-ZSAL	SRA850980
	SRR8599274	2021-03-09 14:13:00	2021-03-09 14:11:00	54494	1140060934	20920	3719	https://sra-downloadb.be-md.ncbi.nlm.nih.gov/sos3/sra-pub-zq-24/SRR008/8599/SRR8599274/SRR8599274.lite.1	SRX5399271	CEMM 03-6-041 PacBio 5	WGS	RANDOM	GENOMIC	SINGLE	PACBIO_SMRT	PacBio RS II	SRP186412	PRJNA523188	523188	SRS4386185	SAMN10967057	soil	28450	Burkholderia pseudomallei	CEMM 03-6-041	CDC-ZSAL	SRA850980
	SRR8599275	2021-03-09 14:09:00	2021-03-09 14:05:00	54494	1283986353	23561	4184	https://sra-downloadb.be-md.ncbi.nlm.nih.gov/sos3/sra-pub-zq-22/SRR008/8599/SRR8599275/SRR8599275.lite.1	SRX5399270	CEMM 03-6-041 PacBio 6	WGS	RANDOM	GENOMIC	SINGLE	PACBIO_SMRT	PacBio RS II	SRP186412	PRJNA523188	523188	SRS4386185	SAMN10967057	soil	28450	Burkholderia pseudomallei	CEMM 03-6-041	CDC-ZSAL	SRA850980
	SRR8599276	2021-03-09 14:01:00	2021-03-09 13:59:00	54494	497011758	9120	1693	https://sra-downloadb.be-md.ncbi.nlm.nih.gov/sos3/sra-pub-zq-22/SRR008/8599/SRR8599276/SRR8599276.lite.1	SRX5399269	CEMM 03-6-041 PacBio 3	WGS	RANDOM	GENOMIC	SINGLE	PACBIO_SMRT	PacBio RS II	SRP186412	PRJNA523188	523188	SRS4386185	SAMN10967057	soil	28450	Burkholderia pseudomallei	CEMM 03-6-041	CDC-ZSAL	SRA850980
	SRR8599277	2021-03-09 14:05:00	2021-03-09 14:02:00	54494	966869743	17742	3220	https://sra-downloadb.be-md.ncbi.nlm.nih.gov/sos3/sra-pub-zq-24/SRR008/8599/SRR8599277/SRR8599277.lite.1	SRX5399268	CEMM 03-6-041 PacBio 4	WGS	RANDOM	GENOMIC	SINGLE	PACBIO_SMRT	PacBio RS II	SRP186412	PRJNA523188	523188	SRS4386185	SAMN10967057	soil	28450	Burkholderia pseudomallei	CEMM 03-6-041	CDC-ZSAL	SRA850980
	SRR8601789	2021-03-09 13:58:00	2021-03-09 13:57:00	1213064	608958128	502	332	https://sra-downloadb.be-md.ncbi.nlm.nih.gov/sos3/sra-pub-zq-24/SRR008/8601/SRR8601789/SRR8601789.lite.1	SRX5401799	CEMM 03-6-042 Illumina	WGS	RANDOM	GENOMIC	PAIRED	ILLUMINA	Illumina MiSeq	SRP186412	PRJNA523188	523188	SRS4387722	SAMN10967058	soil	28450	Burkholderia pseudomallei	CEMM 03-6-042	CDC-ZSAL	SRA851053
	SRR8601790	2021-03-09 14:03:00	2021-03-09 13:57:00	1651393	828999286	502	454	https://sra-downloadb.be-md.ncbi.nlm.nih.gov/sos3/sra-pub-zq-24/SRR008/8601/SRR8601790/SRR8601790.lite.1	SRX5401798	CEMM 03-6-043 Illumina	WGS	RANDOM	GENOMIC	PAIRED	ILLUMINA	Illumina MiSeq	SRP186412	PRJNA523188	523188	SRS4387721	SAMN10967059	soil	28450	Burkholderia pseudomallei	CEMM 03-6-043	CDC-ZSAL	SRA851053
	SRR8601788	2021-03-09 14:07:00	2021-03-09 14:01:00	1464915	735387330	502	398	https://sra-downloadb.be-md.ncbi.nlm.nih.gov/sos3/sra-pub-zq-24/SRR008/8601/SRR8601788/SRR8601788.lite.1	SRX5401800	CEMM 03-6-044 Illumina	WGS	RANDOM	GENOMIC	PAIRED	ILLUMINA	Illumina MiSeq	SRP186412	PRJNA523188	523188	SRS4387723	SAMN10967060	soil	28450	Burkholderia pseudomallei	CEMM 03-6-044	CDC-ZSAL	SRA851053
	SRR8601787	2021-03-09 14:00:00	2021-03-09 13:58:00	1316126	660695252	502	363	https://sra-downloadb.be-md.ncbi.nlm.nih.gov/sos3/sra-pub-zq-24/SRR008/8601/SRR8601787/SRR8601787.lite.1	SRX5401801	CEMM 03-6-045 Illumina	WGS	RANDOM	GENOMIC	PAIRED	ILLUMINA	Illumina MiSeq	SRP186412	PRJNA523188	523188	SRS4387724	SAMN10967061	soil	28450	Burkholderia pseudomallei	CEMM 03-6-045	CDC-ZSAL	SRA851053
	SRR8601773	2021-03-09 14:00:00	2021-03-09 13:58:00	1227279	616094058	502	334	https://sra-downloadb.be-md.ncbi.nlm.nih.gov/sos3/sra-pub-zq-22/SRR008/8601/SRR8601773/SRR8601773.lite.1	SRX5401815	CEMM 03-6-046 Illumina	WGS	RANDOM	GENOMIC	PAIRED	ILLUMINA	Illumina MiSeq	SRP186412	PRJNA523188	523188	SRS4387736	SAMN10967062	soil	28450	Burkholderia pseudomallei	CEMM 03-6-046	CDC-ZSAL	SRA851053
	SRR8601772	2021-03-09 14:05:00	2021-03-09 13:59:00	1464532	735195064	502	363	https://sra-downloadb.be-md.ncbi.nlm.nih.gov/sos3/sra-pub-zq-24/SRR008/8601/SRR8601772/SRR8601772.lite.1	SRX5401816	CEMM 03-6-047 Illumina	WGS	RANDOM	GENOMIC	PAIRED	ILLUMINA	Illumina MiSeq	SRP186412	PRJNA523188	523188	SRS4387737	SAMN10967063	soil	28450	Burkholderia pseudomallei	CEMM 03-6-047	CDC-ZSAL	SRA851053
	SRR8601784	2021-03-09 14:03:00	2021-03-09 13:58:00	1243185	624078870	502	310	https://sra-downloadb.be-md.ncbi.nlm.nih.gov/sos3/sra-pub-zq-24/SRR008/8601/SRR8601784/SRR8601784.lite.1	SRX5401804	CEMM 03-6-048 Illumina	WGS	RANDOM	GENOMIC	PAIRED	ILLUMINA	Illumina MiSeq	SRP186412	PRJNA523188	523188	SRS4387727	SAMN10967064	soil	28450	Burkholderia pseudomallei	CEMM 03-6-048	CDC-ZSAL	SRA851053
	SRR8601783	2021-03-09 13:56:00	2021-03-09 13:54:00	879398	441457796	502	220	https://sra-downloadb.be-md.ncbi.nlm.nih.gov/sos3/sra-pub-zq-24/SRR008/8601/SRR8601783/SRR8601783.lite.1	SRX5401805	CEMM 05-6-106 Illumina	WGS	RANDOM	GENOMIC	PAIRED	ILLUMINA	Illumina MiSeq	SRP186412	PRJNA523188	523188	SRS4387728	SAMN10967065	soil	28450	Burkholderia pseudomallei	CEMM 05-6-106	CDC-ZSAL	SRA851053
	SRR8601782	2021-03-09 13:58:00	2021-03-09 13:57:00	1285604	645373208	502	320	https://sra-downloadb.be-md.ncbi.nlm.nih.gov/sos3/sra-pub-zq-24/SRR008/8601/SRR8601782/SRR8601782.lite.1	SRX5401806	CEMM 05-6-107 Illumina	WGS	RANDOM	GENOMIC	PAIRED	ILLUMINA	Illumina MiSeq	SRP186412	PRJNA523188	523188	SRS4387729	SAMN10967066	water	28450	Burkholderia pseudomallei	CEMM 05-6-107	CDC-ZSAL	SRA851053
	SRR1578074	2014-09-18 09:15:00	2014-09-18 09:12:00	271396	117675219	433	66	https://sra-downloadb.be-md.ncbi.nlm.nih.gov/sos5/sra-pub-zq-11/SRR001/578/SRR1578074/SRR1578074.lite.1	SRX702422		WGS	unspecified	GENOMIC	SINGLE	LS454	454 GS FLX Titanium	SRP046962	PRJNA259632	259632	SRS702268	SAMN03009919	plant	305	Ralstonia solanacearum	Rs_23-10BR	UNIVERSITY OF EXETER	SRA184911
	SRR16602870	2021-10-27 20:55:00	2021-10-27 19:55:00	287470	3002591104	10444	722	https://sra-downloadb.be-md.ncbi.nlm.nih.gov/sos1/sra-pub-zq-38/SRR016/16602/SRR16602870/SRR16602870.lite.1	SRX12803979	229	WGS	RANDOM PCR	GENOMIC	SINGLE	PACBIO_SMRT	PacBio RS	SRP343516	PRJNA775652	775652	SRS10749539	SAMN22612266	potato	305	Ralstonia solanacearum	UW229	VIRGINIA TECH	SRA1318829
	SRR16602851	2021-10-27 20:56:00	2021-10-27 19:54:00	237008	2342875425	9885	564	https://sra-downloadb.be-md.ncbi.nlm.nih.gov/sos2/sra-pub-zq-20/SRR016/16602/SRR16602851/SRR16602851.lite.1	SRX12803998	299	WGS	RANDOM PCR	GENOMIC	SINGLE	PACBIO_SMRT	PacBio RS	SRP343516	PRJNA775652	775652	SRS10749558	SAMN22612284	potato	305	Ralstonia solanacearum	UW299	VIRGINIA TECH	SRA1318829
	SRR16602848	2021-10-27 20:56:00	2021-10-27 19:53:00	153309	1483092196	9673	357	https://sra-downloadb.be-md.ncbi.nlm.nih.gov/sos4/sra-pub-zq-1/SRR016/16602/SRR16602848/SRR16602848.lite.1	SRX12804001	343	WGS	RANDOM PCR	GENOMIC	SINGLE	PACBIO_SMRT	PacBio RS	SRP343516	PRJNA775652	775652	SRS10749561	SAMN22612286	potato	305	Ralstonia solanacearum	UW343	VIRGINIA TECH	SRA1318829
	SRR16602847	2021-10-27 20:56:00	2021-10-27 19:55:00	293576	3050344697	10390	734	https://sra-downloadb.be-md.ncbi.nlm.nih.gov/sos3/sra-pub-zq-24/SRR016/16602/SRR16602847/SRR16602847.lite.1	SRX12804002	344	WGS	RANDOM PCR	GENOMIC	SINGLE	PACBIO_SMRT	PacBio RS	SRP343516	PRJNA775652	775652	SRS10749562	SAMN22612287	potato	305	Ralstonia solanacearum	UW344	VIRGINIA TECH	SRA1318829
	SRR16602846	2021-10-27 20:56:00	2021-10-27 19:54:00	182500	1834175894	10050	441	https://sra-downloadb.be-md.ncbi.nlm.nih.gov/sos3/sra-pub-zq-24/SRR016/16602/SRR16602846/SRR16602846.lite.1	SRX12804003	345	WGS	RANDOM PCR	GENOMIC	SINGLE	PACBIO_SMRT	PacBio RS	SRP343516	PRJNA775652	775652	SRS10749563	SAMN22612288	potato	305	Ralstonia solanacearum	UW345	VIRGINIA TECH	SRA1318829
	SRR16602845	2021-10-27 20:56:00	2021-10-27 19:54:00	225463	2395071503	10622	576	https://sra-downloadb.be-md.ncbi.nlm.nih.gov/sos1/sra-pub-zq-38/SRR016/16602/SRR16602845/SRR16602845.lite.1	SRX12804004	346	WGS	RANDOM PCR	GENOMIC	SINGLE	PACBIO_SMRT	PacBio RS	SRP343516	PRJNA775652	775652	SRS10749567	SAMN22612289	potato	305	Ralstonia solanacearum	UW346	VIRGINIA TECH	SRA1318829
	SRR16602844	2021-10-27 20:56:00	2021-10-27 19:53:00	192673	1918665052	9958	461	https://sra-downloadb.be-md.ncbi.nlm.nih.gov/sos4/sra-pub-run-30/SRR016/16602/SRR16602844/SRR16602844.1	SRX12804005	347	WGS	RANDOM PCR	GENOMIC	SINGLE	PACBIO_SMRT	PacBio RS	SRP343516	PRJNA775652	775652	SRS10749564	SAMN22612290	potato	305	Ralstonia solanacearum	UW347	VIRGINIA TECH	SRA1318829
	SRR16602843	2021-10-27 20:56:00	2021-10-27 19:54:00	205136	2039258632	9941	490	https://sra-downloadb.be-md.ncbi.nlm.nih.gov/sos1/sra-pub-zq-38/SRR016/16602/SRR16602843/SRR16602843.lite.1	SRX12804006	348	WGS	RANDOM PCR	GENOMIC	SINGLE	PACBIO_SMRT	PacBio RS	SRP343516	PRJNA775652	775652	SRS10749565	SAMN22612291	potato	305	Ralstonia solanacearum	UW348	VIRGINIA TECH	SRA1318829
	SRR16602842	2021-10-27 20:56:00	2021-10-27 19:54:00	208118	2087309253	10029	502	https://sra-downloadb.be-md.ncbi.nlm.nih.gov/sos2/sra-pub-zq-20/SRR016/16602/SRR16602842/SRR16602842.lite.1	SRX12804007	349	WGS	RANDOM PCR	GENOMIC	SINGLE	PACBIO_SMRT	PacBio RS	SRP343516	PRJNA775652	775652	SRS10749566	SAMN22612292	potato	305	Ralstonia solanacearum	UW349	VIRGINIA TECH	SRA1318829
	SRR16602841	2021-10-27 20:56:00	2021-10-27 19:47:00	1338653	267730600	200	110	https://sra-downloadb.be-md.ncbi.nlm.nih.gov/sos3/sra-pub-zq-24/SRR016/16602/SRR16602841/SRR16602841.lite.1	SRX12804008	350	WGS	RANDOM PCR	GENOMIC	PAIRED	ILLUMINA	Illumina HiSeq 3000	SRP343516	PRJNA775652	775652	SRS10749568	SAMN22612293	potato	305	Ralstonia solanacearum	UW350	VIRGINIA TECH	SRA1318829
	SRR16602840	2021-10-27 20:56:00	2021-10-27 19:54:00	280061	3041480481	10860	732	https://sra-downloadb.be-md.ncbi.nlm.nih.gov/sos3/sra-pub-zq-24/SRR016/16602/SRR16602840/SRR16602840.lite.1	SRX12804009	351	WGS	RANDOM PCR	GENOMIC	SINGLE	PACBIO_SMRT	PacBio RS	SRP343516	PRJNA775652	775652	SRS10749569	SAMN22612294	potato	305	Ralstonia solanacearum	UW351	VIRGINIA TECH	SRA1318829
	SRR16602839	2021-10-27 20:56:00	2021-10-27 19:53:00	206704	2076833115	10047	499	https://sra-downloadb.be-md.ncbi.nlm.nih.gov/sos4/sra-pub-run-30/SRR016/16602/SRR16602839/SRR16602839.1	SRX12804010	352	WGS	RANDOM PCR	GENOMIC	SINGLE	PACBIO_SMRT	PacBio RS	SRP343516	PRJNA775652	775652	SRS10749570	SAMN22612295	potato	305	Ralstonia solanacearum	UW352	VIRGINIA TECH	SRA1318829
	SRR16602837	2021-10-27 20:56:00	2021-10-27 19:55:00	192922	1932375410	10016	465	https://sra-downloadb.be-md.ncbi.nlm.nih.gov/sos3/sra-pub-zq-24/SRR016/16602/SRR16602837/SRR16602837.lite.1	SRX12804012	354	WGS	RANDOM PCR	GENOMIC	SINGLE	PACBIO_SMRT	PacBio RS	SRP343516	PRJNA775652	775652	SRS10749572	SAMN22612296	potato	305	Ralstonia solanacearum	UW354	VIRGINIA TECH	SRA1318829
	SRR16602820	2021-10-27 20:56:00	2021-10-27 19:53:00	206131	2074404045	10063	499	https://sra-downloadb.be-md.ncbi.nlm.nih.gov/sos4/sra-pub-run-30/SRR016/16602/SRR16602820/SRR16602820.1	SRX12804029	461	WGS	RANDOM PCR	GENOMIC	SINGLE	PACBIO_SMRT	PacBio RS	SRP343516	PRJNA775652	775652	SRS10749589	SAMN22612312	potato	305	Ralstonia solanacearum	UW461	VIRGINIA TECH	SRA1318829
	SRR16602819	2021-10-27 20:56:00	2021-10-27 19:52:00	121729	1208488694	9927	290	https://sra-downloadb.be-md.ncbi.nlm.nih.gov/sos3/sra-pub-zq-24/SRR016/16602/SRR16602819/SRR16602819.lite.1	SRX12804030	462	WGS	RANDOM PCR	GENOMIC	SINGLE	PACBIO_SMRT	PacBio RS	SRP343516	PRJNA775652	775652	SRS10749590	SAMN22612313	potato	305	Ralstonia solanacearum	UW462	VIRGINIA TECH	SRA1318829
	SRR16602818	2021-10-27 20:56:00	2021-10-27 19:53:00	170993	1633703217	9554	393	https://sra-downloadb.be-md.ncbi.nlm.nih.gov/sos2/sra-pub-run-34/SRR016/16602/SRR16602818/SRR16602818.1	SRX12804031	463	WGS	RANDOM PCR	GENOMIC	SINGLE	PACBIO_SMRT	PacBio RS	SRP343516	PRJNA775652	775652	SRS10749591	SAMN22612314	potato	305	Ralstonia solanacearum	UW463	VIRGINIA TECH	SRA1318829
	SRR16602817	2021-10-27 20:56:00	2021-10-27 19:52:00	204860	2017165203	9846	485	https://sra-downloadb.be-md.ncbi.nlm.nih.gov/sos4/sra-pub-run-30/SRR016/16602/SRR16602817/SRR16602817.1	SRX12804032	464	WGS	RANDOM PCR	GENOMIC	SINGLE	PACBIO_SMRT	PacBio RS	SRP343516	PRJNA775652	775652	SRS10749592	SAMN22612315	potato	305	Ralstonia solanacearum	UW464	VIRGINIA TECH	SRA1318829
	SRR16602815	2021-10-27 20:56:00	2021-10-27 19:52:00	262402	2609883296	9946	628	https://sra-downloadb.be-md.ncbi.nlm.nih.gov/sos3/sra-pub-zq-24/SRR016/16602/SRR16602815/SRR16602815.lite.1	SRX12804034	466	WGS	RANDOM PCR	GENOMIC	SINGLE	PACBIO_SMRT	PacBio RS	SRP343516	PRJNA775652	775652	SRS10749596	SAMN22612316	potato	305	Ralstonia solanacearum	UW466	VIRGINIA TECH	SRA1318829
	SRR16602814	2021-10-27 20:56:00	2021-10-27 19:54:00	197422	1935336015	9803	465	https://sra-downloadb.be-md.ncbi.nlm.nih.gov/sos4/sra-pub-run-30/SRR016/16602/SRR16602814/SRR16602814.1	SRX12804035	467	WGS	RANDOM PCR	GENOMIC	SINGLE	PACBIO_SMRT	PacBio RS	SRP343516	PRJNA775652	775652	SRS10749594	SAMN22612317	potato	305	Ralstonia solanacearum	UW467	VIRGINIA TECH	SRA1318829
	SRR16602813	2021-10-27 20:56:00	2021-10-27 19:48:00	4261391	852278200	200	336	https://sra-downloadb.be-md.ncbi.nlm.nih.gov/sos3/sra-pub-zq-24/SRR016/16602/SRR16602813/SRR16602813.lite.1	SRX12804036	469	WGS	RANDOM PCR	GENOMIC	PAIRED	ILLUMINA	Illumina HiSeq 3000	SRP343516	PRJNA775652	775652	SRS10749595	SAMN22612318	potato	305	Ralstonia solanacearum	UW469	VIRGINIA TECH	SRA1318829
	SRR16602812	2021-10-27 20:56:00	2021-10-27 19:47:00	1678316	335663200	200	138	https://sra-downloadb.be-md.ncbi.nlm.nih.gov/sos2/sra-pub-zq-20/SRR016/16602/SRR16602812/SRR16602812.lite.1	SRX12804037	470	WGS	RANDOM PCR	GENOMIC	PAIRED	ILLUMINA	Illumina HiSeq 3000	SRP343516	PRJNA775652	775652	SRS10749597	SAMN22612319	potato	305	Ralstonia solanacearum	UW470	VIRGINIA TECH	SRA1318829
	SRR16602803	2021-10-27 20:56:00	2021-10-27 19:47:00	1491423	298284600	200	120	https://sra-downloadb.be-md.ncbi.nlm.nih.gov/sos3/sra-pub-zq-24/SRR016/16602/SRR16602803/SRR16602803.lite.1	SRX12804046	488	WGS	RANDOM PCR	GENOMIC	PAIRED	ILLUMINA	Illumina HiSeq 3000	SRP343516	PRJNA775652	775652	SRS10749606	SAMN22612327	plant	305	Ralstonia solanacearum	UW488	VIRGINIA TECH	SRA1318829
	SRR16602917	2021-10-27 20:55:00	2021-10-27 19:49:00	1249494	249898800	200	103	https://sra-downloadb.be-md.ncbi.nlm.nih.gov/sos3/sra-pub-zq-22/SRR016/16602/SRR16602917/SRR16602917.lite.1	SRX12803932	639	WGS	RANDOM PCR	GENOMIC	PAIRED	ILLUMINA	Illumina HiSeq 3000	SRP343516	PRJNA775652	775652	SRS10749489	SAMN22612353	potato	305	Ralstonia solanacearum	UW639	VIRGINIA TECH	SRA1318829
	SRR16602909	2021-10-27 20:55:00	2021-10-27 19:53:00	74647	666449260	8928	160	https://sra-downloadb.be-md.ncbi.nlm.nih.gov/sos1/sra-pub-zq-38/SRR016/16602/SRR16602909/SRR16602909.lite.1	SRX12803940	656	WGS	RANDOM PCR	GENOMIC	SINGLE	PACBIO_SMRT	PacBio RS	SRP343516	PRJNA775652	775652	SRS10749498	SAMN22612360	potato	305	Ralstonia solanacearum	UW656	VIRGINIA TECH	SRA1318829
	SRR16602905	2021-10-27 20:55:00	2021-10-27 19:53:00	167704	1582401611	9435	381	https://sra-downloadb.be-md.ncbi.nlm.nih.gov/sos3/sra-pub-zq-24/SRR016/16602/SRR16602905/SRR16602905.lite.1	SRX12803944	692	WGS	RANDOM PCR	GENOMIC	SINGLE	PACBIO_SMRT	PacBio RS	SRP343516	PRJNA775652	775652	SRS10749504	SAMN22612364	potato	305	Ralstonia solanacearum	UW692	VIRGINIA TECH	SRA1318829
	SRR16602891	2021-10-27 20:55:00	2021-10-27 19:54:00	233119	2283865390	9796	549	https://sra-downloadb.be-md.ncbi.nlm.nih.gov/sos2/sra-pub-run-34/SRR016/16602/SRR16602891/SRR16602891.1	SRX12803958	756	WGS	RANDOM PCR	GENOMIC	SINGLE	PACBIO_SMRT	PacBio RS	SRP343516	PRJNA775652	775652	SRS10749517	SAMN22612376	tomato	305	Ralstonia solanacearum	UW756	VIRGINIA TECH	SRA1318829
	SRR16602882	2021-10-27 20:55:00	2021-10-27 19:48:00	1980922	396184400	200	155	https://sra-downloadb.be-md.ncbi.nlm.nih.gov/sos1/sra-pub-zq-38/SRR016/16602/SRR16602882/SRR16602882.lite.1	SRX12803967	837	WGS	RANDOM PCR	GENOMIC	PAIRED	ILLUMINA	Illumina HiSeq 3000	SRP343516	PRJNA775652	775652	SRS10749526	SAMN22612385	tomato	305	Ralstonia solanacearum	UW837	VIRGINIA TECH	SRA1318829
	SRR16602880	2021-10-27 20:55:00	2021-10-27 19:49:00	2627166	525433200	200	208	https://sra-downloadb.be-md.ncbi.nlm.nih.gov/sos1/sra-pub-zq-38/SRR016/16602/SRR16602880/SRR16602880.lite.1	SRX12803969	839	WGS	RANDOM PCR	GENOMIC	PAIRED	ILLUMINA	Illumina HiSeq 3000	SRP343516	PRJNA775652	775652	SRS10749529	SAMN22612386	tomato	305	Ralstonia solanacearum	UW839	VIRGINIA TECH	SRA1318829
	SRR16602879	2021-10-27 20:55:00	2021-10-27 19:51:00	10241799	2048359800	200	815	https://sra-downloadb.be-md.ncbi.nlm.nih.gov/sos3/sra-pub-zq-24/SRR016/16602/SRR16602879/SRR16602879.lite.1	SRX12803970	840	WGS	RANDOM PCR	GENOMIC	PAIRED	ILLUMINA	Illumina HiSeq 3000	SRP343516	PRJNA775652	775652	SRS10749530	SAMN22612387	tomato	305	Ralstonia solanacearum	UW840	VIRGINIA TECH	SRA1318829
	SRR16602877	2021-10-27 20:55:00	2021-10-27 19:55:00	206708	2135912143	10332	514	https://sra-downloadb.be-md.ncbi.nlm.nih.gov/sos3/sra-pub-zq-22/SRR016/16602/SRR16602877/SRR16602877.lite.1	SRX12803972	88	WGS	RANDOM PCR	GENOMIC	SINGLE	PACBIO_SMRT	PacBio RS	SRP343516	PRJNA775652	775652	SRS10749533	SAMN22612389	tomato	305	Ralstonia solanacearum	UW88	VIRGINIA TECH	SRA1318829
	SRR18649556	2022-09-23 09:40:00	2022-04-05 17:44:00	1233454	370036200	300	107	https://sra-downloadb.be-md.ncbi.nlm.nih.gov/sos1/sra-pub-zq-38/SRR018/18649/SRR18649556/SRR18649556.lite.1	SRX14752583	R0033-S0013_52_0_A02286_1_1_HFTT3DRXX_CCAACGCGT-ACTACCGGT	WGS	RANDOM PCR	GENOMIC	PAIRED	ILLUMINA	Illumina MiSeq	SRP367713	PRJNA823737	823737	SRS12513985	SAMN27356482	potato	305	Ralstonia solanacearum	YO013	UNIVERSITY OF YORK	SRA1398473
	SRR18649497	2022-09-23 09:40:00	2022-04-05 17:44:00	1152051	345615300	300	103	https://sra-downloadb.be-md.ncbi.nlm.nih.gov/sos1/sra-pub-zq-38/SRR018/18649/SRR18649497/SRR18649497.lite.1	SRX14752642	R0033-S0014_135_0_A02287_1_1_HFTT3DRXX_CTCGACGCT-ACTGGCTCC	WGS	RANDOM PCR	GENOMIC	PAIRED	ILLUMINA	Illumina MiSeq	SRP367713	PRJNA823737	823737	SRS12514044	SAMN27356483	Tobacco	305	Ralstonia solanacearum	YO014	UNIVERSITY OF YORK	SRA1398473
	SRR18649486	2022-09-23 09:40:00	2022-04-05 17:45:00	1391065	417319500	300	120	https://sra-downloadb.be-md.ncbi.nlm.nih.gov/sos1/sra-pub-zq-38/SRR018/18649/SRR18649486/SRR18649486.lite.1	SRX14752653	R0033-S0015_196_0_A02288_1_1_HFTT3DRXX_GAGAACGCT-ACTTCGTTA	WGS	RANDOM PCR	GENOMIC	PAIRED	ILLUMINA	Illumina MiSeq	SRP367713	PRJNA823737	823737	SRS12514058	SAMN27356484	Banana	305	Ralstonia solanacearum	YO015	UNIVERSITY OF YORK	SRA1398473
	SRR18649547	2022-09-23 09:40:00	2022-04-05 17:44:00	1119014	335704200	300	99	https://sra-downloadb.be-md.ncbi.nlm.nih.gov/sos2/sra-pub-zq-18/SRR018/18649/SRR18649547/SRR18649547.lite.1	SRX14752592	R0033-S0016_197_0_A02289_1_1_HFTT3DRXX_TCTCTACCT-AGAACGAAG	WGS	RANDOM PCR	GENOMIC	PAIRED	ILLUMINA	Illumina MiSeq	SRP367713	PRJNA823737	823737	SRS12513991	SAMN27356485	banana	305	Ralstonia solanacearum	YO016	UNIVERSITY OF YORK	SRA1398473
	SRR18649536	2022-09-23 09:40:00	2022-04-05 17:44:00	867624	260287200	300	75	https://sra-downloadb.be-md.ncbi.nlm.nih.gov/sos1/sra-pub-zq-38/SRR018/18649/SRR18649536/SRR18649536.lite.1	SRX14752603	R0033-S0017_198_0_A02290_1_1_HFTT3DRXX_ATCATTACT-AGAACTCTT	WGS	RANDOM PCR	GENOMIC	PAIRED	ILLUMINA	Illumina MiSeq	SRP367713	PRJNA823737	823737	SRS12514003	SAMN27356486	potato	305	Ralstonia solanacearum	YO017	UNIVERSITY OF YORK	SRA1398473
	SRR21541364	2022-09-23 09:40:00	2022-09-13 07:08:00	5986	16464178	2750	14	https://sra-downloadb.be-md.ncbi.nlm.nih.gov/sos4/sra-pub-run-30/SRR021/21541/SRR21541364/SRR21541364.1	SRX17543577	nanopore_017	WGS	RANDOM PCR	GENOMIC	SINGLE	OXFORD_NANOPORE	MinION	SRP367713	PRJNA823737	823737	SRS12514003	SAMN27356486	potato	305	Ralstonia solanacearum	YO017	UNIVERSITY OF YORK	SRA1496463
	SRR18649477	2022-09-23 09:40:00	2022-04-05 17:44:00	1072513	321753900	300	97	https://sra-downloadb.be-md.ncbi.nlm.nih.gov/sos1/sra-pub-zq-38/SRR018/18649/SRR18649477/SRR18649477.lite.1	SRX14752662	R0033-S0018_17_0_A02291_1_1_HFTT3DRXX_AGGAAGTAT-AGAAGAACT	WGS	RANDOM PCR	GENOMIC	PAIRED	ILLUMINA	Illumina MiSeq	SRP367713	PRJNA823737	823737	SRS12514062	SAMN27356487	chili	305	Ralstonia solanacearum	YO018	UNIVERSITY OF YORK	SRA1398473
	SRR18649466	2022-09-23 09:40:00	2022-04-05 17:45:00	1538223	461466900	300	133	https://sra-downloadb.be-md.ncbi.nlm.nih.gov/sos1/sra-pub-zq-38/SRR018/18649/SRR18649466/SRR18649466.lite.1	SRX14752673	R0033-S0019_18_0_A02292_1_1_HFTT3DRXX_CAGCTCTAT-AGAATATGC	WGS	RANDOM PCR	GENOMIC	PAIRED	ILLUMINA	Illumina MiSeq	SRP367713	PRJNA823737	823737	SRS12514071	SAMN27356488	chili	305	Ralstonia solanacearum	YO019	UNIVERSITY OF YORK	SRA1398473
	SRR18649527	2022-09-23 09:40:00	2022-04-05 17:44:00	1183041	354912300	300	103	https://sra-downloadb.be-md.ncbi.nlm.nih.gov/sos1/sra-pub-zq-38/SRR018/18649/SRR18649527/SRR18649527.lite.1	SRX14752612	R0033-S0020_19_0_A02293_1_1_HFTT3DRXX_TGGTTATAT-AGTCAAGTA	WGS	RANDOM PCR	GENOMIC	PAIRED	ILLUMINA	Illumina MiSeq	SRP367713	PRJNA823737	823737	SRS12514012	SAMN27356489	tomato	305	Ralstonia solanacearum	YO020	UNIVERSITY OF YORK	SRA1398473
	SRR18649520	2022-09-23 09:40:00	2022-04-05 17:44:00	1070466	321139800	300	92	https://sra-downloadb.be-md.ncbi.nlm.nih.gov/sos1/sra-pub-zq-38/SRR018/18649/SRR18649520/SRR18649520.lite.1	SRX14752619	R0033-S0021_53_0_A02294_1_1_HFTT3DRXX_GTAAGGCAT-AGTTCAATC	WGS	RANDOM PCR	GENOMIC	PAIRED	ILLUMINA	Illumina MiSeq	SRP367713	PRJNA823737	823737	SRS12514019	SAMN27356490	potato	305	Ralstonia solanacearum	YO021	UNIVERSITY OF YORK	SRA1398473
	SRR23726558	2024-08-27 16:12:00	2023-03-08 05:11:00	97614	49002228	502	29	https://sra-downloadb.be-md.ncbi.nlm.nih.gov/sos6/sra-pub-zq-40/SRR023/23726/SRR23726558/SRR23726558.lite.1	SRX19587183	M02780_34665	WGS	RANDOM	GENOMIC	PAIRED	ILLUMINA	Illumina MiSeq	SRP426093	PRJNA941448	941448	SRS16970047	SAMN33607545	tomato	442694	Xanthomonas perforans	X. perforans Bzl-01	UNIVERSITY OF FLORIDA	SRA1601096
	SRR23726552	2024-08-27 16:12:00	2023-03-08 05:11:00	421833	211760166	502	119	https://sra-downloadb.be-md.ncbi.nlm.nih.gov/sos6/sra-pub-zq-40/SRR023/23726/SRR23726552/SRR23726552.lite.1	SRX19587189	M02780_41097	WGS	RANDOM	GENOMIC	PAIRED	ILLUMINA	Illumina MiSeq	SRP426093	PRJNA941448	941448	SRS16970054	SAMN33607550	tomato	442694	Xanthomonas perforans	X. perforans Bzl-02	UNIVERSITY OF FLORIDA	SRA1601096
	SRR23726551	2024-08-27 16:12:00	2023-03-08 05:06:00	217439	109154378	502	63	https://sra-downloadb.be-md.ncbi.nlm.nih.gov/sos6/sra-pub-zq-40/SRR023/23726/SRR23726551/SRR23726551.lite.1	SRX19587190	M02780_82878	WGS	RANDOM	GENOMIC	PAIRED	ILLUMINA	Illumina MiSeq	SRP426093	PRJNA941448	941448	SRS16970053	SAMN33607551	tomato	442694	Xanthomonas perforans	X. perforans Bzl-03	UNIVERSITY OF FLORIDA	SRA1601096
	SRR23726550	2024-08-27 16:12:00	2023-03-08 06:51:00	328101	164706702	502	98	https://sra-downloadb.be-md.ncbi.nlm.nih.gov/sos6/sra-pub-zq-40/SRR023/23726/SRR23726550/SRR23726550.lite.1	SRX19587191	M02780_18355	WGS	RANDOM	GENOMIC	PAIRED	ILLUMINA	Illumina MiSeq	SRP426093	PRJNA941448	941448	SRS16970055	SAMN33607552	tomato	442694	Xanthomonas perforans	X. perforans Bzl-05	UNIVERSITY OF FLORIDA	SRA1601096
	SRR23726549	2024-08-27 16:12:00	2023-03-08 05:48:00	268277	134675054	502	81	https://sra-downloadb.be-md.ncbi.nlm.nih.gov/sos6/sra-pub-zq-40/SRR023/23726/SRR23726549/SRR23726549.lite.1	SRX19587192	M02780_21468	WGS	RANDOM	GENOMIC	PAIRED	ILLUMINA	Illumina MiSeq	SRP426093	PRJNA941448	941448	SRS16970056	SAMN33607553	tomato	442694	Xanthomonas perforans	X. perforans Bzl-06	UNIVERSITY OF FLORIDA	SRA1601096
	SRR23726548	2024-08-27 16:12:00	2023-03-08 05:48:00	146092	73338184	502	43	https://sra-downloadb.be-md.ncbi.nlm.nih.gov/sos6/sra-pub-zq-40/SRR023/23726/SRR23726548/SRR23726548.lite.1	SRX19587193	M02780_74550	WGS	RANDOM	GENOMIC	PAIRED	ILLUMINA	Illumina MiSeq	SRP426093	PRJNA941448	941448	SRS16970057	SAMN33607554	tomato	442694	Xanthomonas perforans	X. perforans Bzl-07	UNIVERSITY OF FLORIDA	SRA1601096
	SRR23726547	2024-08-27 16:12:00	2023-03-08 05:48:00	356757	179092014	502	106	https://sra-downloadb.be-md.ncbi.nlm.nih.gov/sos6/sra-pub-zq-40/SRR023/23726/SRR23726547/SRR23726547.lite.1	SRX19587194	M02780_66779	WGS	RANDOM	GENOMIC	PAIRED	ILLUMINA	Illumina MiSeq	SRP426093	PRJNA941448	941448	SRS16970058	SAMN33607555	tomato	442694	Xanthomonas perforans	X. perforans Bzl-08	UNIVERSITY OF FLORIDA	SRA1601096
	SRR23726557	2024-08-27 16:12:00	2023-03-08 05:12:00	336706	169026412	502	98	https://sra-downloadb.be-md.ncbi.nlm.nih.gov/sos6/sra-pub-zq-40/SRR023/23726/SRR23726557/SRR23726557.lite.1	SRX19587184	M02780_71422	WGS	RANDOM	GENOMIC	PAIRED	ILLUMINA	Illumina MiSeq	SRP426093	PRJNA941448	941448	SRS16970048	SAMN33607546	tomato	442694	Xanthomonas perforans	X. perforans Bzl-10	UNIVERSITY OF FLORIDA	SRA1601096
	SRR23726555	2024-08-27 16:12:00	2023-03-08 05:11:00	260410	130725820	502	78	https://sra-downloadb.be-md.ncbi.nlm.nih.gov/sos6/sra-pub-zq-40/SRR023/23726/SRR23726555/SRR23726555.lite.1	SRX19587186	M02780_28992	WGS	RANDOM	GENOMIC	PAIRED	ILLUMINA	Illumina MiSeq	SRP426093	PRJNA941448	941448	SRS16970051	SAMN33607547	tomato	442694	Xanthomonas perforans	X. perforans Bzl-11	UNIVERSITY OF FLORIDA	SRA1601096
	SRR23726554	2024-08-27 16:12:00	2023-03-08 05:11:00	197929	99360358	502	59	https://sra-downloadb.be-md.ncbi.nlm.nih.gov/sos6/sra-pub-zq-40/SRR023/23726/SRR23726554/SRR23726554.lite.1	SRX19587187	M02780_24766	WGS	RANDOM	GENOMIC	PAIRED	ILLUMINA	Illumina MiSeq	SRP426093	PRJNA941448	941448	SRS16970050	SAMN33607548	tomato	442694	Xanthomonas perforans	X. perforans Bzl-13	UNIVERSITY OF FLORIDA	SRA1601096
	SRR23726553	2024-08-27 16:12:00	2023-03-08 05:11:00	214319	107588138	502	64	https://sra-downloadb.be-md.ncbi.nlm.nih.gov/sos6/sra-pub-zq-40/SRR023/23726/SRR23726553/SRR23726553.lite.1	SRX19587188	M02780_20169	WGS	RANDOM	GENOMIC	PAIRED	ILLUMINA	Illumina MiSeq	SRP426093	PRJNA941448	941448	SRS16970052	SAMN33607549	tomato	442694	Xanthomonas perforans	X. perforans Bzl-14	UNIVERSITY OF FLORIDA	SRA1601096
	SRR23737133	2024-08-27 16:12:00	2023-03-08 15:54:00	139959	67717835	483	43	https://sra-downloadb.be-md.ncbi.nlm.nih.gov/sos6/sra-pub-zq-40/SRR023/23737/SRR23737133/SRR23737133.lite.1	SRX19597681	M00725_84044	WGS	RANDOM	GENOMIC	PAIRED	ILLUMINA	Illumina MiSeq	SRP426093	PRJNA941448	941448	SRS16978616	SAMN33683741	tomato	442694	Xanthomonas perforans	X. perforans Bzl-16	UNIVERSITY OF FLORIDA	SRA1601449
	SRR23737132	2024-08-27 16:12:00	2023-03-08 15:54:00	228766	111496139	487	71	https://sra-downloadb.be-md.ncbi.nlm.nih.gov/sos6/sra-pub-zq-40/SRR023/23737/SRR23737132/SRR23737132.lite.1	SRX19597682	M00725_91041	WGS	RANDOM	GENOMIC	PAIRED	ILLUMINA	Illumina MiSeq	SRP426093	PRJNA941448	941448	SRS16978617	SAMN33683742	tomato	442694	Xanthomonas perforans	X. perforans Bzl-21	UNIVERSITY OF FLORIDA	SRA1601449
	SRR16936513	2021-11-12 21:13:00	2021-11-12 17:56:00	1446329	431428058	298	195	https://sra-downloadb.be-md.ncbi.nlm.nih.gov/sos4/sra-pub-zq-1/SRR016/16936/SRR16936513/SRR16936513.lite.1	SRX13128572	BAC917b	WGS	PCR	GENOMIC	PAIRED	ILLUMINA	NextSeq 500	SRP345870	PRJNA779265	779265	SRS11062538	SAMN23026099	tomato	2754056	Xanthomonas hortorum pv. gardneri	BAC917b	OTTAWA RESEARCH AND DEVELOPMENT CENTER	SRA1328505
	SRR16936512	2021-11-12 21:13:00	2021-11-12 17:56:00	1246479	371747584	298	167	https://sra-downloadb.be-md.ncbi.nlm.nih.gov/sos2/sra-pub-zq-20/SRR016/16936/SRR16936512/SRR16936512.lite.1	SRX13128573	BAC918b	WGS	PCR	GENOMIC	PAIRED	ILLUMINA	NextSeq 500	SRP345870	PRJNA779265	779265	SRS11062539	SAMN23026100	tomato	2754056	Xanthomonas hortorum pv. gardneri	BAC918b	OTTAWA RESEARCH AND DEVELOPMENT CENTER	SRA1328505
	SRR23694693	2024-12-17 09:48:00	2023-03-03 11:31:00	2164408	630940865	291	195	https://sra-downloadb.be-md.ncbi.nlm.nih.gov/sos7/sra-pub-zq-41/SRR023/23694/SRR23694693/SRR23694693.lite.1	SRX19556811	VH00487_19416	WGS	RANDOM	GENOMIC	PAIRED	ILLUMINA	NextSeq 2000	SRP425501	PRJNA940592	940592	SRS16941457	SAMN33574911	tomato	2754056	Xanthomonas hortorum pv. gardneri	X. gardneri BRA10-06	UNIVERSITY OF FLORIDA	SRA1598815
	SRR23694694	2024-12-17 09:48:00	2023-03-03 11:31:00	187717	91202352	485	58	https://sra-downloadb.be-md.ncbi.nlm.nih.gov/sos7/sra-pub-zq-41/SRR023/23694/SRR23694694/SRR23694694.lite.1	SRX19556810	M00725_34749	WGS	RANDOM	GENOMIC	PAIRED	ILLUMINA	Illumina MiSeq	SRP425501	PRJNA940592	940592	SRS16941457	SAMN33574911	tomato	2754056	Xanthomonas hortorum pv. gardneri	X. gardneri BRA10-06	UNIVERSITY OF FLORIDA	SRA1598815
	SRR23694643	2024-12-17 09:48:00	2023-03-03 11:32:00	2245236	653053696	290	201	https://sra-downloadb.be-md.ncbi.nlm.nih.gov/sos7/sra-pub-zq-41/SRR023/23694/SRR23694643/SRR23694643.lite.1	SRX19556861	VH00487_53958	WGS	RANDOM	GENOMIC	PAIRED	ILLUMINA	NextSeq 2000	SRP425501	PRJNA940592	940592	SRS16941485	SAMN33574912	tomato	2754056	Xanthomonas hortorum pv. gardneri	X. gardneri BRA11-37	UNIVERSITY OF FLORIDA	SRA1598815
	SRR23694654	2024-12-17 09:48:00	2023-03-03 11:31:00	199610	97532826	488	62	https://sra-downloadb.be-md.ncbi.nlm.nih.gov/sos7/sra-pub-zq-41/SRR023/23694/SRR23694654/SRR23694654.lite.1	SRX19556850	M00725_85954	WGS	RANDOM	GENOMIC	PAIRED	ILLUMINA	Illumina MiSeq	SRP425501	PRJNA940592	940592	SRS16941485	SAMN33574912	tomato	2754056	Xanthomonas hortorum pv. gardneri	X. gardneri BRA11-37	UNIVERSITY OF FLORIDA	SRA1598815
	SRR23694688	2024-12-17 09:48:00	2023-03-03 11:31:00	239975	117679606	490	75	https://sra-downloadb.be-md.ncbi.nlm.nih.gov/sos7/sra-pub-zq-41/SRR023/23694/SRR23694688/SRR23694688.lite.1	SRX19556816	M00725_81624	WGS	RANDOM	GENOMIC	PAIRED	ILLUMINA	Illumina MiSeq	SRP425501	PRJNA940592	940592	SRS16941461	SAMN33574913	tomato	2754056	Xanthomonas hortorum pv. gardneri	X. gardneri BRA11-56	UNIVERSITY OF FLORIDA	SRA1598815
	SRR23694677	2024-12-17 09:48:00	2023-03-03 11:31:00	261210	128139047	490	81	https://sra-downloadb.be-md.ncbi.nlm.nih.gov/sos7/sra-pub-zq-41/SRR023/23694/SRR23694677/SRR23694677.lite.1	SRX19556827	M00725_94098	WGS	RANDOM	GENOMIC	PAIRED	ILLUMINA	Illumina MiSeq	SRP425501	PRJNA940592	940592	SRS16941468	SAMN33574914	tomato	2754056	Xanthomonas hortorum pv. gardneri	X. gardneri BRA13-46	UNIVERSITY OF FLORIDA	SRA1598815
	SRR23694666	2024-12-17 09:48:00	2023-03-03 11:31:00	271342	131560690	484	84	https://sra-downloadb.be-md.ncbi.nlm.nih.gov/sos7/sra-pub-zq-41/SRR023/23694/SRR23694666/SRR23694666.lite.1	SRX19556838	M00725_52167	WGS	RANDOM	GENOMIC	PAIRED	ILLUMINA	Illumina MiSeq	SRP425501	PRJNA940592	940592	SRS16941476	SAMN33574915	tomato	2754056	Xanthomonas hortorum pv. gardneri	X. gardneri BRA14-22	UNIVERSITY OF FLORIDA	SRA1598815
	SRR23694627	2024-12-17 09:48:00	2023-03-03 11:31:00	243823	116514529	477	75	https://sra-downloadb.be-md.ncbi.nlm.nih.gov/sos7/sra-pub-zq-41/SRR023/23694/SRR23694627/SRR23694627.lite.1	SRX19556877	M00725_52614	WGS	RANDOM	GENOMIC	PAIRED	ILLUMINA	Illumina MiSeq	SRP425501	PRJNA940592	940592	SRS16941505	SAMN33574916	tomato	2754056	Xanthomonas hortorum pv. gardneri	X. gardneri BRA15-30	UNIVERSITY OF FLORIDA	SRA1598815
	SRR23694616	2024-12-17 09:48:00	2023-03-03 11:31:00	196887	95796396	486	61	https://sra-downloadb.be-md.ncbi.nlm.nih.gov/sos7/sra-pub-zq-41/SRR023/23694/SRR23694616/SRR23694616.lite.1	SRX19556888	M00725_29833	WGS	RANDOM	GENOMIC	PAIRED	ILLUMINA	Illumina MiSeq	SRP425501	PRJNA940592	940592	SRS16941514	SAMN33574917	tomato	2754056	Xanthomonas hortorum pv. gardneri	X. gardneri BRA15-35	UNIVERSITY OF FLORIDA	SRA1598815
	SRR23694609	2024-12-17 09:48:00	2023-03-03 11:31:00	2122657	616463498	290	187	https://sra-downloadb.be-md.ncbi.nlm.nih.gov/sos7/sra-pub-zq-41/SRR023/23694/SRR23694609/SRR23694609.lite.1	SRX19556895	VH00487_37365	WGS	RANDOM	GENOMIC	PAIRED	ILLUMINA	NextSeq 2000	SRP425501	PRJNA940592	940592	SRS16941514	SAMN33574917	tomato	2754056	Xanthomonas hortorum pv. gardneri	X. gardneri BRA15-35	UNIVERSITY OF FLORIDA	SRA1598815
	SRR9871447	2019-07-31 14:30:00	2019-07-31 14:26:00	540058	262672214	486	152	https://sra-downloadb.be-md.ncbi.nlm.nih.gov/sos5/sra-pub-zq-14/SRR009/871/SRR9871447.sralite.1	SRX6624160	77	WGS	size fractionation	GENOMIC	PAIRED	ILLUMINA	Illumina MiSeq	SRP216948	PRJNA557451	557451	SRS5181795	SAMN12412970	soil	1886	Streptomyces albidoflavus	Streptomyces albidoflavus 77	UFLA	SRA929463
	SRR15035509	2021-07-03 18:45:00	2021-07-03 18:43:00	143100	26731860	186	14	https://sra-downloadb.be-md.ncbi.nlm.nih.gov/sos4/sra-pub-zq-1/SRR015/15035/SRR15035509/SRR15035509.lite.1	SRX11346969	LGO-A3_Nextera_mpe2	WGS	RANDOM	GENOMIC	PAIRED	ILLUMINA	Illumina MiSeq	SRP326804	PRJNA743516	743516	SRS9392531	SAMN20054408	Citrus sinensis	1886	Streptomyces albidoflavus	Streptomyces albidoflavus LGO-A3	UNIVERSITY OF CAMBRIDGE	SRA1254327
	SRR15035510	2021-07-03 18:45:00	2021-07-03 18:44:00	493625	85055620	172	39	https://sra-downloadb.be-md.ncbi.nlm.nih.gov/sos4/sra-pub-zq-1/SRR015/15035/SRR15035510/SRR15035510.lite.1	SRX11346968	LGO-A3_Nextera_mpe1_se	WGS	RANDOM	GENOMIC	SINGLE	ILLUMINA	Illumina MiSeq	SRP326804	PRJNA743516	743516	SRS9392531	SAMN20054408	Citrus sinensis	1886	Streptomyces albidoflavus	Streptomyces albidoflavus LGO-A3	UNIVERSITY OF CAMBRIDGE	SRA1254327
	SRR15035511	2021-07-03 18:47:00	2021-07-03 18:45:00	1422518	168181609	118	81	https://sra-downloadb.be-md.ncbi.nlm.nih.gov/sos4/sra-pub-zq-1/SRR015/15035/SRR15035511/SRR15035511.lite.1	SRX11346967	LGO-A3_Nextera_mpe1	WGS	RANDOM	GENOMIC	PAIRED	ILLUMINA	Illumina MiSeq	SRP326804	PRJNA743516	743516	SRS9392531	SAMN20054408	Citrus sinensis	1886	Streptomyces albidoflavus	Streptomyces albidoflavus LGO-A3	UNIVERSITY OF CAMBRIDGE	SRA1254327
	SRR15035512	2021-07-03 18:49:00	2021-07-03 18:45:00	1801804	435914588	241	219	https://sra-downloadb.be-md.ncbi.nlm.nih.gov/sos4/sra-pub-zq-1/SRR015/15035/SRR15035512/SRR15035512.lite.1	SRX11346966	LGO-A3_Truseq_PCRfree_sg	WGS	RANDOM	GENOMIC	PAIRED	ILLUMINA	Illumina MiSeq	SRP326804	PRJNA743516	743516	SRS9392531	SAMN20054408	Citrus sinensis	1886	Streptomyces albidoflavus	Streptomyces albidoflavus LGO-A3	UNIVERSITY OF CAMBRIDGE	SRA1254327
	SRR15035513	2021-07-03 18:45:00	2021-07-03 18:44:00	1160	218551	188	0	https://sra-downloadb.be-md.ncbi.nlm.nih.gov/sos4/sra-pub-zq-1/SRR015/15035/SRR15035513/SRR15035513.lite.1	SRX11346965	LGO-A3_Nextera_mpe3_se	WGS	RANDOM	GENOMIC	SINGLE	ILLUMINA	Illumina MiSeq	SRP326804	PRJNA743516	743516	SRS9392531	SAMN20054408	Citrus sinensis	1886	Streptomyces albidoflavus	Streptomyces albidoflavus LGO-A3	UNIVERSITY OF CAMBRIDGE	SRA1254327
	SRR15035515	2021-07-03 18:45:00	2021-07-03 18:44:00	75077	11128933	148	6	https://sra-downloadb.be-md.ncbi.nlm.nih.gov/sos4/sra-pub-zq-1/SRR015/15035/SRR15035515/SRR15035515.lite.1	SRX11346963	LGO-A3_Nextera_mpe2_se	WGS	RANDOM	GENOMIC	SINGLE	ILLUMINA	Illumina MiSeq	SRP326804	PRJNA743516	743516	SRS9392531	SAMN20054408	Citrus sinensis	1886	Streptomyces albidoflavus	Streptomyces albidoflavus LGO-A3	UNIVERSITY OF CAMBRIDGE	SRA1254327
	SRR15035588	2021-07-03 18:49:00	2021-07-03 18:46:00	1102	214068	194	0	https://sra-downloadb.be-md.ncbi.nlm.nih.gov/sos4/sra-pub-zq-1/SRR015/15035/SRR15035588/SRR15035588.lite.1	SRX11347048	LGO-A16_Nextera_mpe3_se	WGS	RANDOM	GENOMIC	SINGLE	ILLUMINA	Illumina MiSeq	SRP326807	PRJNA743529	743529	SRS9392598	SAMN20054489	Citrus sinensis	1886	Streptomyces albidoflavus	Streptomyces albidoflavus LGO-A16	UNIVERSITY OF CAMBRIDGE	SRA1254373
	SRR15035590	2021-07-03 18:49:00	2021-07-03 18:46:00	75985	11435593	150	6	https://sra-downloadb.be-md.ncbi.nlm.nih.gov/sos4/sra-pub-zq-1/SRR015/15035/SRR15035590/SRR15035590.lite.1	SRX11347046	LGO-A16_Nextera_mpe2_se	WGS	RANDOM	GENOMIC	SINGLE	ILLUMINA	Illumina MiSeq	SRP326807	PRJNA743529	743529	SRS9392598	SAMN20054489	Citrus sinensis	1886	Streptomyces albidoflavus	Streptomyces albidoflavus LGO-A16	UNIVERSITY OF CAMBRIDGE	SRA1254373
	SRR15035591	2021-07-03 18:49:00	2021-07-03 18:46:00	145568	27692064	190	15	https://sra-downloadb.be-md.ncbi.nlm.nih.gov/sos4/sra-pub-zq-1/SRR015/15035/SRR15035591/SRR15035591.lite.1	SRX11347045	LGO-A16_Nextera_mpe2	WGS	RANDOM	GENOMIC	PAIRED	ILLUMINA	Illumina MiSeq	SRP326807	PRJNA743529	743529	SRS9392598	SAMN20054489	Citrus sinensis	1886	Streptomyces albidoflavus	Streptomyces albidoflavus LGO-A16	UNIVERSITY OF CAMBRIDGE	SRA1254373
	SRR15035592	2021-07-03 18:49:00	2021-07-03 18:46:00	421075	72119718	171	33	https://sra-downloadb.be-md.ncbi.nlm.nih.gov/sos4/sra-pub-zq-1/SRR015/15035/SRR15035592/SRR15035592.lite.1	SRX11347044	LGO-A16_Nextera_mpe1_se	WGS	RANDOM	GENOMIC	SINGLE	ILLUMINA	Illumina MiSeq	SRP326807	PRJNA743529	743529	SRS9392598	SAMN20054489	Citrus sinensis	1886	Streptomyces albidoflavus	Streptomyces albidoflavus LGO-A16	UNIVERSITY OF CAMBRIDGE	SRA1254373
	SRR15035593	2021-07-03 18:56:00	2021-07-03 18:47:00	1143368	135713257	118	65	https://sra-downloadb.be-md.ncbi.nlm.nih.gov/sos4/sra-pub-zq-1/SRR015/15035/SRR15035593/SRR15035593.lite.1	SRX11347043	LGO-A16_Nextera_mpe1	WGS	RANDOM	GENOMIC	PAIRED	ILLUMINA	Illumina MiSeq	SRP326807	PRJNA743529	743529	SRS9392598	SAMN20054489	Citrus sinensis	1886	Streptomyces albidoflavus	Streptomyces albidoflavus LGO-A16	UNIVERSITY OF CAMBRIDGE	SRA1254373
	SRR15035594	2021-07-03 18:50:00	2021-07-03 18:47:00	1760330	426806600	242	215	https://sra-downloadb.be-md.ncbi.nlm.nih.gov/sos4/sra-pub-zq-1/SRR015/15035/SRR15035594/SRR15035594.lite.1	SRX11347042	LGO-A16_Truseq_PCRfree_sg	WGS	RANDOM	GENOMIC	PAIRED	ILLUMINA	Illumina MiSeq	SRP326807	PRJNA743529	743529	SRS9392598	SAMN20054489	Citrus sinensis	1886	Streptomyces albidoflavus	Streptomyces albidoflavus LGO-A16	UNIVERSITY OF CAMBRIDGE	SRA1254373
	SRR15035604	2021-07-03 18:49:00	2021-07-03 18:46:00	1310	223584	170	0	https://sra-downloadb.be-md.ncbi.nlm.nih.gov/sos4/sra-pub-zq-1/SRR015/15035/SRR15035604/SRR15035604.lite.1	SRX11347064	LGO-A19_Nextera_mpe3_se	WGS	RANDOM	GENOMIC	SINGLE	ILLUMINA	Illumina MiSeq	SRP326809	PRJNA743530	743530	SRS9392608	SAMN20054490	Citrus sinensis	1886	Streptomyces albidoflavus	Streptomyces albidoflavus LGO-A19	UNIVERSITY OF CAMBRIDGE	SRA1254374
	SRR15035606	2021-07-03 19:30:00	2021-07-03 18:46:00	40369	5881730	145	3	https://sra-downloadb.be-md.ncbi.nlm.nih.gov/sos4/sra-pub-zq-1/SRR015/15035/SRR15035606/SRR15035606.lite.1	SRX11347062	LGO-A19_Nextera_mpe2_se	WGS	RANDOM	GENOMIC	SINGLE	ILLUMINA	Illumina MiSeq	SRP326809	PRJNA743530	743530	SRS9392608	SAMN20054490	Citrus sinensis	1886	Streptomyces albidoflavus	Streptomyces albidoflavus LGO-A19	UNIVERSITY OF CAMBRIDGE	SRA1254374
	SRR15035607	2021-07-03 18:49:00	2021-07-03 18:46:00	80050	14566152	181	8	https://sra-downloadb.be-md.ncbi.nlm.nih.gov/sos4/sra-pub-zq-1/SRR015/15035/SRR15035607/SRR15035607.lite.1	SRX11347061	LGO-A19_Nextera_mpe2	WGS	RANDOM	GENOMIC	PAIRED	ILLUMINA	Illumina MiSeq	SRP326809	PRJNA743530	743530	SRS9392608	SAMN20054490	Citrus sinensis	1886	Streptomyces albidoflavus	Streptomyces albidoflavus LGO-A19	UNIVERSITY OF CAMBRIDGE	SRA1254374
	SRR15035609	2021-07-03 18:49:00	2021-07-03 18:47:00	1370128	140603505	102	68	https://sra-downloadb.be-md.ncbi.nlm.nih.gov/sos4/sra-pub-zq-1/SRR015/15035/SRR15035609/SRR15035609.lite.1	SRX11347059	LGO-A19_Nextera_mpe1	WGS	RANDOM	GENOMIC	PAIRED	ILLUMINA	Illumina MiSeq	SRP326809	PRJNA743530	743530	SRS9392608	SAMN20054490	Citrus sinensis	1886	Streptomyces albidoflavus	Streptomyces albidoflavus LGO-A19	UNIVERSITY OF CAMBRIDGE	SRA1254374
	SRR15035610	2021-07-03 18:53:00	2021-07-03 18:48:00	2264352	530506023	234	269	https://sra-downloadb.be-md.ncbi.nlm.nih.gov/sos4/sra-pub-zq-1/SRR015/15035/SRR15035610/SRR15035610.lite.1	SRX11347058	LGO-A19_Truseq_PCRfree_sg	WGS	RANDOM	GENOMIC	PAIRED	ILLUMINA	Illumina MiSeq	SRP326809	PRJNA743530	743530	SRS9392608	SAMN20054490	Citrus sinensis	1886	Streptomyces albidoflavus	Streptomyces albidoflavus LGO-A19	UNIVERSITY OF CAMBRIDGE	SRA1254374
	SRR15035611	2021-07-03 23:54:00	2021-07-03 23:50:00	1476	267761	181	0	https://sra-downloadb.be-md.ncbi.nlm.nih.gov/sos4/sra-pub-zq-1/SRR015/15035/SRR15035611/SRR15035611.lite.1	SRX11347071	LGO-A23_Nextera_mpe3_se	WGS	RANDOM	GENOMIC	SINGLE	ILLUMINA	Illumina MiSeq	SRP326810	PRJNA743531	743531	SRS9392609	SAMN20054491	Citrus sinensis	1886	Streptomyces albidoflavus	Streptomyces albidoflavus LGO-A23	UNIVERSITY OF CAMBRIDGE	SRA1254376
	SRR15035613	2021-07-03 23:54:00	2021-07-03 23:50:00	87533	13141036	150	7	https://sra-downloadb.be-md.ncbi.nlm.nih.gov/sos4/sra-pub-zq-1/SRR015/15035/SRR15035613/SRR15035613.lite.1	SRX11347069	LGO-A23_Nextera_mpe2_se	WGS	RANDOM	GENOMIC	SINGLE	ILLUMINA	Illumina MiSeq	SRP326810	PRJNA743531	743531	SRS9392609	SAMN20054491	Citrus sinensis	1886	Streptomyces albidoflavus	Streptomyces albidoflavus LGO-A23	UNIVERSITY OF CAMBRIDGE	SRA1254376
	SRR15035614	2021-07-03 23:54:00	2021-07-03 23:51:00	169894	31931948	187	17	https://sra-downloadb.be-md.ncbi.nlm.nih.gov/sos4/sra-pub-zq-1/SRR015/15035/SRR15035614/SRR15035614.lite.1	SRX11347068	LGO-A23_Nextera_mpe2	WGS	RANDOM	GENOMIC	PAIRED	ILLUMINA	Illumina MiSeq	SRP326810	PRJNA743531	743531	SRS9392609	SAMN20054491	Citrus sinensis	1886	Streptomyces albidoflavus	Streptomyces albidoflavus LGO-A23	UNIVERSITY OF CAMBRIDGE	SRA1254376
	SRR15035615	2021-07-03 23:54:00	2021-07-03 23:51:00	666973	104446139	156	48	https://sra-downloadb.be-md.ncbi.nlm.nih.gov/sos4/sra-pub-zq-1/SRR015/15035/SRR15035615/SRR15035615.lite.1	SRX11347067	LGO-A23_Nextera_mpe1_se	WGS	RANDOM	GENOMIC	SINGLE	ILLUMINA	Illumina MiSeq	SRP326810	PRJNA743531	743531	SRS9392609	SAMN20054491	Citrus sinensis	1886	Streptomyces albidoflavus	Streptomyces albidoflavus LGO-A23	UNIVERSITY OF CAMBRIDGE	SRA1254376
	SRR15035616	2021-07-03 23:54:00	2021-07-03 23:52:00	1605140	175847436	109	85	https://sra-downloadb.be-md.ncbi.nlm.nih.gov/sos4/sra-pub-zq-1/SRR015/15035/SRR15035616/SRR15035616.lite.1	SRX11347066	LGO-A23_Nextera_mpe1	WGS	RANDOM	GENOMIC	PAIRED	ILLUMINA	Illumina MiSeq	SRP326810	PRJNA743531	743531	SRS9392609	SAMN20054491	Citrus sinensis	1886	Streptomyces albidoflavus	Streptomyces albidoflavus LGO-A23	UNIVERSITY OF CAMBRIDGE	SRA1254376
	SRR15035617	2021-07-03 23:54:00	2021-07-03 23:52:00	1203206	289919747	240	149	https://sra-downloadb.be-md.ncbi.nlm.nih.gov/sos4/sra-pub-zq-1/SRR015/15035/SRR15035617/SRR15035617.lite.1	SRX11347065	LGO-A23_Truseq_PCRfree_sg	WGS	RANDOM	GENOMIC	PAIRED	ILLUMINA	Illumina MiSeq	SRP326810	PRJNA743531	743531	SRS9392609	SAMN20054491	Citrus sinensis	1886	Streptomyces albidoflavus	Streptomyces albidoflavus LGO-A23	UNIVERSITY OF CAMBRIDGE	SRA1254376
	SRR22373195	2022-11-22 09:58:00	2022-11-22 09:38:00	3103246	1641352874	528	971	https://sra-downloadb.be-md.ncbi.nlm.nih.gov/sos2/sra-pub-zq-18/SRR022/22373/SRR22373195/SRR22373195.lite.1	SRX18343726	LABIM	WGS	PCR	GENOMIC	PAIRED	ILLUMINA	Illumina MiSeq	SRP409173	PRJNA904236	904236	SRS15832754	SAMN20201267	Atlantic forest soil	492670	Bacillus velezensis	Soil from Atlantic forest	UNIVERSIDADE ESTADUAL DE LONDRINA - UEL	SRA1545182
	SRR24477614	2023-05-09 17:15:00	2023-05-09 10:12:00	1963328	945835134	481	482	https://sra-downloadb.be-md.ncbi.nlm.nih.gov/sos4/sra-pub-zq-5/SRR024/24477/SRR24477614/SRR24477614.lite.1	SRX20263677	BIB0110	WGS	unspecified	GENOMIC	PAIRED	ILLUMINA	Illumina MiSeq	SRP436636	PRJNA889555	889555	SRS17593923	SAMN31248478	Eucalyptus	492670	Bacillus velezensis	Bacillus velezensis BIB0110	HELMHOLTZ CENTRE FOR ENVIRONMENTAL RESEARCH	SRA1634762
	SRR25899977	2023-09-04 17:07:00	2023-09-04 17:04:00	2043594	1131980473	553	672	https://sra-downloadb.be-md.ncbi.nlm.nih.gov/sos4/sra-pub-zq-1/SRR025/25899/SRR25899977/SRR25899977.lite.1	SRX21620088	41_S2_L001_R1_001	WGS	PCR	GENOMIC	PAIRED	ILLUMINA	Illumina MiSeq	SRP458354	PRJNA1012731	1012731	SRS18792366	SAMN37272168	Atlantic forest soil	492670	Bacillus velezensis	LABIM_41	UNIVERSIDADE ESTADUAL DE LONDRINA - UEL	SRA1704733
	SRR30842401	2024-09-30 16:04:00	2024-09-30 16:02:00	3788370	1136511000	300	383	https://sra-downloadb.be-md.ncbi.nlm.nih.gov/sos6/sra-pub-zq-40/SRR030/30842/SRR30842401/SRR30842401.lite.1	SRX26241330	VSF981	WGS	Restriction Digest	GENOMIC	PAIRED	ILLUMINA	Illumina HiSeq 2500	SRP535776	PRJNA1026087	1026087	SRS22782533	SAMN37733351	soil	492670	Bacillus velezensis	Bv_Uniclon01	UFMG	SRA1982558
	SRR30842403	2024-09-30 16:24:00	2024-09-30 16:05:00	3250889	975266700	300	319	https://sra-downloadb.be-md.ncbi.nlm.nih.gov/sos6/sra-pub-zq-40/SRR030/30842/SRR30842403/SRR30842403.lite.1	SRX26241332	VSF1004	WGS	Restriction Digest	GENOMIC	PAIRED	ILLUMINA	Illumina HiSeq 2500	SRP535777	PRJNA1026128	1026128	SRS22782535	SAMN37734915	soil	492670	Bacillus velezensis	Bv_Uniclon03	UFMG	SRA1982471
	SRR30842433	2024-09-30 16:24:00	2024-09-30 16:06:00	4069396	1220818800	300	390	https://sra-downloadb.be-md.ncbi.nlm.nih.gov/sos6/sra-pub-zq-40/SRR030/30842/SRR30842433/SRR30842433.lite.1	SRX26241362	VSF985	WGS	Restriction Digest	GENOMIC	PAIRED	ILLUMINA	Illumina HiSeq 2500	SRP535780	PRJNA1026122	1026122	SRS22782565	SAMN37734688	soil	492670	Bacillus velezensis	Bv_Uniclon02	UFMG	SRA1982470
	SRR31057504	2024-10-21 08:21:00	2024-10-21 08:07:00	4503556	1104604159	245	394	https://sra-downloadb.be-md.ncbi.nlm.nih.gov/sos4/sra-pub-zq-7/SRR031/31057/SRR31057504/SRR31057504.lite.1	SRX26441941	208_S1_L001	WGS	PCR	GENOMIC SINGLE CELL	PAIRED	ILLUMINA	Illumina MiniSeq	SRP539797	PRJNA1174769	1174769	SRS22958067	SAMN44347376	soil	492670	Bacillus velezensis	B3208	BIO3 PESQUISA DESENVOLVIMENTO E INOVACAO LTDA	SRA1994456
	SRR31156977	2024-10-30 08:36:00	2024-10-30 08:12:00	2502700	1506625400	602	460	https://sra-downloadb.be-md.ncbi.nlm.nih.gov/sos4/sra-pub-zq-5/SRR031/31156/SRR31156977/SRR31156977.lite.1	SRX26540491	CNPMS-22	WGS	PCR	GENOMIC	PAIRED	ILLUMINA	Illumina HiSeq 4000	SRP541979	PRJNA1108656	1108656	SRS23048198	SAMN43568027	leaves	492670	Bacillus velezensis	CNPMS-22	EMBRAPA	SRA2000898
	SRR31234305	2024-11-05 16:12:00	2024-11-05 16:10:00	7673029	1534407594	199	519	https://sra-downloadb.be-md.ncbi.nlm.nih.gov/sos6/sra-pub-zq-40/SRR031/31234/SRR31234305/SRR31234305.lite.1	SRX26614222	CMAA1918	WGS	RANDOM	GENOMIC	PAIRED	ILLUMINA	NextSeq 2000	SRP543341	PRJNA1178678	1178678	SRS23112758	SAMN44475235	rhizosphere	492670	Bacillus velezensis	Bacillus_velezensis_CMAA1918	EMBRAPA ENVIRONMENT	SRA2006329
	SRR10246965	2020-05-07 15:20:00	2019-10-08 15:06:00	10105398	2021079600	200	888	https://sra-downloadb.be-md.ncbi.nlm.nih.gov/sos5/sra-pub-zq-11/SRR010/246/SRR10246965/SRR10246965.sralite.1	SRX6965509	RAAR16_Co13	WGS	RANDOM	GENOMIC	PAIRED	ILLUMINA	Illumina HiSeq 2000	SRP224797	PRJNA576479	576479	SRS5491331	SAMN12994919	Coffea arabica	698414	Xylella fastidiosa subsp. pauca	RAAR16_Co13	UNIVERSITY OF CALIFORNIA, BERKELEY	SRA975050
	SRR10246964	2020-05-07 15:20:00	2019-10-08 15:06:00	9829628	1965925600	200	855	https://sra-downloadb.be-md.ncbi.nlm.nih.gov/sos5/sra-pub-zq-14/SRR010/246/SRR10246964.sralite.1	SRX6965510	RAAR17_CiUb7	WGS	RANDOM	GENOMIC	PAIRED	ILLUMINA	Illumina HiSeq 2000	SRP224797	PRJNA576479	576479	SRS5491332	SAMN12994920	Citrus sinensis	698414	Xylella fastidiosa subsp. pauca	RAAR17_CiUb7	UNIVERSITY OF CALIFORNIA, BERKELEY	SRA975050
	SRR14023934	2022-04-20	2024-07-19 06:47:00	984664	297368528	302	132	https://sra-downloadb.be-md.ncbi.nlm.nih.gov/sos6/sra-pub-zq-40/SRR014/14023/SRR14023934/SRR14023934.lite.2	SRX10400536	XF143	WGS	RANDOM	GENOMIC	PAIRED	ILLUMINA	Illumina HiSeq 2000	SRP311502	PRJNA715523	715523	SRS8523265	SAMN18353214	Olea europaea	698414	Xylella fastidiosa subsp. pauca	XF143	UNIVERSITY OF CALIFORNIA BERKELEY	SRA1208616
	SRR14023933	2022-04-20	2024-07-19 06:09:00	1206008	364214416	302	163	https://sra-downloadb.be-md.ncbi.nlm.nih.gov/sos6/sra-pub-zq-40/SRR014/14023/SRR14023933/SRR14023933.lite.2	SRX10400537	XF217.2	WGS	RANDOM	GENOMIC	PAIRED	ILLUMINA	Illumina HiSeq 2000	SRP311502	PRJNA715523	715523	SRS8523264	SAMN18353215	Olea europaea	698414	Xylella fastidiosa subsp. pauca	XF217.2	UNIVERSITY OF CALIFORNIA BERKELEY	SRA1208616
	SRR14023931	2022-04-20	2024-07-19 06:09:00	824014	248852228	302	112	https://sra-downloadb.be-md.ncbi.nlm.nih.gov/sos6/sra-pub-zq-40/SRR014/14023/SRR14023931/SRR14023931.lite.2	SRX10400539	XF39	WGS	RANDOM	GENOMIC	PAIRED	ILLUMINA	Illumina HiSeq 2000	SRP311502	PRJNA715523	715523	SRS8523268	SAMN18353217	Olea europaea	698414	Xylella fastidiosa subsp. pauca	XF39	UNIVERSITY OF CALIFORNIA BERKELEY	SRA1208616
	SRR14023930	2022-04-20	2024-07-19 06:48:00	939902	283850404	302	126	https://sra-downloadb.be-md.ncbi.nlm.nih.gov/sos6/sra-pub-zq-40/SRR014/14023/SRR14023930/SRR14023930.lite.2	SRX10400540	XF43	WGS	RANDOM	GENOMIC	PAIRED	ILLUMINA	Illumina HiSeq 2000	SRP311502	PRJNA715523	715523	SRS8523267	SAMN18353218	Olea europaea	698414	Xylella fastidiosa subsp. pauca	XF43	UNIVERSITY OF CALIFORNIA BERKELEY	SRA1208616
	SRR14023929	2022-04-20	2024-07-19 05:27:00	920289	277927278	302	124	https://sra-downloadb.be-md.ncbi.nlm.nih.gov/sos6/sra-pub-zq-40/SRR014/14023/SRR14023929/SRR14023929.lite.2	SRX10400541	XF45-A3	WGS	RANDOM	GENOMIC	PAIRED	ILLUMINA	Illumina HiSeq 2000	SRP311502	PRJNA715523	715523	SRS8523269	SAMN18353219	Olea europaea	698414	Xylella fastidiosa subsp. pauca	XF45-A3	UNIVERSITY OF CALIFORNIA BERKELEY	SRA1208616
	SRR14023928	2022-04-20	2024-07-19 06:05:00	856968	258804336	302	116	https://sra-downloadb.be-md.ncbi.nlm.nih.gov/sos6/sra-pub-zq-40/SRR014/14023/SRR14023928/SRR14023928.lite.2	SRX10400542	XF64.2	WGS	RANDOM	GENOMIC	PAIRED	ILLUMINA	Illumina HiSeq 2000	SRP311502	PRJNA715523	715523	SRS8523272	SAMN18353220	Olea europaea	698414	Xylella fastidiosa subsp. pauca	XF64.2	UNIVERSITY OF CALIFORNIA BERKELEY	SRA1208616
	SRR14023927	2022-04-20	2024-07-19 06:47:00	867393	261952686	302	115	https://sra-downloadb.be-md.ncbi.nlm.nih.gov/sos6/sra-pub-zq-40/SRR014/14023/SRR14023927/SRR14023927.lite.2	SRX10400543	XF71_BR	WGS	RANDOM	GENOMIC	PAIRED	ILLUMINA	Illumina HiSeq 2000	SRP311502	PRJNA715523	715523	SRS8523271	SAMN18353221	Olea europaea	698414	Xylella fastidiosa subsp. pauca	XF71_BR	UNIVERSITY OF CALIFORNIA BERKELEY	SRA1208616
	SRR14023936	2022-04-20	2024-07-19 06:11:00	983086	296891972	302	132	https://sra-downloadb.be-md.ncbi.nlm.nih.gov/sos6/sra-pub-zq-40/SRR014/14023/SRR14023936/SRR14023936.lite.2	SRX10400534	XF_69_BR	WGS	RANDOM	GENOMIC	PAIRED	ILLUMINA	Illumina HiSeq 2000	SRP311502	PRJNA715523	715523	SRS8523263	SAMN18353212	Olea europaea	698414	Xylella fastidiosa subsp. pauca	XF_69_BR	UNIVERSITY OF CALIFORNIA BERKELEY	SRA1208616
	SRR14023935	2022-04-20	2024-07-19 06:10:00	952134	287544468	302	127	https://sra-downloadb.be-md.ncbi.nlm.nih.gov/sos6/sra-pub-zq-40/SRR014/14023/SRR14023935/SRR14023935.lite.2	SRX10400535	XF_73_BR	WGS	RANDOM	GENOMIC	PAIRED	ILLUMINA	Illumina HiSeq 2000	SRP311502	PRJNA715523	715523	SRS8523266	SAMN18353213	Olea europaea	698414	Xylella fastidiosa subsp. pauca	XF_73_BR	UNIVERSITY OF CALIFORNIA BERKELEY	SRA1208616
	SRR28165133	2024-02-29 11:51:00	2024-02-29 11:43:00	89178	355272395	3983	307	https://sra-downloadb.be-md.ncbi.nlm.nih.gov/sos3/sra-pub-run-36/SRR028/28165/SRR28165133/SRR28165133.1	SRX23795384	50080ONT	WGS	MDA	GENOMIC	SINGLE	OXFORD_NANOPORE	MinION	SRP492509	PRJNA819856	819856	SRS20615345	SAMN26926696	Citrus sinensis	698414	Xylella fastidiosa subsp. pauca	50080	USDA	SRA1813600
	SRR30248731	2024-08-15 10:21:00	2024-08-15 07:49:00	1798028	1082347840	601	637	https://sra-downloadb.be-md.ncbi.nlm.nih.gov/sos6/sra-pub-zq-40/SRR030/30248/SRR30248731/SRR30248731.lite.1	SRX25710118	26926696Illumina	WGS	MDA	GENOMIC	PAIRED	ILLUMINA	Illumina MiSeq	SRP492509	PRJNA819856	819856	SRS20615345	SAMN26926696	Citrus sinensis	698414	Xylella fastidiosa subsp. pauca	50080	USDA	SRA1948278
	SRR28164747	2024-02-29 11:04:00	2024-02-29 10:53:00	80545	250862110	3114	217	https://sra-downloadb.be-md.ncbi.nlm.nih.gov/sos3/sra-pub-run-36/SRR028/28164/SRR28164747/SRR28164747.1	SRX23794998	50066ONT	WGS	MDA	GENOMIC	SINGLE	OXFORD_NANOPORE	MinION	SRP492574	PRJNA819851	819851	SRS20618055	SAMN26926622	Lemon	698414	Xylella fastidiosa subsp. pauca	50066	USDA	SRA1813551
	SRR28211529	2024-03-06 02:15:00	2024-03-06 02:04:00	3096203	1863797117	601	1103	https://sra-downloadb.be-md.ncbi.nlm.nih.gov/sos4/sra-pub-zq-5/SRR028/28211/SRR28211529/SRR28211529.lite.1	SRX23823807	50066	WGS	MDA	GENOMIC	PAIRED	ILLUMINA	Illumina MiSeq	SRP492574	PRJNA819851	819851	SRS20618055	SAMN26926622	Lemon	698414	Xylella fastidiosa subsp. pauca	50066	USDA	SRA1813499
	SRR30016868	2024-07-29 06:42:00	2024-07-29 06:29:00	46853	182393427	3892	158	https://sra-downloadb.be-md.ncbi.nlm.nih.gov/sos4/sra-pub-run-30/SRR030/30016/SRR30016868/SRR30016868.1	SRX25495946	50088ONT	WGS	MDA	GENOMIC	SINGLE	OXFORD_NANOPORE	MinION	SRP521358	PRJNA819857	819857	SRS22070466	SAMN26926861	Coffea arabica	698414	Xylella fastidiosa subsp. pauca	50088	USDA	SRA1934885
	SRR29914442	2024-07-22 12:39:00	2024-07-22 12:29:00	1839210	1107124354	601	661	https://sra-downloadb.be-md.ncbi.nlm.nih.gov/sos6/sra-pub-zq-40/SRR029/29914/SRR29914442/SRR29914442.lite.1	SRX25409440	26926861ill	WGS	MDA	GENOMIC	PAIRED	ILLUMINA	Illumina MiSeq	SRP521358	PRJNA819857	819857	SRS22070466	SAMN26926861	Coffea arabica	698414	Xylella fastidiosa subsp. pauca	50088	USDA	SRA1929105
	SRR1501133	2015-01-13 12:04:00	2015-01-13 12:00:00	7099814	3280379689	462	2018	https://sra-downloadb.be-md.ncbi.nlm.nih.gov/sos5/sra-pub-zq-11/SRR001/501/SRR1501133/SRR1501133.sralite.1	SRX641263	TFILLIS-2_S1	WGS	RANDOM	GENOMIC	PAIRED	ILLUMINA	Illumina MiSeq	SRP043659	PRJNA253908	253908	SRS650223	SAMN02898028	hot spring	276	Thermus filiformis	THFILI	LABORATORIO NACIONAL DE CIENCIA E TECNOLOGIA DO BI	SRA173017
	SRR1916961	2015-09-01	2015-03-16 19:40:00	640383	298368882	465	202	https://sra-downloadb.be-md.ncbi.nlm.nih.gov/sos5/sra-pub-zq-11/SRR001/916/SRR1916961/SRR1916961.lite.1	SRX957671		WGS	unspecified	GENOMIC	SINGLE	LS454	454 GS Junior	SRP056217	PRJNA278463	278463	SRS874996	SAMN03418615	Saccharum officinarum	488731	Burkholderia seminalis	Burkholderia seminalis	OREGON STATE UNIVERSITY	SRA246879
	SRR2052643	2015-06-09	2015-06-05 07:58:00	803566	221167897	275	147	https://sra-downloadb.be-md.ncbi.nlm.nih.gov/sos5/sra-pub-zq-11/SRR002/052/SRR2052643/SRR2052643.sralite.1	SRX1050058		WGS	unspecified	GENOMIC	PAIRED	ILLUMINA	Illumina MiSeq	SRP059167	PRJNA264814	264814	SRS954273	SAMN03142811	Phaseolus vulgaris	366649	Xanthomonas citri pv. fuscans	NCPPB 3660	UNIVERSITY OF EXETER	SRA271544
	SRR2163558	2016-08-14	2015-08-14 19:27:00	2312798	712860492	308	540	https://sra-downloadb.be-md.ncbi.nlm.nih.gov/sos5/sra-pub-zq-11/SRR002/163/SRR2163558/SRR2163558.lite.1	SRX1150121	BR58	WGS	unspecified	GENOMIC	SINGLE	ION_TORRENT	Ion Torrent PGM	SRP062419	PRJNA292320	292320	SRS1034725	SAMN03968759	stored grain	1428	Bacillus thuringiensis	Bacillus thuringiensis strain BR58	UNIVERSIDADE ESTADUAL DE LONDRINA	SRA289227
	SRR2550663	2016-10-02	2015-10-02 17:34:00	7916209	1599074218	202	1094	https://sra-downloadb.be-md.ncbi.nlm.nih.gov/sos5/sra-pub-zq-11/SRR002/550/SRR2550663/SRR2550663.sralite.1	SRX1301697		WGS	other	GENOMIC	PAIRED	ILLUMINA	Illumina MiSeq	SRP064422	PRJNA296807	296807	SRS1097882	SAMN04108350	soil	1883	Streptomyces	Ssp_I1.3	INSTITUTO DE BIOFÍSICA CARLOS CHAGAS FILHO, UNIVER	SRA302583
	SRR2550962	2016-10-02	2015-11-03 10:57:00	2390780	1381667170	577	976	https://sra-downloadb.be-md.ncbi.nlm.nih.gov/sos5/sra-pub-zq-11/SRR002/550/SRR2550962/SRR2550962.sralite.1	SRX1301947		WGS	other	GENOMIC	PAIRED	ILLUMINA	Illumina HiSeq 2000	SRP064422	PRJNA296807	296807	SRS1098151	SAMN04108349	soil	1883	Streptomyces	Ssp_l1.1-2	INSTITUTO DE BIOFÍSICA CARLOS CHAGAS FILHO, UNIVER	SRA302583
	SRR2551242	2016-10-02	2015-10-02 19:15:00	1587085	936258710	589	661	https://sra-downloadb.be-md.ncbi.nlm.nih.gov/sos5/sra-pub-zq-11/SRR002/551/SRR2551242/SRR2551242.sralite.1	SRX1301947		WGS	other	GENOMIC	PAIRED	ILLUMINA	Illumina HiSeq 2000	SRP064422	PRJNA296807	296807	SRS1098151	SAMN04108349	soil	1883	Streptomyces	Ssp_l1.1-2	INSTITUTO DE BIOFÍSICA CARLOS CHAGAS FILHO, UNIVER	SRA302583
	SRR2968130	2015-12-14	2015-12-01 14:17:00	2033147	631819831	310	480	https://sra-downloadb.be-md.ncbi.nlm.nih.gov/sos5/sra-pub-zq-11/SRR002/968/SRR2968130/SRR2968130.lite.1	SRX1457560		WGS	unspecified	GENOMIC	SINGLE	ION_TORRENT	Ion Torrent PGM	SRP066843	PRJNA304098	304098	SRS1185121	SAMN04295068	stored grains	1428	Bacillus thuringiensis	Bacillus thuringiensis strain BR37	UNIVERSIDADE ESTADUAL DE LONDRINA	SRA314350
	SRR3046035	2017-01-31	2015-12-22 11:14:00	2668207	847757317	317	640	https://sra-downloadb.be-md.ncbi.nlm.nih.gov/sos5/sra-pub-zq-11/SRR003/046/SRR3046035/SRR3046035.lite.1	SRX1496743	IonXpress_001	WGS	RANDOM	GENOMIC	SINGLE	ION_TORRENT	Ion Torrent PGM	SRP067689	PRJNA304017	304017	SRS1218658	SAMN04302102	copper mine	1765683	Ferroacidibacillus organovorans	ITV01	VALE TECHNOLOGY INSTITUTE	SRA321232
	SRR3046037	2017-01-31	2015-12-22 11:15:00	2784886	859468034	308	647	https://sra-downloadb.be-md.ncbi.nlm.nih.gov/sos5/sra-pub-zq-11/SRR003/046/SRR3046037/SRR3046037.lite.1	SRX1496748	IonXpress_002	WGS	RANDOM	GENOMIC	SINGLE	ION_TORRENT	Ion Torrent PGM	SRP067689	PRJNA304017	304017	SRS1218658	SAMN04302102	copper mine	1765683	Ferroacidibacillus organovorans	ITV01	VALE TECHNOLOGY INSTITUTE	SRA321232
	SRR3290614	2016-03-28 14:45:00	2016-03-28 14:43:00	473461	210124684	443	108	https://sra-downloadb.be-md.ncbi.nlm.nih.gov/sos5/sra-pub-zq-14/SRR003/290/SRR3290614.sralite.1	SRX1660367	SLC66_Lib_1	WGS	RANDOM	GENOMIC	PAIRED	ILLUMINA	Illumina MiSeq	SRP067689	PRJNA304017	304017	SRS1360336	SAMN04493492	weathering regolith	1765683	Ferroacidibacillus organovorans	SLC66	VALE TECHNOLOGY INSTITUTE	SRA395234
	SRR3290616	2016-03-28 14:48:00	2016-03-28 14:46:00	587858	207728652	353	100	https://sra-downloadb.be-md.ncbi.nlm.nih.gov/sos5/sra-pub-zq-14/SRR003/290/SRR3290616.sralite.1	SRX1660367	SLC66_Lib_1	WGS	RANDOM	GENOMIC	PAIRED	ILLUMINA	Illumina MiSeq	SRP067689	PRJNA304017	304017	SRS1360336	SAMN04493492	weathering regolith	1765683	Ferroacidibacillus organovorans	SLC66	VALE TECHNOLOGY INSTITUTE	SRA395234
	SRR3305651	2016-06-01	2016-03-28 14:42:00	473461	104102797	219	47	https://sra-downloadb.be-md.ncbi.nlm.nih.gov/sos5/sra-pub-zq-14/SRR003/305/SRR3305651.sralite.1	SRX1666623	SLC66-1_S6_L001_R1_001	WGS	RANDOM	GENOMIC	PAIRED	ILLUMINA	Illumina MiSeq	SRP067689	PRJNA304017	304017	SRS1360336	SAMN04493492	weathering regolith	1765683	Ferroacidibacillus organovorans	SLC66	VALE TECHNOLOGY INSTITUTE	SRA399176
	SRR3305652	2016-06-01	2016-03-28 14:42:00	473461	106021887	223	62	https://sra-downloadb.be-md.ncbi.nlm.nih.gov/sos5/sra-pub-zq-14/SRR003/305/SRR3305652.sralite.1	SRX1666624	SLC66-1_S6_L001_R2_001	WGS	RANDOM	GENOMIC	PAIRED	ILLUMINA	Illumina MiSeq	SRP067689	PRJNA304017	304017	SRS1360336	SAMN04493492	weathering regolith	1765683	Ferroacidibacillus organovorans	SLC66	VALE TECHNOLOGY INSTITUTE	SRA399176
	SRR3305653	2016-06-01	2016-03-28 14:41:00	587858	102700790	174	44	https://sra-downloadb.be-md.ncbi.nlm.nih.gov/sos5/sra-pub-zq-14/SRR003/305/SRR3305653.sralite.1	SRX1666625	SLC66-2_S7_L001_R1_001	WGS	RANDOM	GENOMIC	PAIRED	ILLUMINA	Illumina MiSeq	SRP067689	PRJNA304017	304017	SRS1360336	SAMN04493492	weathering regolith	1765683	Ferroacidibacillus organovorans	SLC66	VALE TECHNOLOGY INSTITUTE	SRA399176
	SRR3305654	2016-06-01	2016-03-28 14:45:00	587858	105027862	178	57	https://sra-downloadb.be-md.ncbi.nlm.nih.gov/sos5/sra-pub-zq-14/SRR003/305/SRR3305654.sralite.1	SRX1666626	SLC66-2_S7_L001_R2_001	WGS	RANDOM	GENOMIC	PAIRED	ILLUMINA	Illumina MiSeq	SRP067689	PRJNA304017	304017	SRS1360336	SAMN04493492	weathering regolith	1765683	Ferroacidibacillus organovorans	SLC66	VALE TECHNOLOGY INSTITUTE	SRA399176
	SRR18070406	2022-03-03 11:55:00	2022-02-23 04:43:00	667142	272137286	407	149	https://sra-downloadb.be-md.ncbi.nlm.nih.gov/sos2/sra-pub-zq-20/SRR018/18070/SRR18070406/SRR18070406.lite.1	SRX14222112	Y002_S9one	WGS	RANDOM	GENOMIC	PAIRED	ILLUMINA	Illumina MiSeq	SRP067689	PRJNA304017	304017	SRS12043601	SAMN06005638	sediment from geothermal area	1765684	Sulfoacidibacillus thermotolerans	Y002	INSTITUTO TECNOLOGICO VALE	SRA1374475
	SRR18070407	2022-03-03 11:55:00	2022-02-23 04:44:00	960112	462590873	481	283	https://sra-downloadb.be-md.ncbi.nlm.nih.gov/sos1/sra-pub-zq-38/SRR018/18070/SRR18070407/SRR18070407.lite.1	SRX14222111	Y002_S9	WGS	RANDOM	GENOMIC	PAIRED	ILLUMINA	Illumina MiSeq	SRP067689	PRJNA304017	304017	SRS12043601	SAMN06005638	sediment from geothermal area	1765684	Sulfoacidibacillus thermotolerans	Y002	INSTITUTO TECNOLOGICO VALE	SRA1374475
	SRR4293228	2016-09-28 18:15:00	2016-09-23 18:14:00	5319714	1074582228	202	747	https://sra-downloadb.be-md.ncbi.nlm.nih.gov/sos5/sra-pub-zq-14/SRR004/293/SRR4293228.sralite.1	SRX2188695	CBsr16	WGS	RANDOM	GENOMIC	PAIRED	ILLUMINA	Illumina HiSeq 2000	SRP090394	PRJNA339451	339451	SRS1711448	SAMN05591371	endophytic	1891920	Curtobacterium sp. ER1/6	Curtobacterium sp. ER1/6	UNIVERSITY OF SAO PAULO	SRA478471
	SRR4714149	2016-11-05 06:12:00	2016-10-31 06:10:00	2408627	602156750	250	200	https://sra-downloadb.be-md.ncbi.nlm.nih.gov/sos5/sra-pub-zq-14/SRR004/714/SRR4714149.sralite.1	SRX2310459	GXY-208	WGS	RANDOM	GENOMIC	PAIRED	ILLUMINA	Illumina HiSeq 2500	SRP092304	PRJNA267091	267091	SRS1768416	SAMN03177544	Capsicum frutescens	456327	Xanthomonas euvesicatoria	XEU_LMG933	INSTITUT DE RECHERCHE POUR LE DEVELOPPEMENT	SRA487454
	SRR6008331	2018-10-31 00:08:00	2017-09-06 09:50:00	154204	1555201414	10085	1028	https://sra-downloadb.be-md.ncbi.nlm.nih.gov/sos5/sra-pub-zq-11/SRR006/008/SRR6008331/SRR6008331.lite.1	SRX3162347	CENA543_PacBio	WGS	RANDOM	GENOMIC	PAIRED	PACBIO_SMRT	PacBio RS II	SRP116875	PRJNA401388	401388	SRS2493348	SAMN07604078	saline-alkaline lake	1869241	Nostoc sp. CENA543	Nostoc sp. CENA543	UNIVERSITY OF HELSINKI	SRA605499
	SRR6055503	2018-08-02 13:40:00	2017-09-20 18:45:00	390350	198514295	508	111	https://sra-downloadb.be-md.ncbi.nlm.nih.gov/sos5/sra-pub-zq-14/SRR006/055/SRR6055503.sralite.1	SRX3202585	USDA1107	WGS	RANDOM	GENOMIC	PAIRED	ILLUMINA	Illumina MiSeq	SRP118385	PRJNA401434	401434	SRS2529088	SAMN07640761	root nodule	382	Sinorhizobium meliloti	USDA1107	UNIVERSITY OF MINNESOTA	SRA610886
	SRR7456385	2018-06-29 12:59:00	2018-06-29 12:54:00	13622047	4113858194	302	1570	https://sra-downloadb.be-md.ncbi.nlm.nih.gov/sos5/sra-pub-zq-11/SRR007/456/SRR7456385/SRR7456385.sralite.1	SRX4326882	tisa_br	WGS	RANDOM	GENOMIC	PAIRED	ILLUMINA	Illumina HiSeq 2500	SRP151666	PRJNA282820	282820	SRS3489093	SAMN03579665	root nodule	106370	Frankia casuarinae	Frankia sp. strain BR	UNIVERSITY OF NEW HAMPSHIRE	SRA730794
	SRR7532867	2019-07-10 00:54:00	2018-07-17 15:32:00	2064844	700173251	339	419	https://sra-downloadb.be-md.ncbi.nlm.nih.gov/sos5/sra-pub-zq-16/SRR007/532/SRR7532867.sralite.1	SRX4400816	Isolate0	WGS	RANDOM	GENOMIC	PAIRED	ILLUMINA	Illumina MiSeq	SRP154205	PRJNA480461	480461	SRS3555345	SAMN09636882	petiole	152682	Sphingomonas melonis	Isolate 0	UNIVERSITY OF SAO PAULO - INSTITUTE OF CHEMISTRY	SRA741348
	SRR8038340	2018-10-17 12:49:00	2018-10-11 20:11:00	5552	554775	99	0	https://sra-downloadb.be-md.ncbi.nlm.nih.gov/sos3/sra-pub-zq-22/SRR008/038/SRR8038340.sralite.1	SRX4868954	A979_Nextera_mpe3	WGS	RANDOM	GENOMIC	PAIRED	ILLUMINA	Illumina MiSeq	SRP165239	PRJNA487706	487706	SRS3924972	SAMN09908177	Citrus reticulata	2305222	Streptomyces sp. CBMAI 2042	PFL_A979	UNIVERSITY OF CAMBRIDGE	SRA793457
	SRR8038341	2018-10-17 12:49:00	2018-10-11 20:11:00	333357	49623015	148	29	https://sra-downloadb.be-md.ncbi.nlm.nih.gov/sos5/sra-pub-zq-14/SRR008/038/SRR8038341.sralite.1	SRX4868953	A979_Nextera_mpe2_se	WGS	RANDOM	GENOMIC	SINGLE	ILLUMINA	Illumina MiSeq	SRP165239	PRJNA487706	487706	SRS3924972	SAMN09908177	Citrus reticulata	2305222	Streptomyces sp. CBMAI 2042	PFL_A979	UNIVERSITY OF CAMBRIDGE	SRA793457
	SRR8038342	2018-10-17 12:49:00	2018-10-11 20:10:00	2984	566736	189	0	https://sra-downloadb.be-md.ncbi.nlm.nih.gov/sos5/sra-pub-zq-14/SRR008/038/SRR8038342.sralite.1	SRX4868952	A979_Nextera_mpe3_se	WGS	RANDOM	GENOMIC	SINGLE	ILLUMINA	Illumina MiSeq	SRP165239	PRJNA487706	487706	SRS3924972	SAMN09908177	Citrus reticulata	2305222	Streptomyces sp. CBMAI 2042	PFL_A979	UNIVERSITY OF CAMBRIDGE	SRA793457
	SRR8038343	2018-10-17 12:49:00	2018-10-11 20:12:00	4122562	521808427	126	266	https://sra-downloadb.be-md.ncbi.nlm.nih.gov/sos5/sra-pub-zq-16/SRR008/038/SRR8038343.sralite.1	SRX4868951	A979_Nextera_mpe1	WGS	RANDOM	GENOMIC	PAIRED	ILLUMINA	Illumina MiSeq	SRP165239	PRJNA487706	487706	SRS3924972	SAMN09908177	Citrus reticulata	2305222	Streptomyces sp. CBMAI 2042	PFL_A979	UNIVERSITY OF CAMBRIDGE	SRA793457
	SRR8038344	2018-10-17 12:49:00	2018-10-11 20:12:00	3026214	704630133	232	415	https://sra-downloadb.be-md.ncbi.nlm.nih.gov/sos3/sra-pub-zq-22/SRR008/038/SRR8038344.sralite.1	SRX4868950	A979_PCR_Free_sg	WGS	RANDOM	GENOMIC	PAIRED	ILLUMINA	Illumina MiSeq	SRP165239	PRJNA487706	487706	SRS3924972	SAMN09908177	Citrus reticulata	2305222	Streptomyces sp. CBMAI 2042	PFL_A979	UNIVERSITY OF CAMBRIDGE	SRA793457
	SRR8038346	2018-10-17 12:49:00	2018-10-11 20:11:00	1242085	244212833	196	118	https://sra-downloadb.be-md.ncbi.nlm.nih.gov/sos5/sra-pub-zq-14/SRR008/038/SRR8038346.sralite.1	SRX4868948	A979_Nextera_mpe1_se	WGS	RANDOM	GENOMIC	SINGLE	ILLUMINA	Illumina MiSeq	SRP165239	PRJNA487706	487706	SRS3924972	SAMN09908177	Citrus reticulata	2305222	Streptomyces sp. CBMAI 2042	PFL_A979	UNIVERSITY OF CAMBRIDGE	SRA793457
	SRR8256185	2019-07-09 14:01:00	2018-11-28 15:25:00	11784070	2946017500	250	1087	https://sra-downloadb.be-md.ncbi.nlm.nih.gov/sos5/sra-pub-zq-14/SRR008/256/SRR8256185.sralite.1	SRX5073911	Mn_MB_F_20050700_S1	WGS	RANDOM	GENOMIC	PAIRED	ILLUMINA	Illumina HiSeq 2500	SRP171030	PRJNA507251	507251	SRS4087736	SAMN10353945	freshwater	2486265	Microcystis novacekii Mn_MB_F_20050700_S1	Mn_MB_F_20050700_S1	UNIVERSITE DE MONTREAL	SRA815652
	SRR8256184	2019-07-09 14:01:00	2018-11-28 15:25:00	11670518	2917629500	250	999	https://sra-downloadb.be-md.ncbi.nlm.nih.gov/sos5/sra-pub-zq-16/SRR008/256/SRR8256184.sralite.1	SRX5073912	Mn_MB_F_20050700_S1D	WGS	RANDOM	GENOMIC	PAIRED	ILLUMINA	Illumina HiSeq 2500	SRP171030	PRJNA507251	507251	SRS4087737	SAMN10353946	freshwater	2486266	Microcystis novacekii Mn_MB_F_20050700_S1D	Mn_MB_F_20050700_S1D	UNIVERSITE DE MONTREAL	SRA815652
	SRR8256148	2019-07-09 14:01:00	2018-11-28 14:04:00	10116927	2529231750	250	924	https://sra-downloadb.be-md.ncbi.nlm.nih.gov/sos5/sra-pub-zq-16/SRR008/256/SRR8256148.sralite.1	SRX5073948	Mp_GB_SS_20050300_S99	WGS	RANDOM	GENOMIC	PAIRED	ILLUMINA	Illumina HiSeq 2500	SRP171030	PRJNA507251	507251	SRS4087773	SAMN10353929	freshwater	2486225	Microcystis panniformis Mp_GB_SS_20050300_S99	Mp_GB_SS_20050300_S99	UNIVERSITE DE MONTREAL	SRA815652
	SRR8256177	2019-07-09 14:01:00	2018-11-28 15:25:00	9240333	2310083250	250	804	https://sra-downloadb.be-md.ncbi.nlm.nih.gov/sos3/sra-pub-zq-22/SRR008/256/SRR8256177.sralite.1	SRX5073919	Mp_GB_SS_20050300_S99D	WGS	RANDOM	GENOMIC	PAIRED	ILLUMINA	Illumina HiSeq 2500	SRP171030	PRJNA507251	507251	SRS4087744	SAMN10353930	freshwater	2486226	Microcystis panniformis Mp_GB_SS_20050300_S99D	Mp_GB_SS_20050300_S99D	UNIVERSITE DE MONTREAL	SRA815652
	SRR8256144	2019-07-09 14:01:00	2018-11-28 14:03:00	10792706	2698176500	250	979	https://sra-downloadb.be-md.ncbi.nlm.nih.gov/sos5/sra-pub-zq-16/SRR008/256/SRR8256144.sralite.1	SRX5073952	Mp_MB_F_20051200_S6	WGS	RANDOM	GENOMIC	PAIRED	ILLUMINA	Illumina HiSeq 2500	SRP171030	PRJNA507251	507251	SRS4087777	SAMN10353925	freshwater	2486221	Microcystis panniformis Mp_MB_F_20051200_S6	Mp_MB_F_20051200_S6	UNIVERSITE DE MONTREAL	SRA815652
	SRR8256145	2019-07-09 14:01:00	2018-11-28 14:01:00	7565590	1891397500	250	668	https://sra-downloadb.be-md.ncbi.nlm.nih.gov/sos5/sra-pub-zq-14/SRR008/256/SRR8256145.sralite.1	SRX5073951	Mp_MB_F_20051200_S6D	WGS	RANDOM	GENOMIC	PAIRED	ILLUMINA	Illumina HiSeq 2500	SRP171030	PRJNA507251	507251	SRS4087776	SAMN10353926	freshwater	2486222	Microcystis panniformis Mp_MB_F_20051200_S6D	Mp_MB_F_20051200_S6D	UNIVERSITE DE MONTREAL	SRA815652
	SRR8256142	2019-07-09 14:01:00	2018-11-28 14:03:00	10078509	2519627250	250	920	https://sra-downloadb.be-md.ncbi.nlm.nih.gov/sos3/sra-pub-zq-22/SRR008/256/SRR8256142.sralite.1	SRX5073954	Mp_MB_F_20051200_S9	WGS	RANDOM	GENOMIC	PAIRED	ILLUMINA	Illumina HiSeq 2500	SRP171030	PRJNA507251	507251	SRS4087779	SAMN10353927	freshwater	2486223	Microcystis panniformis Mp_MB_F_20051200_S9	Mp_MB_F_20051200_S9	UNIVERSITE DE MONTREAL	SRA815652
	SRR8256143	2019-07-09 14:01:00	2018-11-28 14:04:00	11243061	2810765250	250	986	https://sra-downloadb.be-md.ncbi.nlm.nih.gov/sos3/sra-pub-zq-22/SRR008/256/SRR8256143.sralite.1	SRX5073953	Mp_MB_F_20051200_S9D	WGS	RANDOM	GENOMIC	PAIRED	ILLUMINA	Illumina HiSeq 2500	SRP171030	PRJNA507251	507251	SRS4087778	SAMN10353928	freshwater	2486224	Microcystis panniformis Mp_MB_F_20051200_S9D	Mp_MB_F_20051200_S9D	UNIVERSITE DE MONTREAL	SRA815652
	SRR8256172	2019-07-09 14:01:00	2018-11-28 15:15:00	10760681	2690170250	250	986	https://sra-downloadb.be-md.ncbi.nlm.nih.gov/sos5/sra-pub-zq-14/SRR008/256/SRR8256172.sralite.1	SRX5073924	Mp_MB_F_20080800_S26	WGS	RANDOM	GENOMIC	PAIRED	ILLUMINA	Illumina HiSeq 2500	SRP171030	PRJNA507251	507251	SRS4087749	SAMN10353931	freshwater	2486227	Microcystis panniformis Mp_MB_F_20080800_S26	Mp_MB_F_20080800_S26	UNIVERSITE DE MONTREAL	SRA815652
	SRR8256147	2019-07-09 14:01:00	2018-11-28 14:04:00	11410161	2852540250	250	1008	https://sra-downloadb.be-md.ncbi.nlm.nih.gov/sos5/sra-pub-zq-16/SRR008/256/SRR8256147.sralite.1	SRX5073949	Mp_MB_F_20080800_S26D	WGS	RANDOM	GENOMIC	PAIRED	ILLUMINA	Illumina HiSeq 2500	SRP171030	PRJNA507251	507251	SRS4087774	SAMN10353932	freshwater	2486228	Microcystis panniformis Mp_MB_F_20080800_S26D	Mp_MB_F_20080800_S26D	UNIVERSITE DE MONTREAL	SRA815652
	SRR8256189	2019-07-09 14:01:00	2018-11-28 15:39:00	10509315	2627328750	250	974	https://sra-downloadb.be-md.ncbi.nlm.nih.gov/sos3/sra-pub-zq-22/SRR008/256/SRR8256189.sralite.1	SRX5073907	Mv_BB_P_19951000_S68	WGS	RANDOM	GENOMIC	PAIRED	ILLUMINA	Illumina HiSeq 2500	SRP171030	PRJNA507251	507251	SRS4087732	SAMN10353949	freshwater	2486269	Microcystis viridis Mv_BB_P_19951000_S68	Mv_BB_P_19951000_S68	UNIVERSITE DE MONTREAL	SRA815652
	SRR8256188	2019-07-09 14:01:00	2018-11-28 15:39:00	8306132	2076533000	250	744	https://sra-downloadb.be-md.ncbi.nlm.nih.gov/sos3/sra-pub-zq-22/SRR008/256/SRR8256188.sralite.1	SRX5073908	Mv_BB_P_19951000_S68D	WGS	RANDOM	GENOMIC	PAIRED	ILLUMINA	Illumina HiSeq 2500	SRP171030	PRJNA507251	507251	SRS4087733	SAMN10353950	freshwater	2486270	Microcystis viridis Mv_BB_P_19951000_S68D	Mv_BB_P_19951000_S68D	UNIVERSITE DE MONTREAL	SRA815652
	SRR8256183	2019-07-09 14:01:00	2018-11-28 15:25:00	11621071	2905267750	250	1063	https://sra-downloadb.be-md.ncbi.nlm.nih.gov/sos3/sra-pub-zq-22/SRR008/256/SRR8256183.sralite.1	SRX5073913	Mv_BB_P_19951000_S69	WGS	RANDOM	GENOMIC	PAIRED	ILLUMINA	Illumina HiSeq 2500	SRP171030	PRJNA507251	507251	SRS4087738	SAMN10353947	freshwater	2486267	Microcystis viridis Mv_BB_P_19951000_S69	Mv_BB_P_19951000_S69	UNIVERSITE DE MONTREAL	SRA815652
	SRR8256182	2019-07-09 14:01:00	2018-11-28 15:27:00	12889959	3222489750	250	1142	https://sra-downloadb.be-md.ncbi.nlm.nih.gov/sos5/sra-pub-zq-14/SRR008/256/SRR8256182.sralite.1	SRX5073914	Mv_BB_P_19951000_S69D	WGS	RANDOM	GENOMIC	PAIRED	ILLUMINA	Illumina HiSeq 2500	SRP171030	PRJNA507251	507251	SRS4087739	SAMN10353948	freshwater	2486268	Microcystis viridis Mv_BB_P_19951000_S69D	Mv_BB_P_19951000_S69D	UNIVERSITE DE MONTREAL	SRA815652
	SRR8256158	2019-07-09 14:01:00	2018-11-28 15:02:00	10075421	2518855250	250	918	https://sra-downloadb.be-md.ncbi.nlm.nih.gov/sos3/sra-pub-zq-22/SRR008/256/SRR8256158.sralite.1	SRX5073938	Mw_MB_S_20031200_S109	WGS	RANDOM	GENOMIC	PAIRED	ILLUMINA	Illumina HiSeq 2500	SRP171030	PRJNA507251	507251	SRS4087763	SAMN10353939	freshwater	2486240	Microcystis wesenbergii Mw_MB_S_20031200_S109	Mw_MB_S_20031200_S109	UNIVERSITE DE MONTREAL	SRA815652
	SRR8256159	2019-07-09 14:01:00	2018-11-28 15:02:00	8085010	2021252500	250	698	https://sra-downloadb.be-md.ncbi.nlm.nih.gov/sos5/sra-pub-zq-16/SRR008/256/SRR8256159.sralite.1	SRX5073937	Mw_MB_S_20031200_S109D	WGS	RANDOM	GENOMIC	PAIRED	ILLUMINA	Illumina HiSeq 2500	SRP171030	PRJNA507251	507251	SRS4087762	SAMN10353940	freshwater	2486241	Microcystis wesenbergii Mw_MB_S_20031200_S109D	Mw_MB_S_20031200_S109D	UNIVERSITE DE MONTREAL	SRA815652
	SRR8256176	2019-07-09 14:01:00	2018-11-28 15:25:00	10476865	2619216250	250	957	https://sra-downloadb.be-md.ncbi.nlm.nih.gov/sos3/sra-pub-zq-22/SRR008/256/SRR8256176.sralite.1	SRX5073920	Ma_MB_F_20061100_S19	WGS	RANDOM	GENOMIC	PAIRED	ILLUMINA	Illumina HiSeq 2500	SRP171030	PRJNA507251	507251	SRS4087745	SAMN10353963	freshwater	2486258	Microcystis aeruginosa Ma_MB_F_20061100_S19	Ma_MB_F_20061100_S19	UNIVERSITE DE MONTREAL	SRA815652
	SRR8256163	2019-07-09 14:01:00	2018-11-28 15:02:00	10545781	2636445250	250	939	https://sra-downloadb.be-md.ncbi.nlm.nih.gov/sos5/sra-pub-zq-16/SRR008/256/SRR8256163.sralite.1	SRX5073933	Ma_MB_F_20061100_S19D	WGS	RANDOM	GENOMIC	PAIRED	ILLUMINA	Illumina HiSeq 2500	SRP171030	PRJNA507251	507251	SRS4087758	SAMN10353964	freshwater	2486259	Microcystis aeruginosa Ma_MB_F_20061100_S19D	Ma_MB_F_20061100_S19D	UNIVERSITE DE MONTREAL	SRA815652
	SRR8256167	2019-07-09 14:01:00	2018-11-28 15:02:00	9893909	2473477250	250	904	https://sra-downloadb.be-md.ncbi.nlm.nih.gov/sos5/sra-pub-zq-14/SRR008/256/SRR8256167.sralite.1	SRX5073929	Ma_MB_F_20061100_S20	WGS	RANDOM	GENOMIC	PAIRED	ILLUMINA	Illumina HiSeq 2500	SRP171030	PRJNA507251	507251	SRS4087754	SAMN10353957	freshwater	2486252	Microcystis aeruginosa Ma_MB_F_20061100_S20	Ma_MB_F_20061100_S20	UNIVERSITE DE MONTREAL	SRA815652
	SRR8256168	2019-07-09 14:01:00	2018-11-28 15:03:00	11765473	2941368250	250	1015	https://sra-downloadb.be-md.ncbi.nlm.nih.gov/sos3/sra-pub-zq-22/SRR008/256/SRR8256168.sralite.1	SRX5073928	Ma_MB_F_20061100_S20D	WGS	RANDOM	GENOMIC	PAIRED	ILLUMINA	Illumina HiSeq 2500	SRP171030	PRJNA507251	507251	SRS4087753	SAMN10353958	freshwater	2486253	Microcystis aeruginosa Ma_MB_F_20061100_S20D	Ma_MB_F_20061100_S20D	UNIVERSITE DE MONTREAL	SRA815652
	SRR8256146	2019-07-09 14:01:00	2018-11-28 14:06:00	12986715	3246678750	250	1187	https://sra-downloadb.be-md.ncbi.nlm.nih.gov/sos3/sra-pub-zq-22/SRR008/256/SRR8256146.sralite.1	SRX5073950	Ma_MB_S_20031200_S102	WGS	RANDOM	GENOMIC	PAIRED	ILLUMINA	Illumina HiSeq 2500	SRP171030	PRJNA507251	507251	SRS4087775	SAMN10353959	freshwater	2486254	Microcystis aeruginosa Ma_MB_S_20031200_S102	Ma_MB_S_20031200_S102	UNIVERSITE DE MONTREAL	SRA815652
	SRR8256150	2019-07-09 14:01:00	2018-11-28 14:05:00	11174445	2793611250	250	963	https://sra-downloadb.be-md.ncbi.nlm.nih.gov/sos3/sra-pub-zq-22/SRR008/256/SRR8256150.sralite.1	SRX5073946	Ma_MB_S_20031200_S102D	WGS	RANDOM	GENOMIC	PAIRED	ILLUMINA	Illumina HiSeq 2500	SRP171030	PRJNA507251	507251	SRS4087771	SAMN10353960	freshwater	2486255	Microcystis aeruginosa Ma_MB_S_20031200_S102D	Ma_MB_S_20031200_S102D	UNIVERSITE DE MONTREAL	SRA815652
	SRR8297964	2018-12-11 11:36:00	2018-12-11 07:31:00	1537941	724147575	470	450	https://sra-downloadb.be-md.ncbi.nlm.nih.gov/sos5/sra-pub-zq-11/SRR008/297/SRR8297964/SRR8297964.sralite.1	SRX5112466	WGS1	WGS	RANDOM	GENOMIC	PAIRED	ILLUMINA	Illumina MiSeq	SRP173026	PRJNA509356	509356	SRS4121382	SAMN10578976	soil	1648923	Bacillus paralicheniformis	CBMAI 1303	UFLA	SRA820830
	SRR8299411	2018-12-11 17:21:00	2018-12-11 16:24:00	3095467	838324444	270	636	https://sra-downloadb.be-md.ncbi.nlm.nih.gov/sos5/sra-pub-zq-11/SRR008/299/SRR8299411/SRR8299411.lite.1	SRX5113913	Rhodopirellula sp. MGV	WGS	RANDOM	GENOMIC	SINGLE	ION_TORRENT	Ion Torrent PGM	SRP173053	PRJNA394679	394679	SRS4122665	SAMN07357232	contaminated mangrove sediments	2023130	Rhodopirellula sp. MGV	Rhodopirellula baltica MGV	UNIVERSITY OF SAO PAULO	SRA821418
	SRR8446491	2019-01-15 22:15:00	2019-01-15 22:13:00	213578	1552448971	7268	1025	https://sra-downloadb.be-md.ncbi.nlm.nih.gov/sos5/sra-pub-zq-11/SRR008/446/SRR8446491/SRR8446491.lite.1	SRX5253533	43	RNA-Seq	other	GENOMIC	SINGLE	PACBIO_SMRT	PacBio RS II	SRP179679	PRJNA419149	419149	SRS4246316	SAMN08043808	soil	67258	Streptomyces cavourensis	1AS2a	EMBRAPA ENVIRONMENT	SRA835263
	SRR12650348	2020-09-16 08:13:00	2020-09-16 08:10:00	532553	319531800	600	197	https://sra-downloadb.be-md.ncbi.nlm.nih.gov/sos3/sra-pub-zq-24/SRR012/12650/SRR12650348/SRR12650348.lite.1	SRX9131658	B_m_ufmg50	WGS	RANDOM	GENOMIC	PAIRED	ILLUMINA	Illumina MiSeq	SRP183040	PRJNA517540	517540	SRS7358689	SAMN15305918	endophyte	1404	Priestia megaterium	Bacillus_megaterium_UFMG50	FEDERAL UNIVERSITY OF MINAS GERAIS	SRA1126178
	SRR12633801	2020-09-16 08:14:00	2020-09-16 08:11:00	532553	319531800	600	206	https://sra-downloadb.be-md.ncbi.nlm.nih.gov/sos3/sra-pub-zq-22/SRR012/12633/SRR12633801/SRR12633801.lite.1	SRX9116032	B_m_ufmg50	WGS	RANDOM	GENOMIC	PAIRED	ILLUMINA	Illumina MiSeq	SRP183040	PRJNA517540	517540	SRS7358689	SAMN15305918	endophyte	1404	Priestia megaterium	Bacillus_megaterium_UFMG50	FEDERAL UNIVERSITY OF MINAS GERAIS	SRA1124734
	SRR12650346	2020-09-16 08:13:00	2020-09-16 08:10:00	632221	379332600	600	215	https://sra-downloadb.be-md.ncbi.nlm.nih.gov/sos3/sra-pub-zq-24/SRR012/12650/SRR12650346/SRR12650346.lite.1	SRX9131660	P_a_ufmg54	WGS	RANDOM	GENOMIC	PAIRED	ILLUMINA	Illumina MiSeq	SRP183040	PRJNA517540	517540	SRS7358691	SAMN15310362	endophyte	553	Pantoea ananatis	Pantoea_ananatis_UFMG54	FEDERAL UNIVERSITY OF MINAS GERAIS	SRA1126178
	SRR12633799	2020-09-16 08:14:00	2020-09-16 08:12:00	632221	379332600	600	225	https://sra-downloadb.be-md.ncbi.nlm.nih.gov/sos3/sra-pub-zq-22/SRR012/12633/SRR12633799/SRR12633799.lite.1	SRX9116034	P_a_ufmg54	WGS	RANDOM	GENOMIC	PAIRED	ILLUMINA	Illumina MiSeq	SRP183040	PRJNA517540	517540	SRS7358691	SAMN15310362	endophyte	553	Pantoea ananatis	Pantoea_ananatis_UFMG54	FEDERAL UNIVERSITY OF MINAS GERAIS	SRA1124734
	SRR12633796	2020-09-16 08:32:00	2020-09-16 08:29:00	1898247	1138948200	600	747	https://sra-downloadb.be-md.ncbi.nlm.nih.gov/sos3/sra-pub-zq-24/SRR012/12633/SRR12633796/SRR12633796.lite.1	SRX9116037	O_sp_CNPMS2088	WGS	RANDOM	GENOMIC	PAIRED	ILLUMINA	Illumina MiSeq	SRP183040	PRJNA517540	517540	SRS7358694	SAMN15310460	endophyte	2745937	Ochrobactrum sp. CNPMS2088	Ochrobactrum_CNPMS2088	FEDERAL UNIVERSITY OF MINAS GERAIS	SRA1124734
	SRR12650343	2020-09-16 08:13:00	2020-09-16 08:11:00	1898247	1138948200	600	715	https://sra-downloadb.be-md.ncbi.nlm.nih.gov/sos3/sra-pub-zq-22/SRR012/12650/SRR12650343/SRR12650343.lite.1	SRX9131663	O_sp_CNPMS2088	WGS	RANDOM	GENOMIC	PAIRED	ILLUMINA	Illumina MiSeq	SRP183040	PRJNA517540	517540	SRS7358694	SAMN15310460	endophyte	2745937	Ochrobactrum sp. CNPMS2088	Ochrobactrum_CNPMS2088	FEDERAL UNIVERSITY OF MINAS GERAIS	SRA1126178
	SRR12633797	2020-09-16 08:15:00	2020-09-16 08:13:00	532929	319757400	600	201	https://sra-downloadb.be-md.ncbi.nlm.nih.gov/sos3/sra-pub-zq-24/SRR012/12633/SRR12633797/SRR12633797.lite.1	SRX9116036	P_sp_ufmg81	WGS	RANDOM	GENOMIC	PAIRED	ILLUMINA	Illumina MiSeq	SRP183040	PRJNA517540	517540	SRS7358693	SAMN15310458	endophyte	2745936	Pseudomonas sp. UFMG81	Pseudomonas_UFMG81	FEDERAL UNIVERSITY OF MINAS GERAIS	SRA1124734
	SRR12650344	2020-09-16 08:11:00	2020-09-16 08:10:00	532929	319757400	600	192	https://sra-downloadb.be-md.ncbi.nlm.nih.gov/sos3/sra-pub-zq-24/SRR012/12650/SRR12650344/SRR12650344.lite.1	SRX9131662	P_sp_ufmg81	WGS	RANDOM	GENOMIC	PAIRED	ILLUMINA	Illumina MiSeq	SRP183040	PRJNA517540	517540	SRS7358693	SAMN15310458	endophyte	2745936	Pseudomonas sp. UFMG81	Pseudomonas_UFMG81	FEDERAL UNIVERSITY OF MINAS GERAIS	SRA1126178
	SRR12650345	2020-09-16 08:13:00	2020-09-16 08:10:00	679595	407757000	600	246	https://sra-downloadb.be-md.ncbi.nlm.nih.gov/sos3/sra-pub-zq-24/SRR012/12650/SRR12650345/SRR12650345.lite.1	SRX9131661	M_sp_ufmg61	WGS	RANDOM	GENOMIC	PAIRED	ILLUMINA	Illumina MiSeq	SRP183040	PRJNA517540	517540	SRS7358692	SAMN15310393	endophyte	2745935	Microbacterium sp. UFMG61	Microbacterium_UFMG61	FEDERAL UNIVERSITY OF MINAS GERAIS	SRA1126178
	SRR12633798	2020-09-16 08:18:00	2020-09-16 08:15:00	679595	407757000	600	257	https://sra-downloadb.be-md.ncbi.nlm.nih.gov/sos3/sra-pub-zq-22/SRR012/12633/SRR12633798/SRR12633798.lite.1	SRX9116035	M_sp_ufmg61	WGS	RANDOM	GENOMIC	PAIRED	ILLUMINA	Illumina MiSeq	SRP183040	PRJNA517540	517540	SRS7358692	SAMN15310393	endophyte	2745935	Microbacterium sp. UFMG61	Microbacterium_UFMG61	FEDERAL UNIVERSITY OF MINAS GERAIS	SRA1124734
	SRR8525827	2019-02-03 12:04:00	2019-02-03 12:02:00	100408	45748154	455	27	https://sra-downloadb.be-md.ncbi.nlm.nih.gov/sos3/sra-pub-zq-22/SRR008/525/SRR8525827.sralite.1	SRX5328662	10690227	WGS	RT-PCR	GENOMIC	PAIRED	ILLUMINA	Illumina MiSeq	SRP183231	PRJNA512885	512885	SRS4323368	SAMN10690227	Coffee plantation	1254	Pediococcus acidilactici	Pediococcus acidilactici strain LPBC161	UFPR	SRA843454
	SRR8733509	2019-03-15 17:10:00	2019-03-15 16:57:00	18269191	5221551797	285	3204	https://sra-downloadb.be-md.ncbi.nlm.nih.gov/sos5/sra-pub-zq-11/SRR008/733/SRR8733509/SRR8733509.sralite.1	SRX5526361	C01	WGS	RANDOM	GENOMIC	PAIRED	ILLUMINA	Illumina MiSeq	SRP188530	PRJNA438882	438882	SRS4492921	SAMN08731404	soil	2127048	Rhizobium sp. SEMIA4064	C01_SEMIA4064	UNIV ESTADUAL PAULISTA UNESP/FCAV	SRA860395
	SRR8733510	2019-03-15 17:10:00	2019-03-15 16:56:00	25627267	5158981170	201	1845	https://sra-downloadb.be-md.ncbi.nlm.nih.gov/sos5/sra-pub-zq-16/SRR008/733/SRR8733510.sralite.1	SRX5526360	C02	WGS	RANDOM	GENOMIC	PAIRED	ILLUMINA	Illumina MiSeq	SRP188530	PRJNA438882	438882	SRS4492920	SAMN08731601	soil	381	Mesorhizobium loti	C02_LMG6125	UNIV ESTADUAL PAULISTA UNESP/FCAV	SRA860395
	SRR8733507	2019-03-15 17:10:00	2019-03-15 16:56:00	16667002	4917375805	295	2872	https://sra-downloadb.be-md.ncbi.nlm.nih.gov/sos5/sra-pub-zq-11/SRR008/733/SRR8733507/SRR8733507.sralite.1	SRX5526363	C03	WGS	RANDOM	GENOMIC	PAIRED	ILLUMINA	Illumina MiSeq	SRP188530	PRJNA438882	438882	SRS4492923	SAMN08731602	soil	69974	Mesorhizobium plurifarium	C03_LMG11892	UNIV ESTADUAL PAULISTA UNESP/FCAV	SRA860395
	SRR8733508	2019-03-15 17:12:00	2019-03-15 16:58:00	19578725	5774969955	294	3476	https://sra-downloadb.be-md.ncbi.nlm.nih.gov/sos5/sra-pub-zq-11/SRR008/733/SRR8733508/SRR8733508.sralite.1	SRX5526362	C04	WGS	RANDOM	GENOMIC	PAIRED	ILLUMINA	Illumina MiSeq	SRP188530	PRJNA438882	438882	SRS4492922	SAMN08731599	soil	2127050	Rhizobium sp. JAB6	C04_JAB6	UNIV ESTADUAL PAULISTA UNESP/FCAV	SRA860395
	SRR9698071	2019-07-17 13:24:00	2019-07-17 13:18:00	272897	2305632729	8448	1525	https://sra-downloadb.be-md.ncbi.nlm.nih.gov/sos5/sra-pub-zq-16/SRR009/9698/SRR9698071/SRR9698071.lite.1	SRX6456317	1566	WGS	RANDOM	GENOMIC	SINGLE	PACBIO_SMRT	PacBio RS II	SRP215020	PRJNA273983	273983	SRS5108507	SAMN03835495	plant	76802	Xanthomonas citri pv. aurantifolii	XauB1566	UNESP-FCAV	SRA922262
	SRR9698073	2019-07-17 13:24:00	2019-07-17 13:20:00	149986	1170403788	7803	781	https://sra-downloadb.be-md.ncbi.nlm.nih.gov/sos5/sra-pub-zq-16/SRR009/9698/SRR9698073/SRR9698073.lite.1	SRX6456315	1559	WGS	RANDOM	GENOMIC	SINGLE	PACBIO_SMRT	PacBio RS II	SRP215020	PRJNA273983	273983	SRS5108505	SAMN03317020	plant	76802	Xanthomonas citri pv. aurantifolii	XauC1559	UNESP-FCAV	SRA922262
	SRR9698076	2019-07-17 13:24:00	2019-07-17 13:17:00	7995302	1501807666	187	670	https://sra-downloadb.be-md.ncbi.nlm.nih.gov/sos3/sra-pub-zq-22/SRR009/698/SRR9698076.sralite.1	SRX6456312	535	WGS	RANDOM	GENOMIC	PAIRED	ILLUMINA	Illumina HiScanSQ	SRP215020	PRJNA273983	273983	SRS5108503	SAMN03317023	plant	76802	Xanthomonas citri pv. aurantifolii	XauC535	UNESP-FCAV	SRA922262
	SRR9698077	2019-07-17 13:24:00	2019-07-17 13:21:00	18312778	3699181156	202	1674	https://sra-downloadb.be-md.ncbi.nlm.nih.gov/sos5/sra-pub-zq-14/SRR009/698/SRR9698077.sralite.1	SRX6456311	763	WGS	RANDOM	GENOMIC	PAIRED	ILLUMINA	Illumina HiScanSQ	SRP215020	PRJNA273983	273983	SRS5108501	SAMN03317030	plant	76802	Xanthomonas citri pv. aurantifolii	XauC763	UNESP-FCAV	SRA922262
	SRR9698075	2019-07-17 13:24:00	2019-07-17 13:20:00	16084492	3249067384	202	1520	https://sra-downloadb.be-md.ncbi.nlm.nih.gov/sos5/sra-pub-zq-14/SRR009/698/SRR9698075.sralite.1	SRX6456313	867	WGS	RANDOM	GENOMIC	PAIRED	ILLUMINA	Illumina HiScanSQ	SRP215020	PRJNA273983	273983	SRS5108502	SAMN03317026	plant	76802	Xanthomonas citri pv. aurantifolii	XauC867	UNESP-FCAV	SRA922262
	SRR9871446	2019-07-31 14:30:00	2019-07-31 14:26:00	1185642	585163614	493	353	https://sra-downloadb.be-md.ncbi.nlm.nih.gov/sos5/sra-pub-zq-14/SRR009/871/SRR9871446.sralite.1	SRX6624161	66	WGS	size fractionation	GENOMIC	PAIRED	ILLUMINA	Illumina MiSeq	SRP216948	PRJNA557451	557451	SRS5181799	SAMN12412969	soil	67331	Streptomyces misionensis	Streptomyces misionensis 66	UFLA	SRA929463
	SRR10092045	2019-09-10 08:46:00	2019-09-10 08:43:00	4476896	1343068800	300	948	https://sra-downloadb.be-md.ncbi.nlm.nih.gov/sos5/sra-pub-zq-14/SRR010/092/SRR10092045.sralite.1	SRX6824696	59b	WGS	RANDOM	GENOMIC	PAIRED	ILLUMINA	Illumina HiSeq 2500	SRP221201	PRJNA563039	563039	SRS5367150	SAMN12661906	roots of wheat	193	Azospirillum lipoferum	Azospirillum lipoferum 59b	RESEARCH CENTER OF BIOTECHNOLOGY RAS	SRA959685
	SRR10136621	2019-12-06 10:03:00	2019-09-18 12:45:00	1008225	606951450	602	332	https://sra-downloadb.be-md.ncbi.nlm.nih.gov/sos5/sra-pub-zq-14/SRR010/136/SRR10136621.sralite.1	SRX6864668	Acinetobacter sp. Tr-809	WGS	RANDOM	GENOMIC	PAIRED	ILLUMINA	Illumina MiSeq	SRP222292	PRJNA564151	564151	SRS5402235	SAMN12703545	fungal garden	2608324	Acinetobacter sp. Tr-809	Acinetobacter sp. Tr-809	UW-MADISON	SRA964112
	SRR10136620	2019-12-06 10:03:00	2019-09-18 12:46:00	1934442	1164534084	602	641	https://sra-downloadb.be-md.ncbi.nlm.nih.gov/sos5/sra-pub-zq-16/SRR010/136/SRR10136620.sralite.1	SRX6864669	Asaia sp. As-1742	WGS	RANDOM	GENOMIC	PAIRED	ILLUMINA	Illumina MiSeq	SRP222292	PRJNA564151	564151	SRS5402236	SAMN12703546	fungal garden	2608325	Asaia sp. As-1742	Asaia sp. As-1742	UW-MADISON	SRA964112
	SRR10136584	2019-12-06 10:03:00	2019-09-18 12:38:00	1024543	616774886	602	320	https://sra-downloadb.be-md.ncbi.nlm.nih.gov/sos5/sra-pub-zq-16/SRR010/136/SRR10136584.sralite.1	SRX6864705	Burkholderia sp. Ap-955	WGS	RANDOM	GENOMIC	PAIRED	ILLUMINA	Illumina MiSeq	SRP222292	PRJNA564151	564151	SRS5402272	SAMN12703553	fungal garden	2608332	Burkholderia sp. Ap-955	Burkholderia sp. Ap-955	UW-MADISON	SRA964112
	SRR10136583	2019-12-06 10:03:00	2019-09-18 12:38:00	917308	552219416	602	277	https://sra-downloadb.be-md.ncbi.nlm.nih.gov/sos3/sra-pub-zq-22/SRR010/136/SRR10136583.sralite.1	SRX6864706	Burkholderia sp. Ap-962	WGS	RANDOM	GENOMIC	PAIRED	ILLUMINA	Illumina MiSeq	SRP222292	PRJNA564151	564151	SRS5402273	SAMN12703554	fungal garden	2608333	Burkholderia sp. Ap-962	Burkholderia sp. Ap-962	UW-MADISON	SRA964112
	SRR10136619	2019-12-06 10:03:00	2019-09-18 12:45:00	1198581	721545762	602	428	https://sra-downloadb.be-md.ncbi.nlm.nih.gov/sos5/sra-pub-zq-14/SRR010/136/SRR10136619.sralite.1	SRX6864670	Burkholderia sp. Ax-1719	WGS	RANDOM	GENOMIC	PAIRED	ILLUMINA	Illumina MiSeq	SRP222292	PRJNA564151	564151	SRS5402237	SAMN12703555	fungal garden	2608334	Burkholderia sp. Ax-1719	Burkholderia sp. Ax-1719	UW-MADISON	SRA964112
	SRR10136618	2019-12-06 10:03:00	2019-09-18 12:45:00	1016274	611796948	602	374	https://sra-downloadb.be-md.ncbi.nlm.nih.gov/sos5/sra-pub-zq-14/SRR010/136/SRR10136618.sralite.1	SRX6864671	Burkholderia sp. Ax-1720	WGS	RANDOM	GENOMIC	PAIRED	ILLUMINA	Illumina MiSeq	SRP222292	PRJNA564151	564151	SRS5402238	SAMN12703556	fungal garden	2608335	Burkholderia sp. Ax-1720	Burkholderia sp. Ax-1720	UW-MADISON	SRA964112
	SRR10136617	2019-12-06 10:03:00	2019-09-18 12:45:00	849007	511102214	602	308	https://sra-downloadb.be-md.ncbi.nlm.nih.gov/sos5/sra-pub-zq-16/SRR010/136/SRR10136617.sralite.1	SRX6864672	Burkholderia sp. Ax-1724	WGS	RANDOM	GENOMIC	PAIRED	ILLUMINA	Illumina MiSeq	SRP222292	PRJNA564151	564151	SRS5402239	SAMN12703557	fungal garden	2608336	Burkholderia sp. Ax-1724	Burkholderia sp. Ax-1724	UW-MADISON	SRA964112
	SRR10136587	2019-12-06 10:03:00	2019-09-18 12:38:00	1085292	653345784	602	329	https://sra-downloadb.be-md.ncbi.nlm.nih.gov/sos5/sra-pub-zq-16/SRR010/136/SRR10136587.sralite.1	SRX6864702	Burkholderia sp. Ax-1735	WGS	RANDOM	GENOMIC	PAIRED	ILLUMINA	Illumina MiSeq	SRP222292	PRJNA564151	564151	SRS5402269	SAMN12703550	fungal garden	2608329	Burkholderia sp. Ax-1735	Burkholderia sp. Ax-1735	UW-MADISON	SRA964112
	SRR10136598	2019-12-06 10:03:00	2019-09-18 12:41:00	833264	501624928	602	264	https://sra-downloadb.be-md.ncbi.nlm.nih.gov/sos3/sra-pub-zq-22/SRR010/136/SRR10136598.sralite.1	SRX6864691	Burkholderia sp. Cy-637	WGS	RANDOM	GENOMIC	PAIRED	ILLUMINA	Illumina MiSeq	SRP222292	PRJNA564151	564151	SRS5402258	SAMN12703548	fungal garden	2608327	Burkholderia sp. Cy-637	Burkholderia sp. Cy-637	UW-MADISON	SRA964112
	SRR10136616	2019-12-06 10:03:00	2019-09-18 12:45:00	659676	397124952	602	253	https://sra-downloadb.be-md.ncbi.nlm.nih.gov/sos5/sra-pub-zq-16/SRR010/136/SRR10136616.sralite.1	SRX6864673	Burkholderia sp. Cy-641	WGS	RANDOM	GENOMIC	PAIRED	ILLUMINA	Illumina MiSeq	SRP222292	PRJNA564151	564151	SRS5402240	SAMN12703558	fungal garden	2608337	Paraburkholderia sp. Cy-641	Burkholderia sp. Cy-641	UW-MADISON	SRA964112
	SRR10136588	2019-12-06 10:03:00	2019-09-18 12:39:00	1457084	877164568	602	431	https://sra-downloadb.be-md.ncbi.nlm.nih.gov/sos3/sra-pub-zq-22/SRR010/136/SRR10136588.sralite.1	SRX6864701	Burkholderia sp. Cy-647	WGS	RANDOM	GENOMIC	PAIRED	ILLUMINA	Illumina MiSeq	SRP222292	PRJNA564151	564151	SRS5402268	SAMN12703549	fungal garden	2608328	Burkholderia sp. Cy-647	Burkholderia sp. Cy-647	UW-MADISON	SRA964112
	SRR10136586	2019-12-06 10:03:00	2019-09-18 12:38:00	1284325	773163650	602	414	https://sra-downloadb.be-md.ncbi.nlm.nih.gov/sos3/sra-pub-zq-22/SRR010/136/SRR10136586.sralite.1	SRX6864703	Burkholderia sp. Tr-849	WGS	RANDOM	GENOMIC	PAIRED	ILLUMINA	Illumina MiSeq	SRP222292	PRJNA564151	564151	SRS5402270	SAMN12703551	fungal garden	2608330	Burkholderia sp. Tr-849	Burkholderia sp. Tr-849	UW-MADISON	SRA964112
	SRR10136615	2019-12-06 10:03:00	2019-09-18 12:45:00	913542	549952284	602	348	https://sra-downloadb.be-md.ncbi.nlm.nih.gov/sos3/sra-pub-zq-22/SRR010/136/SRR10136615.sralite.1	SRX6864674	Burkholderia sp. Tr-860	WGS	RANDOM	GENOMIC	PAIRED	ILLUMINA	Illumina MiSeq	SRP222292	PRJNA564151	564151	SRS5402241	SAMN12703559	fungal garden	2608338	Burkholderia sp. Tr-860	Burkholderia sp. Tr-860	UW-MADISON	SRA964112
	SRR10136585	2019-12-06 10:03:00	2019-09-18 12:39:00	884397	532406994	602	280	https://sra-downloadb.be-md.ncbi.nlm.nih.gov/sos5/sra-pub-zq-16/SRR010/136/SRR10136585.sralite.1	SRX6864704	Burkholderia sp. Tr-862	WGS	RANDOM	GENOMIC	PAIRED	ILLUMINA	Illumina MiSeq	SRP222292	PRJNA564151	564151	SRS5402271	SAMN12703552	fungal garden	2608331	Burkholderia sp. Tr-862	Burkholderia sp. Tr-862	UW-MADISON	SRA964112
	SRR10136614	2019-12-06 10:03:00	2019-09-18 12:44:00	1603402	965248004	602	543	https://sra-downloadb.be-md.ncbi.nlm.nih.gov/sos3/sra-pub-zq-22/SRR010/136/SRR10136614.sralite.1	SRX6864675	Chitinophaga sp. Cy-1792	WGS	RANDOM	GENOMIC	PAIRED	ILLUMINA	Illumina MiSeq	SRP222292	PRJNA564151	564151	SRS5402242	SAMN12703560	fungal garden	2608339	Chitinophaga sp. Cy-1792	Chitinophaga sp. Cy-1792	UW-MADISON	SRA964112
	SRR10136613	2019-12-06 10:03:00	2019-09-18 12:45:00	1768048	1064364896	602	614	https://sra-downloadb.be-md.ncbi.nlm.nih.gov/sos5/sra-pub-zq-16/SRR010/136/SRR10136613.sralite.1	SRX6864676	Chryseobacterium sp. Tr-659	WGS	RANDOM	GENOMIC	PAIRED	ILLUMINA	Illumina MiSeq	SRP222292	PRJNA564151	564151	SRS5402243	SAMN12703561	fungal garden	2608340	Chryseobacterium sp. Tr-659	Chryseobacterium sp. Tr-659	UW-MADISON	SRA964112
	SRR10136609	2019-12-06 10:03:00	2019-09-18 12:43:00	1230969	741043338	602	404	https://sra-downloadb.be-md.ncbi.nlm.nih.gov/sos5/sra-pub-zq-14/SRR010/136/SRR10136609.sralite.1	SRX6864680	Bacillus sp. Ab-1751	WGS	RANDOM	GENOMIC	PAIRED	ILLUMINA	Illumina MiSeq	SRP222292	PRJNA564151	564151	SRS5402247	SAMN12703547	fungal garden	2608326	Bacillus sp. Ab-1751	Bacillus sp. Ab-1751	UW-MADISON	SRA964112
	SRR10136612	2019-12-06 10:03:00	2019-09-18 12:44:00	1377958	829530716	602	447	https://sra-downloadb.be-md.ncbi.nlm.nih.gov/sos3/sra-pub-zq-22/SRR010/136/SRR10136612.sralite.1	SRX6864677	Comamonas sp. Tr-654	WGS	RANDOM	GENOMIC	PAIRED	ILLUMINA	Illumina MiSeq	SRP222292	PRJNA564151	564151	SRS5402244	SAMN12703562	fungal garden	2608341	Comamonas sp. Tr-654	Comamonas sp. Tr-654	UW-MADISON	SRA964112
	SRR10136596	2019-12-06 10:03:00	2019-09-18 12:41:00	1842727	1109321654	602	611	https://sra-downloadb.be-md.ncbi.nlm.nih.gov/sos3/sra-pub-zq-22/SRR010/136/SRR10136596.sralite.1	SRX6864693	Pantoea sp. Acro-805	WGS	RANDOM	GENOMIC	PAIRED	ILLUMINA	Illumina MiSeq	SRP222292	PRJNA564151	564151	SRS5402260	SAMN12703576	fungal garden	2608355	Candidatus Pantoea formicae	Pantoea sp. Acro-805	UW-MADISON	SRA964112
	SRR10136595	2019-12-06 10:03:00	2019-09-18 12:40:00	903585	543958170	602	283	https://sra-downloadb.be-md.ncbi.nlm.nih.gov/sos3/sra-pub-zq-22/SRR010/136/SRR10136595.sralite.1	SRX6864694	Pantoea sp. Acro-807	WGS	RANDOM	GENOMIC	PAIRED	ILLUMINA	Illumina MiSeq	SRP222292	PRJNA564151	564151	SRS5402261	SAMN12703577	fungal garden	2608356	Pantoea sp. Acro-807	Pantoea sp. Acro-807	UW-MADISON	SRA964112
	SRR10136594	2019-12-06 10:03:00	2019-09-18 12:40:00	1394410	839434820	602	459	https://sra-downloadb.be-md.ncbi.nlm.nih.gov/sos5/sra-pub-zq-16/SRR010/136/SRR10136594.sralite.1	SRX6864695	Pantoea sp. Acro-835	WGS	RANDOM	GENOMIC	PAIRED	ILLUMINA	Illumina MiSeq	SRP222292	PRJNA564151	564151	SRS5402262	SAMN12703578	fungal garden	2608357	Candidatus Pantoea multigeneris	Pantoea sp. Acro-835	UW-MADISON	SRA964112
	SRR10136597	2019-12-06 10:03:00	2019-09-18 12:41:00	1501560	903939120	602	453	https://sra-downloadb.be-md.ncbi.nlm.nih.gov/sos3/sra-pub-zq-22/SRR010/136/SRR10136597.sralite.1	SRX6864692	Pantoea sp. Al-1710	WGS	RANDOM	GENOMIC	PAIRED	ILLUMINA	Illumina MiSeq	SRP222292	PRJNA564151	564151	SRS5402259	SAMN12703575	fungal garden	2608354	Candidatus Pantoea communis	Pantoea sp. Al-1710	UW-MADISON	SRA964112
	SRR10136593	2019-12-06 10:03:00	2019-09-18 12:41:00	1686786	1015445172	602	564	https://sra-downloadb.be-md.ncbi.nlm.nih.gov/sos5/sra-pub-zq-16/SRR010/136/SRR10136593.sralite.1	SRX6864696	Pantoea sp. Ap-870	WGS	RANDOM	GENOMIC	PAIRED	ILLUMINA	Illumina MiSeq	SRP222292	PRJNA564151	564151	SRS5402263	fungal garden	fungal garden	2608358	Pantoea sp. Ap-870	Pantoea sp. Ap-870	UW-MADISON	SRA964112
	SRR10136592	2019-12-06 10:03:00	2019-09-18 12:40:00	1556216	936842032	602	512	https://sra-downloadb.be-md.ncbi.nlm.nih.gov/sos3/sra-pub-zq-22/SRR010/136/SRR10136592.sralite.1	SRX6864697	Pantoea sp. Ap-959	WGS	RANDOM	GENOMIC	PAIRED	ILLUMINA	Illumina MiSeq	SRP222292	PRJNA564151	564151	SRS5402264	SAMN12703580	fungal garden	2608359	Pantoea sp. Ap-959	Pantoea sp. Ap-959	UW-MADISON	SRA964112
	SRR10136599	2019-12-06 10:03:00	2019-09-18 12:40:00	907347	546222894	602	281	https://sra-downloadb.be-md.ncbi.nlm.nih.gov/sos5/sra-pub-zq-16/SRR010/136/SRR10136599.sralite.1	SRX6864690	Pantoea sp. Cy-640	WGS	RANDOM	GENOMIC	PAIRED	ILLUMINA	Illumina MiSeq	SRP222292	PRJNA564151	564151	SRS5402257	SAMN12703574	fungal garden	2608353	Pantoea sp. Cy-640	Pantoea sp. Cy-640	UW-MADISON	SRA964112
	SRR10136589	2019-12-06 10:03:00	2019-09-18 12:39:00	1040569	626422538	602	318	https://sra-downloadb.be-md.ncbi.nlm.nih.gov/sos5/sra-pub-zq-16/SRR010/136/SRR10136589.sralite.1	SRX6864700	Pseudomonas sp. Ap-967	WGS	RANDOM	GENOMIC	PAIRED	ILLUMINA	Illumina MiSeq	SRP222292	PRJNA564151	564151	SRS5402267	SAMN12703583	fungal garden	2608362	Pantoea sp. Ap-967	Pseudomonas sp. Ap-967	UW-MADISON	SRA964112
	SRR10136591	2019-12-06 10:03:00	2019-09-18 12:39:00	1092965	657964930	602	326	https://sra-downloadb.be-md.ncbi.nlm.nih.gov/sos3/sra-pub-zq-22/SRR010/136/SRR10136591.sralite.1	SRX6864698	Pseudomonas sp. Cy-639	WGS	RANDOM	GENOMIC	PAIRED	ILLUMINA	Illumina MiSeq	SRP222292	PRJNA564151	564151	SRS5402265	SAMN12703581	fungal garden	2608360	Pantoea sp. Cy-639	Pseudomonas sp. Cy-639	UW-MADISON	SRA964112
	SRR10136590	2019-12-06 10:03:00	2019-09-18 12:38:00	1130332	680459864	602	343	https://sra-downloadb.be-md.ncbi.nlm.nih.gov/sos5/sra-pub-zq-16/SRR010/136/SRR10136590.sralite.1	SRX6864699	Pseudomonas sp. Tr-811	WGS	RANDOM	GENOMIC	PAIRED	ILLUMINA	Illumina MiSeq	SRP222292	PRJNA564151	564151	SRS5402266	SAMN12703582	fungal garden	2608361	Pantoea sp. Tr-811	Pseudomonas sp. Tr-811	UW-MADISON	SRA964112
	SRR10145031	2019-09-19 18:07:00	2019-09-19 11:38:00	1109267	667778734	602	365	https://sra-downloadb.be-md.ncbi.nlm.nih.gov/sos3/sra-pub-zq-22/SRR010/145/SRR10145031.sralite.1	SRX6872976	Pantoea sp. Ap-985	WGS	RANDOM	GENOMIC	PAIRED	ILLUMINA	Illumina MiSeq	SRP222510	PRJNA429667	429667	SRS5408991	SAMN08357570	fungal garden	2071683	Pantoea sp. ICBG 985	Pantoea sp. Ap-985	UW-MADISON	SRA964911
	SRR10145062	2019-09-19 18:08:00	2019-09-19 11:41:00	1234167	742968534	602	400	https://sra-downloadb.be-md.ncbi.nlm.nih.gov/sos3/sra-pub-zq-22/SRR010/145/SRR10145062.sralite.1	SRX6872977	Pantoea sp. Tr-828	WGS	RANDOM	GENOMIC	PAIRED	ILLUMINA	Illumina MiSeq	SRP222511	PRJNA429668	429668	SRS5408992	SAMN08357571	fungal garden	2071684	Pantoea sp. ICBG 828	Pantoea sp. Tr-828	UW-MADISON	SRA964916
	SRR10145087	2019-09-19 18:19:00	2019-09-19 11:44:00	1714790	1032303580	602	561	https://sra-downloadb.be-md.ncbi.nlm.nih.gov/sos5/sra-pub-zq-14/SRR010/145/SRR10145087.sralite.1	SRX6872992	Pantoea sp. Ac-1758	WGS	RANDOM	GENOMIC	PAIRED	ILLUMINA	Illumina MiSeq	SRP222514	PRJNA429666	429666	SRS5409007	SAMN08357569	fungal garden	2071682	Pantoea sp. ICBG 1758	Pantoea sp. Ac-1758	UW-MADISON	SRA964917
	SRR10850514	2020-01-16 18:35:00	2020-01-08 12:11:00	2175775	1092239050	502	627	https://sra-downloadb.be-md.ncbi.nlm.nih.gov/sos3/sra-pub-zq-22/SRR010/850/SRR10850514.sralite.1	SRX7521056	Illumina	WGS	PCR	GENOMIC	PAIRED	ILLUMINA	Illumina MiSeq	SRP240342	PRJNA599934	599934	SRS5960551	SAMN13762469	potato	180957	Pectobacterium brasiliense	Pbra1692_Illumina	CORNELL UNIVERSITY	SRA1022233
	SRR10850513	2020-01-16 18:35:00	2020-01-08 12:11:00	390520	1466850022	3756	1273	https://sra-downloadb.be-md.ncbi.nlm.nih.gov/sos5/sra-pub-zq-16/SRR010/10850/SRR10850513/SRR10850513.lite.1	SRX7521057	Nanopore	WGS	RANDOM	GENOMIC	SINGLE	OXFORD_NANOPORE	MinION	SRP240342	PRJNA599934	599934	SRS5960552	SAMN13762468	potato	180957	Pectobacterium brasiliense	Pbra1692_Nanopore	CORNELL UNIVERSITY	SRA1022233
	SRR11028658	2020-07-02 09:41:00	2020-02-05 17:43:00	1737946	872448892	502	509	https://sra-downloadb.be-md.ncbi.nlm.nih.gov/sos5/sra-pub-zq-16/SRR011/11028/SRR11028658/SRR11028658.lite.1	SRX7681055	1	WGS	PCR	GENOMIC	PAIRED	ILLUMINA	Illumina MiSeq	SRP247411	PRJNA605002	605002	SRS6108118	SAMN14007963	potato	180957	Pectobacterium brasiliense	Pectobacterium brasiliense 1692 PTB resistant mutant A	CORNELL UNIVERSITY	SRA1038099
	SRR11028671	2020-07-02 09:41:00	2020-02-05 17:43:00	1603050	804731100	502	458	https://sra-downloadb.be-md.ncbi.nlm.nih.gov/sos5/sra-pub-zq-16/SRR011/11028/SRR11028671/SRR11028671.lite.1	SRX7681068	2	WGS	PCR	GENOMIC	PAIRED	ILLUMINA	Illumina MiSeq	SRP247411	PRJNA605002	605002	SRS6108131	SAMN14008007	potato	180957	Pectobacterium brasiliense	P. brasiliense PTB resistant mutant B	CORNELL UNIVERSITY	SRA1038111
	SRR11553454	2020-04-16 11:54:00	2020-04-16 11:52:00	122450	786535236	6423	189	https://sra-downloadb.be-md.ncbi.nlm.nih.gov/sos5/sra-pub-zq-11/SRR011/553/SRR11553454/SRR11553454.lite.1	SRX8123212	Bacillus sp. RZ2MS9_PacBio_2	WGS	size fractionation	GENOMIC	SINGLE	PACBIO_SMRT	Sequel	SRP256573	PRJNA343080	343080	SRS6487648	SAMN05773345	fruit	1806216	Bacillus sp. RZ2MS9	RZ2MS9	ESALQ/USP	SRA1065874
	SRR11553455	2020-04-16 11:54:00	2020-04-16 11:52:00	66292	446562286	6736	107	https://sra-downloadb.be-md.ncbi.nlm.nih.gov/sos3/sra-pub-zq-24/SRR011/11553/SRR11553455/SRR11553455.lite.1	SRX8123211	Bacillus sp. RZ2MS9_PacBio_1	WGS	size fractionation	GENOMIC	SINGLE	PACBIO_SMRT	Sequel	SRP256573	PRJNA343080	343080	SRS6487648	SAMN05773345	fruit	1806216	Bacillus sp. RZ2MS9	RZ2MS9	ESALQ/USP	SRA1065874
	SRR11577223	2020-04-21 01:21:00	2020-04-21 01:19:00	4888674	1807390722	369	1083	https://sra-downloadb.be-md.ncbi.nlm.nih.gov/sos3/sra-pub-zq-22/SRR011/577/SRR11577223.sralite.1	SRX8145070	BPGH19GS	WGS	RANDOM	GENOMIC	PAIRED	ILLUMINA	Illumina MiSeq	SRP257624	PRJNA421869	421869	SRS6507805	SAMN08159264	fruit	1648923	Bacillus paralicheniformis	BH19	UNICAMP	SRA1067468
	SRR11591958	2020-09-02 13:27:00	2020-04-22 20:17:00	5331342	1610065284	302	590	https://sra-downloadb.be-md.ncbi.nlm.nih.gov/sos5/sra-pub-zq-16/SRR011/11591/SRR11591958/SRR11591958.lite.1	SRX8158867	INPA_O1384B	WGS	other	GENOMIC	PAIRED	ILLUMINA	Illumina Genome Analyzer	SRP257967	PRJNA612854	612854	SRS6520829	SAMN14383894	plant	1729892	Bradyrhizobium campsiandrae	INPA_01384B	UNIVERSIDADE FEDERAL DE LAVRAS	SRA1068061
	SRR11608284	2020-12-31 00:03:00	2020-04-25 12:17:00	3595532	1085850664	302	350	https://sra-downloadb.be-md.ncbi.nlm.nih.gov/sos5/sra-pub-zq-11/SRR011/608/SRR11608284/SRR11608284.lite.1	SRX8174632	Illumina HiSeq WGS Gluconacetobacter diazotrophicus LMG 7603	WGS	RANDOM	GENOMIC	PAIRED	ILLUMINA	Illumina HiSeq 4000	SRP258468	PRJNA627338	627338	SRS6534719	SAMN14650888	water	33996	Gluconacetobacter diazotrophicus	Gluconacetobacter diazotrophicus	GHENT UNIVERSITY	SRA1069003
	SRR11615119	2020-04-27 12:51:00	2020-04-27 12:41:00	496734	100340268	202	34	https://sra-downloadb.be-md.ncbi.nlm.nih.gov/sos5/sra-pub-zq-16/SRR011/615/SRR11615119.sralite.1	SRX8181297	SPC951 HiSeq-PE	WGS	RANDOM	GENOMIC	PAIRED	ILLUMINA	Illumina HiSeq 2500	SRP258711	PRJNA477356	477356	SRS6540368	SAMN09468270	leaves	385972	Brasilonema bromeliae SPC951	Brasilonema bromeliae SPC951	SAO PAULO STATE UNIVERSITY (UNESP)	SRA1069389
	SRR11615114	2020-04-27 12:50:00	2020-04-27 12:41:00	599313	121061226	202	42	https://sra-downloadb.be-md.ncbi.nlm.nih.gov/sos5/sra-pub-zq-16/SRR011/615/SRR11615114.sralite.1	SRX8181302	UFV-E1 HiSeq-MP	WGS	RANDOM	GENOMIC	PAIRED	ILLUMINA	Illumina HiSeq 2500	SRP258711	PRJNA477356	477356	SRS6540371	SAMN09467078	leaves	417106	Brasilonema octagenarum UFV-E1	Brasilonema octagenarum UFV-E1	SAO PAULO STATE UNIVERSITY (UNESP)	SRA1069389
	SRR11615115	2020-04-27 12:51:00	2020-04-27 12:41:00	1614498	325566213	201	111	https://sra-downloadb.be-md.ncbi.nlm.nih.gov/sos3/sra-pub-zq-22/SRR011/615/SRR11615115.sralite.1	SRX8181301	UFV-E1 HiSeq-PE	WGS	RANDOM	GENOMIC	PAIRED	ILLUMINA	Illumina HiSeq 2500	SRP258711	PRJNA477356	477356	SRS6540371	SAMN09467078	leaves	417106	Brasilonema octagenarum UFV-E1	Brasilonema octagenarum UFV-E1	SAO PAULO STATE UNIVERSITY (UNESP)	SRA1069389
	SRR11615118	2020-04-27 12:50:00	2020-04-27 12:41:00	177906	35937012	202	12	https://sra-downloadb.be-md.ncbi.nlm.nih.gov/sos5/sra-pub-zq-16/SRR011/615/SRR11615118.sralite.1	SRX8181298	UFV-OR1 HiSeq-PE	WGS	RANDOM	GENOMIC	PAIRED	ILLUMINA	Illumina HiSeq 2500	SRP258711	PRJNA477356	477356	SRS6540369	SAMN09468269	leaves	417115	Brasilonema octagenarum UFV-OR1	Brasilonema octagenarum UFV-OR1	SAO PAULO STATE UNIVERSITY (UNESP)	SRA1069389
	SRR11615116	2020-04-27 12:50:00	2020-04-27 12:41:00	360411	72803022	202	25	https://sra-downloadb.be-md.ncbi.nlm.nih.gov/sos5/sra-pub-zq-16/SRR011/615/SRR11615116.sralite.1	SRX8181300	CENA114 HiSeq-MP	WGS	RANDOM	GENOMIC	PAIRED	ILLUMINA	Illumina HiSeq 2500	SRP258711	PRJNA477356	477356	SRS6540370	SAMN09467079	iron water pipe	415709	Brasilonema sennae CENA114	Brasilonema sp. CENA114	SAO PAULO STATE UNIVERSITY (UNESP)	SRA1069389
	SRR11615117	2020-04-27 12:51:00	2020-04-27 12:41:00	1670026	336525516	201	112	https://sra-downloadb.be-md.ncbi.nlm.nih.gov/sos5/sra-pub-zq-16/SRR011/615/SRR11615117.sralite.1	SRX8181299	CENA114 HiSeq-PE	WGS	RANDOM	GENOMIC	PAIRED	ILLUMINA	Illumina HiSeq 2500	SRP258711	PRJNA477356	477356	SRS6540370	SAMN09467079	iron water pipe	415709	Brasilonema sennae CENA114	Brasilonema sp. CENA114	SAO PAULO STATE UNIVERSITY (UNESP)	SRA1069389
	SRR11615120	2020-04-27 12:51:00	2020-04-27 12:42:00	1925798	389011196	202	130	https://sra-downloadb.be-md.ncbi.nlm.nih.gov/sos3/sra-pub-zq-22/SRR011/615/SRR11615120.sralite.1	SRX8181296	UFV-L1 HiSeq-PE	WGS	RANDOM	GENOMIC	PAIRED	ILLUMINA	Illumina HiSeq 2500	SRP258711	PRJNA477356	477356	SRS6540367	SAMN09468271	leaves	2234130	Brasilonema sp. UFV-L1	Brasilonema sp. UFV-L1	SAO PAULO STATE UNIVERSITY (UNESP)	SRA1069389
	SRR11773007	2022-06-16 01:28:00	2020-05-11 17:07:00	3252022	773273990	237	374	https://sra-downloadb.be-md.ncbi.nlm.nih.gov/sos1/sra-pub-zq-38/SRR011/11773/SRR11773007/SRR11773007.lite.1	SRX8326135	R183_4	WGS	size fractionation	GENOMIC	PAIRED	ILLUMINA	Illumina MiSeq	SRP261159	PRJNA631762	631762	SRS6645842	SAMN14891543	endophyte	2737743	Streptomyces sp. R183	R183	UNIVERSIDADE FEDERAL DE MATO GROSSO	SRA1074439
	SRR11773008	2022-06-16 01:28:00	2020-05-11 17:07:00	3437580	805090533	234	386	https://sra-downloadb.be-md.ncbi.nlm.nih.gov/sos1/sra-pub-zq-38/SRR011/11773/SRR11773008/SRR11773008.lite.1	SRX8326134	R183_3	WGS	size fractionation	GENOMIC	PAIRED	ILLUMINA	Illumina MiSeq	SRP261159	PRJNA631762	631762	SRS6645842	SAMN14891543	endophyte	2737743	Streptomyces sp. R183	R183	UNIVERSIDADE FEDERAL DE MATO GROSSO	SRA1074439
	SRR11773009	2022-06-16 01:28:00	2020-05-11 17:07:00	3165262	749692666	236	366	https://sra-downloadb.be-md.ncbi.nlm.nih.gov/sos3/sra-pub-zq-24/SRR011/11773/SRR11773009/SRR11773009.lite.1	SRX8326133	R183_2	WGS	size fractionation	GENOMIC	PAIRED	ILLUMINA	Illumina MiSeq	SRP261159	PRJNA631762	631762	SRS6645842	SAMN14891543	endophyte	2737743	Streptomyces sp. R183	R183	UNIVERSIDADE FEDERAL DE MATO GROSSO	SRA1074439
	SRR11773010	2022-06-16 01:28:00	2020-05-11 17:07:00	3237065	763186878	235	373	https://sra-downloadb.be-md.ncbi.nlm.nih.gov/sos3/sra-pub-zq-24/SRR011/11773/SRR11773010/SRR11773010.lite.1	SRX8326132	R183_1	WGS	size fractionation	GENOMIC	PAIRED	ILLUMINA	Illumina MiSeq	SRP261159	PRJNA631762	631762	SRS6645842	SAMN14891543	endophyte	2737743	Streptomyces sp. R183	R183	UNIVERSIDADE FEDERAL DE MATO GROSSO	SRA1074439
	SRR11773626	2022-06-16 01:28:00	2020-05-11 19:07:00	2938827	671827543	228	323	https://sra-downloadb.be-md.ncbi.nlm.nih.gov/sos3/sra-pub-zq-24/SRR011/11773/SRR11773626/SRR11773626.lite.1	SRX8326668	L4	WGS	size fractionation	GENOMIC	PAIRED	ILLUMINA	Illumina MiSeq	SRP261180	PRJNA631785	631785	SRS6646352	SAMN14891976	roots	42234	Streptomyces acidiscabies	R403	UNIVERSIDADE FEDERAL DE MATO GROSSO	SRA1074497
	SRR11773627	2022-06-16 01:28:00	2020-05-11 19:07:00	3099870	697819155	225	333	https://sra-downloadb.be-md.ncbi.nlm.nih.gov/sos3/sra-pub-zq-24/SRR011/11773/SRR11773627/SRR11773627.lite.1	SRX8326667	L3	WGS	size fractionation	GENOMIC	PAIRED	ILLUMINA	Illumina MiSeq	SRP261180	PRJNA631785	631785	SRS6646352	SAMN14891976	roots	42234	Streptomyces acidiscabies	R403	UNIVERSIDADE FEDERAL DE MATO GROSSO	SRA1074497
	SRR11773628	2022-06-16 01:28:00	2020-05-11 19:07:00	2829881	644344567	227	313	https://sra-downloadb.be-md.ncbi.nlm.nih.gov/sos3/sra-pub-zq-24/SRR011/11773/SRR11773628/SRR11773628.lite.1	SRX8326666	L2	WGS	size fractionation	GENOMIC	PAIRED	ILLUMINA	Illumina MiSeq	SRP261180	PRJNA631785	631785	SRS6646352	SAMN14891976	roots	42234	Streptomyces acidiscabies	R403	UNIVERSIDADE FEDERAL DE MATO GROSSO	SRA1074497
	SRR11773629	2022-06-16 01:28:00	2020-05-11 19:07:00	2886547	654037547	226	318	https://sra-downloadb.be-md.ncbi.nlm.nih.gov/sos3/sra-pub-zq-24/SRR011/11773/SRR11773629/SRR11773629.lite.1	SRX8326665	L1	WGS	size fractionation	GENOMIC	PAIRED	ILLUMINA	Illumina MiSeq	SRP261180	PRJNA631785	631785	SRS6646352	SAMN14891976	roots	42234	Streptomyces acidiscabies	R403	UNIVERSIDADE FEDERAL DE MATO GROSSO	SRA1074497
	SRR11801643	2021-06-14 00:34:00	2020-05-16 01:25:00	15436360	4050175970	262	1774	https://sra-downloadb.be-md.ncbi.nlm.nih.gov/sos2/sra-pub-zq-18/SRR011/11801/SRR11801643/SRR11801643.lite.1	SRX8353089	IBSBF2867	WGS	PCR	GENOMIC	PAIRED	ILLUMINA	Illumina HiSeq 2500	SRP261937	PRJNA632639	632639	SRS6669617	SAMN14916383	potato	2736302	Streptomyces sp. IBSBF 2867	Streptomyces brasiliscabiei strain IBSBF2867	UFSCAR	SRA1076140
	SRR15216001	2021-07-22 12:23:00	2021-07-22 12:18:00	39386	166111802	4217	141	https://sra-downloadb.be-md.ncbi.nlm.nih.gov/sos3/sra-pub-zq-24/SRR015/15216/SRR15216001/SRR15216001.lite.1	SRX11522298	21P-ONT-seq	WGS	size fractionation	GENOMIC	SINGLE	OXFORD_NANOPORE	MinION	SRP308862	PRJNA667924	667924	SRS9559669	SAMN16392370	estuarine soil	2778902	Mucilaginibacter sp. 21P	LS21P	UNIVERSIDAD DE LA FRONTERA	SRA1263036
	SRR15216002	2021-07-22 12:23:00	2021-07-22 12:17:00	500636	301382872	602	174	https://sra-downloadb.be-md.ncbi.nlm.nih.gov/sos3/sra-pub-zq-24/SRR015/15216/SRR15216002/SRR15216002.lite.1	SRX11522297	21P-IlluminaSeq	WGS	size fractionation	GENOMIC	PAIRED	ILLUMINA	Illumina MiSeq	SRP308862	PRJNA667924	667924	SRS9559669	SAMN16392370	estuarine soil	2778902	Mucilaginibacter sp. 21P	LS21P	UNIVERSIDAD DE LA FRONTERA	SRA1263036
	SRR13827375	2021-03-02 21:11:00	2021-03-02 14:40:00	64562	140739249	2179	120	https://sra-downloadb.be-md.ncbi.nlm.nih.gov/sos3/sra-pub-zq-22/SRR013/13827/SRR13827375/SRR13827375.lite.1	SRX10206807	3A-ONT-seq	WGS	size fractionation	GENOMIC	SINGLE	OXFORD_NANOPORE	MinION	SRP308862	PRJNA667924	667924	SRS8352708	SAMN17221404	soil	580459	Bacillus sp. 3a	3A	UNIVERSITY OF SAO PAULO	SRA1201992
	SRR13827376	2021-03-02 21:11:00	2021-03-02 14:40:00	356168	214413136	602	124	https://sra-downloadb.be-md.ncbi.nlm.nih.gov/sos3/sra-pub-zq-24/SRR013/13827/SRR13827376/SRR13827376.lite.1	SRX10206806	3A-IlluminaSeq	WGS	size fractionation	GENOMIC	PAIRED	ILLUMINA	Illumina MiSeq	SRP308862	PRJNA667924	667924	SRS8352708	SAMN17221404	soil	580459	Bacillus sp. 3a	3A	UNIVERSITY OF SAO PAULO	SRA1201992
	SRR13920147	2021-04-05 00:03:00	2021-03-09 21:03:00	30819703	8835974086	286	3586	https://sra-downloadb.be-md.ncbi.nlm.nih.gov/sos3/sra-pub-zq-22/SRR013/13920/SRR13920147/SRR13920147.lite.1	SRX10299610	CBMAI_1301_Gen9	WGS	RANDOM	GENOMIC	PAIRED	ILLUMINA	NextSeq 550	SRP310018	PRJNA706998	706998	SRS8421520	SAMN18153428	seed	1390	Bacillus amyloliquefaciens	CBMAI_1301 _gen9	BRASIL INDUSTRIA E COMERCIO DE PRODUTOS AGRICOLAS LTDA	SRA1204610
	SRR13933388	2021-04-05 00:03:00	2021-03-11 06:25:00	15445463	4429939847	286	1784	https://sra-downloadb.be-md.ncbi.nlm.nih.gov/sos3/sra-pub-zq-24/SRR013/13933/SRR13933388/SRR13933388.lite.1	SRX10312739	CBMAI_1302_Gen10	WGS	RANDOM	GENOMIC	PAIRED	ILLUMINA	NextSeq 550	SRP310228	PRJNA707005	707005	SRS8433262	SAMN18155319	soil	1423	Bacillus subtilis	CBMAI_1302_gen10	AGRIVALLE BRASIL INDUSTRIA E COMERCIO DE PRODUTOS AGRICOLAS LTDA	SRA1205367
	SRR14028187	2021-03-22 11:23:00	2021-03-22 11:14:00	163482	3452130799	21116	10938	https://sra-downloadb.be-md.ncbi.nlm.nih.gov/sos3/sra-pub-zq-22/SRR014/14028/SRR14028187/SRR14028187.lite.1	SRX10404788	CFBP7119R_pacbio	WGS	RANDOM	GENOMIC	SINGLE	PACBIO_SMRT	PacBio RS II	SRP311592	PRJNA716183	716183	SRS8527258	SAMN18397182	plant	473421	Xanthomonas citri pv. glycines	CFBP7119R	IRHS	SRA1208757
	SRR14323286	2021-04-27 03:23:00	2021-04-27 03:18:00	3849905	1154971500	300	343	https://sra-downloadb.be-md.ncbi.nlm.nih.gov/sos3/sra-pub-zq-24/SRR014/14323/SRR14323286/SRR14323286.lite.1	SRX10678421	R_FDSW202358669-1r_H37NKDSXY	WGS	RANDOM	GENOMIC	PAIRED	ILLUMINA	Illumina HiSeq 4000	SRP316312	PRJNA641466	641466	SRS8772215	SAMN15353911	water lake	2026194	Bacillus paramycoides	B_m_RP2	FEDERAL UNIVERSITY OF AMAZONAS	SRA1223537
	SRR14584134	2021-05-19 05:23:00	2021-05-19 04:56:00	6187499	3712496122	599	2601	https://sra-downloadb.be-md.ncbi.nlm.nih.gov/sos4/sra-pub-zq-1/SRR014/14584/SRR14584134/SRR14584134.lite.1	SRX10931466	PE63	WGS	RANDOM	GENOMIC	PAIRED	ILLUMINA	Illumina MiSeq	SRP320430	PRJNA609919	609919	SRS9014295	SAMN14266184	soil	1812482	Comamonas sp. PE63	Comamonas sp. PE63	UNIVERSIDADE DE BRASILIA	SRA1233999
	SRR14584137	2021-05-19 05:23:00	2021-05-19 04:58:00	6705814	4019163037	599	2819	https://sra-downloadb.be-md.ncbi.nlm.nih.gov/sos4/sra-pub-zq-1/SRR014/14584/SRR14584137/SRR14584137.lite.1	SRX10931469	PE591	WGS	RANDOM	GENOMIC	PAIRED	ILLUMINA	Illumina MiSeq	SRP320431	PRJNA609181	609181	SRS9014296	SAMN14238446	soil	1812490	Stenotrophomonas sp. PE591	Stenotrophomonas sp. PE591	UNIVERSIDADE DE BRASILIA	SRA1234000
	SRR14584277	2021-05-19 05:23:00	2021-05-19 05:06:00	4360405	2613121254	599	1831	https://sra-downloadb.be-md.ncbi.nlm.nih.gov/sos4/sra-pub-zq-1/SRR014/14584/SRR14584277/SRR14584277.lite.1	SRX10931609	PE138	WGS	RANDOM	GENOMIC	PAIRED	ILLUMINA	Illumina MiSeq	SRP320434	PRJNA609164	609164	SRS9014406	SAMN14237314	soil	1812483	Delftia sp. PE138	Delftia sp. strain PE138	UNIVERSIDADE DE BRASILIA	SRA1233996
	SRR15035568	2021-07-03 18:50:00	2021-07-03 18:46:00	225100	43188801	191	23	https://sra-downloadb.be-md.ncbi.nlm.nih.gov/sos4/sra-pub-zq-1/SRR015/15035/SRR15035568/SRR15035568.lite.1	SRX11347028	LGO-A4_Nextera_mpe2	WGS	RANDOM	GENOMIC	PAIRED	ILLUMINA	Illumina MiSeq	SRP326806	PRJNA743522	743522	SRS9392584	SAMN20054448	Citrus sinensis	1944	Streptomyces halstedii	Streptomyces halstedii LGO-A4	UNIVERSITY OF CAMBRIDGE	SRA1254357
	SRR15035569	2021-07-03 18:53:00	2021-07-03 18:46:00	512169	95426872	186	43	https://sra-downloadb.be-md.ncbi.nlm.nih.gov/sos4/sra-pub-zq-1/SRR015/15035/SRR15035569/SRR15035569.lite.1	SRX11347027	LGO-A4_Nextera_mpe1_se	WGS	RANDOM	GENOMIC	SINGLE	ILLUMINA	Illumina MiSeq	SRP326806	PRJNA743522	743522	SRS9392584	SAMN20054448	Citrus sinensis	1944	Streptomyces halstedii	Streptomyces halstedii LGO-A4	UNIVERSITY OF CAMBRIDGE	SRA1254357
	SRR15035571	2021-07-03 18:50:00	2021-07-03 18:47:00	1058242	258256845	244	131	https://sra-downloadb.be-md.ncbi.nlm.nih.gov/sos4/sra-pub-zq-1/SRR015/15035/SRR15035571/SRR15035571.lite.1	SRX11347025	LGO-A4_Truseq_PCRfree_sg	WGS	RANDOM	GENOMIC	PAIRED	ILLUMINA	Illumina MiSeq	SRP326806	PRJNA743522	743522	SRS9392584	SAMN20054448	Citrus sinensis	1944	Streptomyces halstedii	Streptomyces halstedii LGO-A4	UNIVERSITY OF CAMBRIDGE	SRA1254357
	SRR15035574	2021-07-03 18:53:00	2021-07-03 18:46:00	120170	18198350	151	9	https://sra-downloadb.be-md.ncbi.nlm.nih.gov/sos4/sra-pub-zq-1/SRR015/15035/SRR15035574/SRR15035574.lite.1	SRX11347022	LGO-A4_Nextera_mpe2_se	WGS	RANDOM	GENOMIC	SINGLE	ILLUMINA	Illumina MiSeq	SRP326806	PRJNA743522	743522	SRS9392584	SAMN20054448	Citrus sinensis	1944	Streptomyces halstedii	Streptomyces halstedii LGO-A4	UNIVERSITY OF CAMBRIDGE	SRA1254357
	SRR15035618	2021-07-03 18:50:00	2021-07-03 18:48:00	3696884	908938604	245	445	https://sra-downloadb.be-md.ncbi.nlm.nih.gov/sos4/sra-pub-zq-1/SRR015/15035/SRR15035618/SRR15035618.lite.1	SRX11347072	LGO-A14_Truseq_PCRfree_sg	WGS	RANDOM	GENOMIC	PAIRED	ILLUMINA	Illumina MiSeq	SRP326811	PRJNA743523	743523	SRS9392610	SAMN20054464	plant	37330	Nocardia nova	Nocardia nova LGO-A14	UNIVERSITY OF CAMBRIDGE	SRA1254377
	SRR15305429	2021-08-08 20:21:00	2021-08-08 20:18:00	3546084	1070917368	302	346	https://sra-downloadb.be-md.ncbi.nlm.nih.gov/sos2/sra-pub-zq-20/SRR015/15305/SRR15305429/SRR15305429.lite.1	SRX11610062	NCPPB3079	WGS	unspecified	GENOMIC	PAIRED	ILLUMINA	Illumina NovaSeq 6000	SRP330556	PRJNA742925	742925	SRS9645971	SAMN19988983	plant	487884	Xanthomonas campestris pv. paulliniae	NCPPB3079	UNIVERSITY OF EXETER	SRA1267550
	SRR15305410	2021-08-01 04:58:00	2021-08-01 04:55:00	1858420	561242840	302	187	https://sra-downloadb.be-md.ncbi.nlm.nih.gov/sos1/sra-pub-zq-38/SRR015/15305/SRR15305410/SRR15305410.lite.1	SRX11610081	NCPPB4351	WGS	unspecified	GENOMIC	PAIRED	ILLUMINA	Illumina NovaSeq 6000	SRP330556	PRJNA742925	742925	SRS9645990	SAMN19988987	plant	487898	Xanthomonas campestris pv. viegasii	NCPPB4351	UNIVERSITY OF EXETER	SRA1267550
	SRR15305435	2021-08-02 05:03:00	2021-08-02 04:55:00	3650648	1102495696	302	368	https://sra-downloadb.be-md.ncbi.nlm.nih.gov/sos3/sra-pub-zq-22/SRR015/15305/SRR15305435/SRR15305435.lite.1	SRX11610056	NCPPB2346	WGS	unspecified	GENOMIC	PAIRED	ILLUMINA	Illumina NovaSeq 6000	SRP330556	PRJNA742925	742925	SRS9645966	SAMN19988995	plant	487883	Xanthomonas campestris pv. passiflorae	NCPPB2346	UNIVERSITY OF EXETER	SRA1267550
	SRR15606822	2022-09-01 00:05:00	2021-08-25 08:29:00	3434967	1030490100	300	296	https://sra-downloadb.be-md.ncbi.nlm.nih.gov/sos1/sra-pub-zq-38/SRR015/15606/SRR15606822/SRR15606822.lite.1	SRX11904292	@A00920:656:H75MJDSX2:1:1101:16116:1000	WGS	RT-PCR	GENOMIC	PAIRED	ILLUMINA	Illumina NovaSeq 6000	SRP334031	PRJNA756875	756875	SRS9915499	SAMN20969360	comida fermentada	446692	Acetobacter senegalensis	S1_GYC10	FACULDADE DE CIENCIAS FARMACEUTICAS DE RIBEIRAO PRETO	SRA1283474
	SRR15606821	2022-09-01 00:05:00	2021-08-25 08:32:00	6774668	2032400400	300	597	https://sra-downloadb.be-md.ncbi.nlm.nih.gov/sos3/sra-pub-zq-24/SRR015/15606/SRR15606821/SRR15606821.lite.1	SRX11904293	@A00920:656:H75MJDSX2:1:1101:12979:1016	WGS	RT-PCR	GENOMIC	PAIRED	ILLUMINA	Illumina NovaSeq 6000	SRP334031	PRJNA756875	756875	SRS9915500	SAMN20969361	comida fermentada	446692	Acetobacter senegalensis	S2_GYC12	FACULDADE DE CIENCIAS FARMACEUTICAS DE RIBEIRAO PRETO	SRA1283474
	SRR15606820	2022-09-01 00:05:00	2021-08-25 08:31:00	6232812	1869843600	300	552	https://sra-downloadb.be-md.ncbi.nlm.nih.gov/sos1/sra-pub-zq-38/SRR015/15606/SRR15606820/SRR15606820.lite.1	SRX11904294	@A00920:656:H75MJDSX2:1:1101:28592:1000	WGS	RT-PCR	GENOMIC	PAIRED	ILLUMINA	Illumina NovaSeq 6000	SRP334031	PRJNA756875	756875	SRS9915501	SAMN20969362	comida fermentada	446692	Acetobacter senegalensis	S3_GYC19	FACULDADE DE CIENCIAS FARMACEUTICAS DE RIBEIRAO PRETO	SRA1283474
	SRR15606819	2022-09-01 00:05:00	2021-08-25 08:30:00	6279565	1883869500	300	551	https://sra-downloadb.be-md.ncbi.nlm.nih.gov/sos1/sra-pub-zq-38/SRR015/15606/SRR15606819/SRR15606819.lite.1	SRX11904295	@A00920:656:H75MJDSX2:1:1101:16441:1000	WGS	RT-PCR	GENOMIC	PAIRED	ILLUMINA	Illumina NovaSeq 6000	SRP334031	PRJNA756875	756875	SRS9915502	SAMN20969363	comida fermentada	446692	Acetobacter senegalensis	S4_GYC27	FACULDADE DE CIENCIAS FARMACEUTICAS DE RIBEIRAO PRETO	SRA1283474
	SRR15606818	2022-09-01 00:05:00	2021-08-25 08:29:00	6534603	1960380900	300	579	https://sra-downloadb.be-md.ncbi.nlm.nih.gov/sos1/sra-pub-zq-38/SRR015/15606/SRR15606818/SRR15606818.lite.1	SRX11904296	@A00920:656:H75MJDSX2:1:1101:27055:1000	WGS	RT-PCR	GENOMIC	PAIRED	ILLUMINA	Illumina NovaSeq 6000	SRP334031	PRJNA756875	756875	SRS9915503	SAMN20969364	comida fermentada	446692	Acetobacter senegalensis	S5_MRS7	FACULDADE DE CIENCIAS FARMACEUTICAS DE RIBEIRAO PRETO	SRA1283474
	SRR15680006	2021-08-31 16:01:00	2021-08-31 15:39:00	527639	239702429	454	133	https://sra-downloadb.be-md.ncbi.nlm.nih.gov/sos3/sra-pub-zq-24/SRR015/15680/SRR15680006/SRR15680006.lite.1	SRX11976389	CNPC024	WGS	RANDOM	GENOMIC	PAIRED	ILLUMINA	Illumina MiSeq	SRP335028	PRJNA759209	759209	SRS9984807	SAMN21160432	milk	1590	Lactiplantibacillus plantarum	1107/2018	LAPOA-FEDERAL UNIVERSITY OF PARAIBA (UFPB)	SRA1287062
	SRR15853869	2021-10-22 19:15:00	2021-09-11 20:22:00	1036905	602099110	580	356	https://sra-downloadb.be-md.ncbi.nlm.nih.gov/sos1/sra-pub-zq-38/SRR015/15853/SRR15853869/SRR15853869.lite.1	SRX12145093	MF13.2C	WGS	RANDOM	GENOMIC	PAIRED	ILLUMINA	Illumina MiSeq	SRP336658	PRJNA757421	757421	SRS10124419	SAMN20961033	soil	94625	Brucella intermedia	Ochrobactrum intermedium str. MF13.2C	UFRJ	SRA1293057
	SRR16076638	2021-09-28 15:24:00	2021-09-26 14:47:00	3266208	1665766080	510	987	https://sra-downloadb.be-md.ncbi.nlm.nih.gov/sos1/sra-pub-zq-38/SRR016/16076/SRR16076638/SRR16076638.lite.1	SRX12363131	1	WGS	unspecified	GENOMIC	PAIRED	ILLUMINA	Illumina MiSeq	SRP338751	PRJNA708317	708317	SRS10334498	SAMN18230337	Pasture	137591	Weissella cibaria	D-H/1MSE W25	FEDERAL UNIVERSITY OF VICOSA	SRA1300394
	SRR16531851	2021-10-22 10:13:00	2021-10-22 09:32:00	1220080	708055492	580	457	https://sra-downloadb.be-md.ncbi.nlm.nih.gov/sos1/sra-pub-zq-38/SRR016/16531/SRR16531851/SRR16531851.lite.1	SRX12734461	Curtob	WGS	unspecified	GENOMIC	PAIRED	ILLUMINA	Illumina MiSeq	SRP342673	PRJNA700658	700658	SRS10682737	SAMN17835757	soybean tissue	2810612	Curtobacterium sp. GD1	Endophytic Curtobacterium sp. GD1	JULIUS KUEHN-INSTITUT, FEDERAL RESEARCH CENTRE FOR CULTIVATED PLANTS (JKI)	SRA1315277
	SRR16936504	2021-11-12 21:13:00	2021-11-12 17:57:00	1497937	446799609	298	200	https://sra-downloadb.be-md.ncbi.nlm.nih.gov/sos3/sra-pub-zq-24/SRR016/16936/SRR16936504/SRR16936504.lite.1	SRX13128581	BAC954b	WGS	PCR	GENOMIC	PAIRED	ILLUMINA	NextSeq 500	SRP345870	PRJNA779265	779265	SRS11062547	SAMN23026107	plant	366649	Xanthomonas citri pv. fuscans	BAC954b	OTTAWA RESEARCH AND DEVELOPMENT CENTER	SRA1328505
	SRR17297603	2021-12-21 17:02:00	2021-12-21 16:43:00	1555856	357897253	230	200	https://sra-downloadb.be-md.ncbi.nlm.nih.gov/sos1/sra-pub-zq-38/SRR017/17297/SRR17297603/SRR17297603.lite.1	SRX13474898	LABIM	WGS	PCR	GENOMIC	PAIRED	ILLUMINA	Illumina MiSeq	SRP351958	PRJNA780906	780906	SRS11371756	SAMN23203606	Soil	1393	Brevibacillus brevis	Soil	UNIVERSIDADE ESTADUAL DE LONDRINA - UEL	SRA1347174
	SRR17914816	2024-01-17 07:52:00	2022-02-07 15:09:00	25784003	7735200900	300	2256	https://sra-downloadb.be-md.ncbi.nlm.nih.gov/sos1/sra-pub-zq-38/SRR017/17914/SRR17914816/SRR17914816.lite.1	SRX14073263	CMAA1741_SRA	WGS	PCR	GENOMIC	PAIRED	ILLUMINA	Illumina NovaSeq 6000	SRP358709	PRJNA802578	802578	SRS11900020	SAMN25556618	rhizosphere soil	2078786	Pseudomonas inefficax	Pseudomonas inefficax	EMBRAPA ENVIRONMENT	SRA1368102
	SRR18099329	2024-01-17 07:53:00	2022-02-23 17:55:00	23797036	7139110800	300	2145	https://sra-downloadb.be-md.ncbi.nlm.nih.gov/sos2/sra-pub-zq-18/SRR018/18099/SRR18099329/SRR18099329.lite.1	SRX14250250	CMAA1739_SRA	WGS	PCR	GENOMIC	PAIRED	ILLUMINA	Illumina NovaSeq 6000	SRP360937	PRJNA802713	802713	SRS12070217	SAMN25581302	rhizosphere soil	114136	Paenibacillus jamilae	Paenibacillus ottowii	EMBRAPA ENVIRONMENT	SRA1375713
	SRR18100379	2024-01-17 07:53:00	2022-02-23 18:23:00	25886708	7766012400	300	2286	https://sra-downloadb.be-md.ncbi.nlm.nih.gov/sos1/sra-pub-zq-38/SRR018/18100/SRR18100379/SRR18100379.lite.1	SRX14251275	CMAA1738_SRA	WGS	PCR	GENOMIC	PAIRED	ILLUMINA	Illumina NovaSeq 6000	SRP360952	PRJNA802715	802715	SRS12071239	SAMN25582084	rhizosphere soil	1961	Streptomyces virginiae	Streptomyces virginiae.	EMBRAPA ENVIRONMENT	SRA1375838
	SRR22094551	2022-11-16 16:15:00	2022-10-29 03:47:00	42986	380123471	8842	91	https://sra-downloadb.be-md.ncbi.nlm.nih.gov/sos4/sra-pub-run-30/SRR022/22094/SRR22094551/SRR22094551.1	SRX18074567	BRA13.fastq	WGS	RANDOM	GENOMIC	SINGLE	PACBIO_SMRT	Sequel II	SRP405166	PRJNA895408	895408	SRS15579605	SAMN31508452	leaf	366649	Xanthomonas citri pv. fuscans	BRM48906	IRHS	SRA1530138
	SRR22094557	2022-11-16 16:15:00	2022-10-29 03:48:00	40024	360990146	9019	86	https://sra-downloadb.be-md.ncbi.nlm.nih.gov/sos4/sra-pub-run-30/SRR022/22094/SRR22094557/SRR22094557.1	SRX18074561	BRA241.fastq	WGS	RANDOM	GENOMIC	SINGLE	PACBIO_SMRT	Sequel II	SRP405166	PRJNA895408	895408	SRS15579599	SAMN31508446	leaf	317013	Xanthomonas phaseoli pv. phaseoli	UnB187	IRHS	SRA1530138
	SRR30016870	2024-07-29 07:02:00	2024-07-29 06:45:00	92456	562212812	6080	451	https://sra-downloadb.be-md.ncbi.nlm.nih.gov/sos4/sra-pub-run-30/SRR030/30016/SRR30016870/SRR30016870.1	SRX25495948	NCPPB3005_ONT	WGS	size fractionation	GENOMIC	SINGLE	OXFORD_NANOPORE	PromethION	SRP407721	PRJNA774146	774146	SRS21711509	SAMN41997674	leaf	3240913	Xanthomonas sp. NCPPB 3005	NCPPB3005	UNIVERSITY OF EXETER	SRA1934888
	SRR29501315	2024-06-23 15:10:00	2024-06-23 15:04:00	2207925	1103962500	500	345	https://sra-downloadb.be-md.ncbi.nlm.nih.gov/sos6/sra-pub-zq-40/SRR029/29501/SRR29501315/SRR29501315.lite.1	SRX25011622	NCPPB3005	WGS	size fractionation	GENOMIC	PAIRED	ILLUMINA	Illumina NovaSeq 6000	SRP407721	PRJNA774146	774146	SRS21711509	SAMN41997674	leaf	3240913	Xanthomonas sp. NCPPB 3005	NCPPB3005	UNIVERSITY OF EXETER	SRA1905892
	SRR22272562	2022-11-14 08:08:00	2022-11-14 08:02:00	2425659	732549018	302	240	https://sra-downloadb.be-md.ncbi.nlm.nih.gov/sos3/sra-pub-zq-22/SRR022/22272/SRR22272562/SRR22272562.lite.1	SRX18248640	NCPPB_2190	WGS	unspecified	GENOMIC	PAIRED	ILLUMINA	Illumina NovaSeq 6000	SRP407721	PRJNA774146	774146	SRS15743718	SAMN22555465	leaf	487863	Xanthomonas campestris pv. esculenti	NCPPB2190	UNIVERSITY OF EXETER	SRA1539826
	SRR22272568	2022-11-14 08:08:00	2022-11-14 08:02:00	2850636	860892072	302	284	https://sra-downloadb.be-md.ncbi.nlm.nih.gov/sos3/sra-pub-zq-22/SRR022/22272/SRR22272568/SRR22272568.lite.1	SRX18248634	NCPPB_3434	WGS	unspecified	GENOMIC	PAIRED	ILLUMINA	Illumina NovaSeq 6000	SRP407721	PRJNA774146	774146	SRS15743712	SAMN22555469	leaf	56456	Xanthomonas melonis	NCPPB3434	UNIVERSITY OF EXETER	SRA1539826
	SRR23468783	2023-02-15 15:02:00	2023-02-15 11:11:00	6589353	1308235424	198	426	https://sra-downloadb.be-md.ncbi.nlm.nih.gov/sos4/sra-pub-zq-3/SRR023/23468/SRR23468783/SRR23468783.lite.1	SRX19371844	1222	WGS	Restriction Digest	GENOMIC	PAIRED	ILLUMINA	NextSeq 1000	SRP422489	PRJNA933527	933527	SRS16767982	SAMN33238823	Oryza sativa	3027943	Pseudomonas sp. CNPSo 3701	CMM 174	EMPRESA BRASILEIRA DE PESQUISA AGROPECUARIA	SRA1590645
	SRR23489148	2023-02-17 09:09:00	2023-02-15 19:16:00	2953409	1772045400	600	1069	https://sra-downloadb.be-md.ncbi.nlm.nih.gov/sos4/sra-pub-zq-3/SRR023/23489/SRR23489148/SRR23489148.lite.1	SRX19382913	1222	WGS	Restriction Digest	GENOMIC	PAIRED	ILLUMINA	Illumina MiSeq	SRP422489	PRJNA933527	933527	SRS16778846	SAMN33271202	Oryza sativa	293387	Bacillus altitudinis	CMM 176	EMPRESA BRASILEIRA DE PESQUISA AGROPECUARIA	SRA1590964
	SRR23456433	2023-02-15 15:02:00	2023-02-14 14:30:00	9783920	1892824406	193	617	https://sra-downloadb.be-md.ncbi.nlm.nih.gov/sos4/sra-pub-zq-3/SRR023/23456/SRR23456433/SRR23456433.lite.1	SRX19365426	1222	WGS	Restriction Digest	GENOMIC	PAIRED	ILLUMINA	NextSeq 1000	SRP422489	PRJNA933527	933527	SRS16762036	SAMN33271204	Oryza sativa	3028148	Lysinibacillus sp. CNPSo 3705	CMM 178	EMPRESA BRASILEIRA DE PESQUISA AGROPECUARIA	SRA1590244
	SRR23456434	2023-02-15 15:02:00	2023-02-14 14:30:00	7639619	1500906486	196	506	https://sra-downloadb.be-md.ncbi.nlm.nih.gov/sos4/sra-pub-zq-3/SRR023/23456/SRR23456434/SRR23456434.lite.1	SRX19365427	1222	WGS	Restriction Digest	GENOMIC	PAIRED	ILLUMINA	NextSeq 1000	SRP422489	PRJNA933527	933527	SRS16762037	SAMN33271201	Oryza sativa	1404	Priestia megaterium	CMM 179	EMPRESA BRASILEIRA DE PESQUISA AGROPECUARIA	SRA1590247
	SRR23456515	2023-02-15 15:02:00	2023-02-14 14:31:00	8285280	1655677384	199	529	https://sra-downloadb.be-md.ncbi.nlm.nih.gov/sos4/sra-pub-zq-3/SRR023/23456/SRR23456515/SRR23456515.lite.1	SRX19365508	1222	WGS	Restriction Digest	GENOMIC	PAIRED	ILLUMINA	NextSeq 1000	SRP422489	PRJNA933527	933527	SRS16762118	SAMN33271203	Oryza sativa	3028150	Agrobacterium sp. CNPSo 3708	CMM 194	EMPRESA BRASILEIRA DE PESQUISA AGROPECUARIA	SRA1590248
	SRR24053352	2023-04-03 18:59:00	2023-04-03 17:53:00	39583	151417052	3825	82	https://sra-downloadb.be-md.ncbi.nlm.nih.gov/sos4/sra-pub-zq-3/SRR024/24053/SRR24053352/SRR24053352.lite.1	SRX19854978	1720_nanopore_2	WGS	RANDOM	GENOMIC	SINGLE	OXFORD_NANOPORE	MinION	SRP430655	PRJNA941349	941349	SRS17212580	SAMN33603252	sugarcane	66269	Pantoea stewartii	PstICMP10132	UNIVERSITY OF ARIZONA	SRA1615031
	SRR24053353	2023-04-03 18:59:00	2023-04-03 17:53:00	18535	85383929	4606	73	https://sra-downloadb.be-md.ncbi.nlm.nih.gov/sos4/sra-pub-run-30/SRR024/24053/SRR24053353/SRR24053353.1	SRX19854977	1720_nanopore_1	WGS	RANDOM	GENOMIC	SINGLE	OXFORD_NANOPORE	MinION	SRP430655	PRJNA941349	941349	SRS17212580	SAMN33603252	sugarcane	66269	Pantoea stewartii	PstICMP10132	UNIVERSITY OF ARIZONA	SRA1615031
	SRR24053354	2023-04-03 18:59:00	2023-04-03 17:51:00	1846096	453777691	245	180	https://sra-downloadb.be-md.ncbi.nlm.nih.gov/sos4/sra-pub-zq-3/SRR024/24053/SRR24053354/SRR24053354.lite.1	SRX19854976	1720_illumina	WGS	RANDOM	GENOMIC	PAIRED	ILLUMINA	NextSeq 550	SRP430655	PRJNA941349	941349	SRS17212580	SAMN33603252	sugarcane	66269	Pantoea stewartii	PstICMP10132	UNIVERSITY OF ARIZONA	SRA1615031
	SRR25205304	2023-07-08 04:58:00	2023-07-08 04:46:00	2583783	780302466	302	247	https://sra-downloadb.be-md.ncbi.nlm.nih.gov/sos1/sra-pub-zq-38/SRR025/25205/SRR25205304/SRR25205304.lite.1	SRX20952052	3964	WGS	unspecified	GENOMIC	PAIRED	ILLUMINA	Illumina NovaSeq 6000	SRP446139	PRJNA988133	988133	SRS18228610	SAMN36368325	plant	340	Xanthomonas campestris pv. campestris	3964	UNIVERSITY OF EXETER	SRA1669648
	SRR25113892	2023-07-06 12:23:00	2023-07-03 09:16:00	20875706	6262711800	300	2006	https://sra-downloadb.be-md.ncbi.nlm.nih.gov/sos5/sra-pub-zq-16/SRR025/25113/SRR25113892/SRR25113892.lite.1	SRX20866903	Pb_01	WGS	RANDOM	GENOMIC	PAIRED	ILLUMINA	Illumina HiSeq 2000	SRP447078	PRJNA988090	988090	SRS18147045	SAMN36017836	Tropical woodland biome	1476024	Paenibacillus vini	LM01	UNIVERSITY OF SAO PAULO	SRA1665898
	SRR25113891	2023-07-06 12:23:00	2023-07-03 09:20:00	23172298	6951689400	300	2211	https://sra-downloadb.be-md.ncbi.nlm.nih.gov/sos5/sra-pub-zq-16/SRR025/25113/SRR25113891/SRR25113891.lite.1	SRX20866904	Pb_02	WGS	RANDOM	GENOMIC	PAIRED	ILLUMINA	Illumina HiSeq 2000	SRP447078	PRJNA988090	988090	SRS18147046	SAMN36017837	Tropical woodland biome	1406	Paenibacillus polymyxa	LM02	UNIVERSITY OF SAO PAULO	SRA1665898
	SRR25113890	2023-07-06 12:23:00	2023-07-03 09:23:00	25676726	7703017800	300	2494	https://sra-downloadb.be-md.ncbi.nlm.nih.gov/sos5/sra-pub-zq-16/SRR025/25113/SRR25113890/SRR25113890.lite.1	SRX20866905	Pb_03	WGS	RANDOM	GENOMIC	PAIRED	ILLUMINA	Illumina HiSeq 2000	SRP447078	PRJNA988090	988090	SRS18147048	SAMN36017838	Tropical woodland biome	1406	Paenibacillus polymyxa	LM03	UNIVERSITY OF SAO PAULO	SRA1665898
	SRR25113889	2023-07-06 12:23:00	2023-07-03 09:20:00	23987724	7196317200	300	2363	https://sra-downloadb.be-md.ncbi.nlm.nih.gov/sos5/sra-pub-zq-16/SRR025/25113/SRR25113889/SRR25113889.lite.1	SRX20866906	Fb_01	WGS	RANDOM	GENOMIC	PAIRED	ILLUMINA	Illumina HiSeq 2000	SRP447078	PRJNA988090	988090	SRS18147047	SAMN36017839	Tropical woodland biome	1871617	Fictibacillus sp.	LM04	UNIVERSITY OF SAO PAULO	SRA1665898
	SRR25113888	2023-07-06 12:23:00	2023-07-03 09:23:00	26791203	8037360900	300	2578	https://sra-downloadb.be-md.ncbi.nlm.nih.gov/sos5/sra-pub-zq-16/SRR025/25113/SRR25113888/SRR25113888.lite.1	SRX20866907	Bb_01	WGS	RANDOM	GENOMIC	PAIRED	ILLUMINA	Illumina HiSeq 2000	SRP447078	PRJNA988090	988090	SRS18147049	SAMN36017840	Tropical woodland biome	51101	Brevibacillus agri	LM05	UNIVERSITY OF SAO PAULO	SRA1665898
	SRR25113887	2023-07-06 12:23:00	2023-07-03 09:21:00	21602421	6480726300	300	2108	https://sra-downloadb.be-md.ncbi.nlm.nih.gov/sos5/sra-pub-zq-16/SRR025/25113/SRR25113887/SRR25113887.lite.1	SRX20866908	Pb_04	WGS	RANDOM	GENOMIC	PAIRED	ILLUMINA	Illumina HiSeq 2000	SRP447078	PRJNA988090	988090	SRS18147050	SAMN36017841	Tropical woodland biome	1406	Paenibacillus polymyxa	LM06	UNIVERSITY OF SAO PAULO	SRA1665898
	SRR25113886	2023-07-06 12:23:00	2023-07-03 09:15:00	19588710	5876613000	300	1961	https://sra-downloadb.be-md.ncbi.nlm.nih.gov/sos5/sra-pub-zq-16/SRR025/25113/SRR25113886/SRR25113886.lite.1	SRX20866909	Bc_01	WGS	RANDOM	GENOMIC	PAIRED	ILLUMINA	Illumina HiSeq 2000	SRP447078	PRJNA988090	988090	SRS18147051	SAMN36017842	Tropical woodland biome	1396	Bacillus cereus	LM07	UNIVERSITY OF SAO PAULO	SRA1665898
	SRR25113885	2023-07-06 12:23:00	2023-07-03 09:16:00	24418436	7325530800	300	2360	https://sra-downloadb.be-md.ncbi.nlm.nih.gov/sos5/sra-pub-zq-16/SRR025/25113/SRR25113885/SRR25113885.lite.1	SRX20866910	Pb_05	WGS	RANDOM	GENOMIC	PAIRED	ILLUMINA	Illumina HiSeq 2000	SRP447078	PRJNA988090	988090	SRS18147053	SAMN36017843	Tropical woodland biome	1406	Paenibacillus polymyxa	LM08	UNIVERSITY OF SAO PAULO	SRA1665898
	SRR25113884	2023-07-06 12:23:00	2023-07-03 09:16:00	26680488	8004146400	300	2594	https://sra-downloadb.be-md.ncbi.nlm.nih.gov/sos5/sra-pub-zq-16/SRR025/25113/SRR25113884/SRR25113884.lite.1	SRX20866911	Pb_06	WGS	RANDOM	GENOMIC	PAIRED	ILLUMINA	Illumina HiSeq 2000	SRP447078	PRJNA988090	988090	SRS18147052	SAMN36017844	Tropical woodland biome	1406	Paenibacillus polymyxa	LM09	UNIVERSITY OF SAO PAULO	SRA1665898
	SRR25113883	2023-07-06 12:23:00	2023-07-03 09:17:00	22279308	6683792400	300	2163	https://sra-downloadb.be-md.ncbi.nlm.nih.gov/sos5/sra-pub-zq-16/SRR025/25113/SRR25113883/SRR25113883.lite.1	SRX20866912	Pb_07	WGS	RANDOM	GENOMIC	PAIRED	ILLUMINA	Illumina HiSeq 2000	SRP447078	PRJNA988090	988090	SRS18147054	SAMN36017845	Tropical woodland biome	1406	Paenibacillus polymyxa	LM10	UNIVERSITY OF SAO PAULO	SRA1665898
	SRR27965828	2024-02-14 11:31:00	2024-02-14 10:54:00	652795	295213390	452	168	https://sra-downloadb.be-md.ncbi.nlm.nih.gov/sos3/sra-pub-zq-24/SRR027/27965/SRR27965828/SRR27965828.lite.1	SRX23619906	Feb2024_NCPPB_3028	WGS	size fractionation	GENOMIC	PAIRED	ILLUMINA	Illumina MiSeq	SRP447615	PRJNA991941	991941	SRS20460014	SAMN39942674	Fragaria sp	48664	Xanthomonas fragariae	NCPPB 3028	UNIVERSITY OF EXETER	SRA1802481
	SRR27965827	2024-02-14 11:31:00	2024-02-14 10:54:00	447734	205871869	459	120	https://sra-downloadb.be-md.ncbi.nlm.nih.gov/sos3/sra-pub-zq-24/SRR027/27965/SRR27965827/SRR27965827.lite.1	SRX23619907	Feb2024_NCPPB_3743	WGS	size fractionation	GENOMIC	PAIRED	ILLUMINA	Illumina MiSeq	SRP447615	PRJNA991941	991941	SRS20460013	SAMN39942675	Fragaria sp	48664	Xanthomonas fragariae	NCPPB 3743	UNIVERSITY OF EXETER	SRA1802481
	SRR28281419	2024-03-09 18:02:00	2024-03-09 17:57:00	3019603	905880900	300	310	https://sra-downloadb.be-md.ncbi.nlm.nih.gov/sos2/sra-pub-zq-18/SRR028/28281/SRR28281419/SRR28281419.lite.1	SRX23890766	MG1_SGP8_G10_8393	WGS	size fractionation	GENOMIC	PAIRED	ILLUMINA	Illumina NovaSeq 6000	SRP447847	PRJNA991976	991976	SRS20715804	SAMN40354570	Daucus carota	3161574	Xanthomonas sp. WHRI 8393	MG1_SGP8_G10_8393	UNIVERSITY OF EXETER	SRA1820721
	SRR30293563	2024-08-19 05:12:00	2024-08-19 03:13:00	30552	295012505	9656	243	https://sra-downloadb.be-md.ncbi.nlm.nih.gov/sos4/sra-pub-run-30/SRR030/30293/SRR30293563/SRR30293563.1	SRX25754298	MG1_8393Rx_August_2024	WGS	size fractionation	GENOMIC	SINGLE	OXFORD_NANOPORE	PromethION	SRP447847	PRJNA991976	991976	SRS20715804	SAMN40354570	Daucus carota	3161574	Xanthomonas sp. WHRI 8393	MG1_SGP8_G10_8393	UNIVERSITY OF EXETER	SRA1950480
	SRR25194042	2023-07-07 17:34:00	2023-07-07 17:19:00	653249	262210333	401	152	https://sra-downloadb.be-md.ncbi.nlm.nih.gov/sos3/sra-pub-zq-22/SRR025/25194/SRR25194042/SRR25194042.lite.1	SRX20941270	UFU J27	WGS	unspecified	GENOMIC	PAIRED	ILLUMINA	Illumina MiSeq	SRP447991	PRJNA992549	992549	SRS18217085	SAMN36357999	Zea mays	56459	Xanthomonas vasicola	UFU J27	UNIVERSITY OF EXETER	SRA1669313
	SRR25194041	2023-07-07 17:34:00	2023-07-07 17:19:00	549725	218653093	397	130	https://sra-downloadb.be-md.ncbi.nlm.nih.gov/sos3/sra-pub-zq-22/SRR025/25194/SRR25194041/SRR25194041.lite.1	SRX20941271	UFU J28	WGS	unspecified	GENOMIC	PAIRED	ILLUMINA	Illumina NovaSeq 6000	SRP447991	PRJNA992549	992549	SRS18217084	SAMN36358000	Zea mays	56459	Xanthomonas vasicola	UFU J28	UNIVERSITY OF EXETER	SRA1669313
	SRR25194040	2023-07-07 17:34:00	2023-07-07 17:19:00	665626	285586710	429	166	https://sra-downloadb.be-md.ncbi.nlm.nih.gov/sos3/sra-pub-zq-22/SRR025/25194/SRR25194040/SRR25194040.lite.1	SRX20941272	UFU J29	WGS	unspecified	GENOMIC	PAIRED	ILLUMINA	Illumina MiSeq	SRP447991	PRJNA992549	992549	SRS18217086	SAMN36358001	Zea mays	56459	Xanthomonas vasicola	UFU J29	UNIVERSITY OF EXETER	SRA1669313
	SRR25194039	2023-07-07 17:34:00	2023-07-07 17:19:00	597349	297517730	498	205	https://sra-downloadb.be-md.ncbi.nlm.nih.gov/sos3/sra-pub-zq-22/SRR025/25194/SRR25194039/SRR25194039.lite.1	SRX20941273	UFU J40	WGS	unspecified	GENOMIC	PAIRED	ILLUMINA	Illumina MiSeq	SRP447991	PRJNA992549	992549	SRS18217087	SAMN36358002	Zea mays	56459	Xanthomonas vasicola	UFU J40	UNIVERSITY OF EXETER	SRA1669313
	SRR25194038	2023-07-07 17:34:00	2023-07-07 17:19:00	629650	274329619	435	163	https://sra-downloadb.be-md.ncbi.nlm.nih.gov/sos3/sra-pub-zq-22/SRR025/25194/SRR25194038/SRR25194038.lite.1	SRX20941274	UFU J41	WGS	unspecified	GENOMIC	PAIRED	ILLUMINA	Illumina NovaSeq 6000	SRP447991	PRJNA992549	992549	SRS18217088	SAMN36358003	Zea mays	56459	Xanthomonas vasicola	UFU J41	UNIVERSITY OF EXETER	SRA1669313
	SRR25194037	2023-07-07 17:34:00	2023-07-07 17:19:00	787481	301960444	383	172	https://sra-downloadb.be-md.ncbi.nlm.nih.gov/sos3/sra-pub-zq-22/SRR025/25194/SRR25194037/SRR25194037.lite.1	SRX20941275	UFU K88	WGS	unspecified	GENOMIC	PAIRED	ILLUMINA	Illumina MiSeq	SRP447991	PRJNA992549	992549	SRS18217090	SAMN36358004	Zea mays	56459	Xanthomonas vasicola	UFU K88	UNIVERSITY OF EXETER	SRA1669313
	SRR25891241	2024-10-25 00:12:00	2023-09-03 10:29:00	2129757	636369357	298	228	https://sra-downloadb.be-md.ncbi.nlm.nih.gov/sos4/sra-pub-zq-5/SRR025/25891/SRR25891241/SRR25891241.lite.1	SRX21611615	LGMB417	WGS	RT-PCR	GENOMIC	PAIRED	ILLUMINA	NextSeq 1000	SRP458205	PRJNA1012457	1012457	SRS18784151	SAMN37259042	maize roots	86188	Stenotrophomonas geniculata	LGMB417	UNIVERSIDADE FEDERAL DO PARANA	SRA1704472
	SRR26135715	2023-11-16 18:12:00	2023-09-21 18:03:00	13938862	2789218199	200	872	https://sra-downloadb.be-md.ncbi.nlm.nih.gov/sos3/sra-pub-zq-24/SRR026/26135/SRR26135715/SRR26135715.lite.1	SRX21849056	4_NGS448_R1	WGS	RANDOM PCR	GENOMIC	PAIRED	ILLUMINA	NextSeq 500	SRP462499	PRJNA1019793	1019793	SRS18946307	SAMN37497333	Wastewater	549687	Cytobacillus horneckiae	CH1	FEDERAL UNIVERSITY OF PERMANBUCO	SRA1717552
	SRR26353287	2023-10-12 00:45:00	2023-10-12 00:44:00	5302185	1590655500	300	507	https://sra-downloadb.be-md.ncbi.nlm.nih.gov/sos1/sra-pub-zq-38/SRR026/26353/SRR26353287/SRR26353287.lite.1	SRX22060709	A. brasilense FP10	WGS	RANDOM	GENOMIC	PAIRED	ILLUMINA	Illumina NovaSeq 6000	SRP465756	PRJNA1026348	1026348	SRS19130749	SAMN37768178	diazotrophic	192	Azospirillum brasilense	Azospirillum brasilense FP10	I2BC CNRS	SRA1729357
	SRR26353215	2023-10-12 00:45:00	2023-10-12 00:44:00	5913752	1774125600	300	565	https://sra-downloadb.be-md.ncbi.nlm.nih.gov/sos1/sra-pub-zq-38/SRR026/26353/SRR26353215/SRR26353215.lite.1	SRX22060637	A. brasilense FP2	WGS	RANDOM	GENOMIC	PAIRED	ILLUMINA	Illumina NovaSeq 6000	SRP465756	PRJNA1026348	1026348	SRS19130677	SAMN37767867	diazotrophic	192	Azospirillum brasilense	Azospirillum brasilense FP2	I2BC CNRS	SRA1729350
	SRR26353257	2023-10-12 00:45:00	2023-10-12 00:44:00	4674914	1402474200	300	456	https://sra-downloadb.be-md.ncbi.nlm.nih.gov/sos1/sra-pub-zq-38/SRR026/26353/SRR26353257/SRR26353257.lite.1	SRX22060679	A. brasilense Hm053	WGS	RANDOM	GENOMIC	PAIRED	ILLUMINA	Illumina NovaSeq 6000	SRP465756	PRJNA1026348	1026348	SRS19130719	SAMN37768271	diazotrophic	192	Azospirillum brasilense	Azospirillum brasilense Hm053	I2BC CNRS	SRA1729356
	SRR30327315	2024-08-21 09:10:00	2024-08-21 07:50:00	708751	364105343	513	200	https://sra-downloadb.be-md.ncbi.nlm.nih.gov/sos6/sra-pub-zq-40/SRR030/30327/SRR30327315/SRR30327315.lite.1	SRX25787562	NCPPB3927_Fera_August_2024	WGS	size fractionation	GENOMIC	PAIRED	ILLUMINA	Illumina MiSeq	SRP480894	PRJNA774128	774128	SRS22419057	SAMN43286079	Brassica sp	340	Xanthomonas campestris pv. campestris	NCPPB 3927	UNIVERSITY OF EXETER	SRA1952640
	SRR27863002	2024-02-04 07:01:00	2024-02-04 06:57:00	2791765	837529500	300	280	https://sra-downloadb.be-md.ncbi.nlm.nih.gov/sos3/sra-pub-zq-24/SRR027/27863/SRR27863002/SRR27863002.lite.1	SRX23525586	7758	WGS	size fractionation	GENOMIC	PAIRED	ILLUMINA	Illumina NovaSeq 6000	SRP487994	PRJNA982295	982295	SRS20375775	SAMN39785612	Brassica sp	340	Xanthomonas campestris pv. campestris	7758	UNIVERSITY OF EXETER	SRA1797167
	SRR28273993	2024-03-08 15:38:00	2024-03-08 15:18:00	4682480	1414108960	302	443	https://sra-downloadb.be-md.ncbi.nlm.nih.gov/sos3/sra-pub-zq-22/SRR028/28273/SRR28273993/SRR28273993.lite.1	SRX23883892	lib647011	WGS	PCR	GENOMIC SINGLE CELL	PAIRED	ILLUMINA	Illumina MiSeq	SRP494171	PRJNA1085758	1085758	SRS20709591	SAMN40333610	Stream bed soil	1108595	Chromobacterium vaccinii	LABIM183	UNIVERSIDADE ESTADUAL DE LONDRINA - UEL	SRA1820209
	SRR28289755	2024-03-11 14:28:00	2024-03-11 13:08:00	5056124	1526949448	302	485	https://sra-downloadb.be-md.ncbi.nlm.nih.gov/sos3/sra-pub-zq-22/SRR028/28289/SRR28289755/SRR28289755.lite.1	SRX23898992	lib647017	WGS	PCR	GENOMIC SINGLE CELL	PAIRED	ILLUMINA	Illumina MiSeq	SRP494507	PRJNA1085316	1085316	SRS20722818	SAMN40301189	Stream bed soil	1108595	Chromobacterium vaccinii	LABIM189	UNIVERSIDADE ESTADUAL DE LONDRINA - UEL	SRA1821893
	SRR28289754	2024-03-11 14:28:00	2024-03-11 13:09:00	6147621	1856581542	302	589	https://sra-downloadb.be-md.ncbi.nlm.nih.gov/sos3/sra-pub-zq-22/SRR028/28289/SRR28289754/SRR28289754.lite.1	SRX23898991	lib647008	WGS	PCR	GENOMIC SINGLE CELL	PAIRED	ILLUMINA	Illumina MiSeq	SRP494508	PRJNA1085299	1085299	SRS20722819	SAMN40300488	Stream bed soil	1108595	Chromobacterium vaccinii	LABIM180	UNIVERSIDADE ESTADUAL DE LONDRINA - UEL	SRA1821892
	SRR28289780	2024-03-11 14:28:00	2024-03-11 13:10:00	6423472	1939888544	302	614	https://sra-downloadb.be-md.ncbi.nlm.nih.gov/sos3/sra-pub-zq-22/SRR028/28289/SRR28289780/SRR28289780.lite.1	SRX23899017	lib647009	WGS	PCR	GENOMIC SINGLE CELL	PAIRED	ILLUMINA	Illumina MiSeq	SRP494510	PRJNA1085303	1085303	SRS20722845	SAMN40300995	Stream bed soil	1108595	Chromobacterium vaccinii	LABIM181	UNIVERSIDADE ESTADUAL DE LONDRINA - UEL	SRA1821891
	SRR28289781	2024-03-11 14:28:00	2024-03-11 13:08:00	4935788	1490607976	302	474	https://sra-downloadb.be-md.ncbi.nlm.nih.gov/sos3/sra-pub-zq-22/SRR028/28289/SRR28289781/SRR28289781.lite.1	SRX23899018	lib647013	WGS	PCR	GENOMIC SINGLE CELL	PAIRED	ILLUMINA	Illumina MiSeq	SRP494511	PRJNA1086403	1086403	SRS20722846	SAMN40376034	Stream bed soil	686831	Chromobacterium piscinae	LABIM185	UNIVERSIDADE ESTADUAL DE LONDRINA - UEL	SRA1821901
	SRR28289783	2024-03-11 14:28:00	2024-03-11 13:10:00	5888245	1778249990	302	566	https://sra-downloadb.be-md.ncbi.nlm.nih.gov/sos3/sra-pub-zq-22/SRR028/28289/SRR28289783/SRR28289783.lite.1	SRX23899020	lib647010	WGS	PCR	GENOMIC SINGLE CELL	PAIRED	ILLUMINA	Illumina MiSeq	SRP494512	PRJNA1085750	1085750	SRS20722847	SAMN40332254	Stream bed soil	686831	Chromobacterium piscinae	LABIM182	UNIVERSIDADE ESTADUAL DE LONDRINA - UEL	SRA1821902
	SRR28289894	2024-03-11 14:28:00	2024-03-11 13:11:00	505214	118017637	233	61	https://sra-downloadb.be-md.ncbi.nlm.nih.gov/sos3/sra-pub-zq-22/SRR028/28289/SRR28289894/SRR28289894.lite.1	SRX23899131	lib647012	WGS	PCR	GENOMIC SINGLE CELL	PAIRED	ILLUMINA	Illumina MiSeq	SRP494517	PRJNA1086384	1086384	SRS20722961	SAMN40375668	Stream bed soil	686831	Chromobacterium piscinae	LABIM184	UNIVERSIDADE ESTADUAL DE LONDRINA - UEL	SRA1821908
	SRR28399033	2024-03-20 17:28:00	2024-03-20 16:27:00	2339490	1093241983	467	632	https://sra-downloadb.be-md.ncbi.nlm.nih.gov/sos4/sra-pub-zq-5/SRR028/28399/SRR28399033/SRR28399033.lite.1	SRX24003715	BL1	WGS	RANDOM PCR	GENOMIC	PAIRED	ILLUMINA	Illumina MiSeq	SRP496699	PRJNA1090104	1090104	SRS20800144	SAMN40556776	leaf	47885	Pseudomonas oryzihabitans	RIT_BL1	ROCHESTER INSTITUTE OF TECHNOLOGY	SRA1829591
	SRR28399027	2024-03-20 17:28:00	2024-03-20 16:27:00	1905249	916324284	480	550	https://sra-downloadb.be-md.ncbi.nlm.nih.gov/sos4/sra-pub-zq-5/SRR028/28399/SRR28399027/SRR28399027.lite.1	SRX24003721	BL10	WGS	RANDOM PCR	GENOMIC	PAIRED	ILLUMINA	Illumina MiSeq	SRP496699	PRJNA1090104	1090104	SRS20800149	SAMN40556782	leaf	180282	Delftia tsuruhatensis	RIT_BL10	ROCHESTER INSTITUTE OF TECHNOLOGY	SRA1829591
	SRR28399032	2024-03-20 17:28:00	2024-03-20 16:27:00	2102413	995113417	473	614	https://sra-downloadb.be-md.ncbi.nlm.nih.gov/sos4/sra-pub-zq-5/SRR028/28399/SRR28399032/SRR28399032.lite.1	SRX24003716	BL4	WGS	RANDOM PCR	GENOMIC	PAIRED	ILLUMINA	Illumina MiSeq	SRP496699	PRJNA1090104	1090104	SRS20800146	SAMN40556777	leaf	41276	Brevundimonas vesicularis	RIT_BL4	ROCHESTER INSTITUTE OF TECHNOLOGY	SRA1829591
	SRR28399031	2024-03-20 17:28:00	2024-03-20 16:27:00	3167790	1469362985	463	826	https://sra-downloadb.be-md.ncbi.nlm.nih.gov/sos4/sra-pub-zq-5/SRR028/28399/SRR28399031/SRR28399031.lite.1	SRX24003717	BL5	WGS	RANDOM PCR	GENOMIC	PAIRED	ILLUMINA	Illumina MiSeq	SRP496699	PRJNA1090104	1090104	SRS20800145	SAMN40556778	leaf	456493	Saccharibacillus sacchari	RIT_BL5	ROCHESTER INSTITUTE OF TECHNOLOGY	SRA1829591
	SRR28399030	2024-03-20 17:28:00	2024-03-20 16:26:00	2641274	1228895368	465	691	https://sra-downloadb.be-md.ncbi.nlm.nih.gov/sos4/sra-pub-zq-5/SRR028/28399/SRR28399030/SRR28399030.lite.1	SRX24003718	BL7	WGS	RANDOM PCR	GENOMIC	PAIRED	ILLUMINA	Illumina MiSeq	SRP496699	PRJNA1090104	1090104	SRS20800147	SAMN40556779	leaf	160699	Agrobacterium larrymoorei	RIT_BL7	ROCHESTER INSTITUTE OF TECHNOLOGY	SRA1829591
	SRR28399029	2024-03-20 17:28:00	2024-03-20 16:27:00	2585346	1238203522	478	719	https://sra-downloadb.be-md.ncbi.nlm.nih.gov/sos4/sra-pub-zq-5/SRR028/28399/SRR28399029/SRR28399029.lite.1	SRX24003719	BL8	WGS	RANDOM PCR	GENOMIC	PAIRED	ILLUMINA	Illumina MiSeq	SRP496699	PRJNA1090104	1090104	SRS20800148	SAMN40556780	leaf	2036	Curtobacterium citreum	RIT_BL8	ROCHESTER INSTITUTE OF TECHNOLOGY	SRA1829591
	SRR29148386	2024-05-23 17:41:00	2024-05-23 16:44:00	569881	127099603	223	68	https://sra-downloadb.be-md.ncbi.nlm.nih.gov/sos6/sra-pub-zq-40/SRR029/29148/SRR29148386/SRR29148386.lite.1	SRX24669741	L191_S12_L001	WGS	PCR	GENOMIC SINGLE CELL	PAIRED	ILLUMINA	Illumina MiSeq	SRP497228	PRJNA1090891	1090891	SRS20817317	SAMN40578624	Stream bed soil	2202141	Chromobacterium phragmitis	LABIM191	UNIVERSIDADE ESTADUAL DE LONDRINA - UEL	SRA1875976
	SRR28418595	2024-03-22 13:32:00	2024-03-22 13:30:00	6058386	1829632572	302	579	https://sra-downloadb.be-md.ncbi.nlm.nih.gov/sos2/sra-pub-zq-18/SRR028/28418/SRR28418595/SRR28418595.lite.1	SRX24022920	lib647019	WGS	PCR	GENOMIC SINGLE CELL	PAIRED	ILLUMINA	Illumina MiSeq	SRP497228	PRJNA1090891	1090891	SRS20817317	SAMN40578624	Stream bed soil	2202141	Chromobacterium phragmitis	LABIM191	UNIVERSIDADE ESTADUAL DE LONDRINA - UEL	SRA1831491
	SRR28435346	2024-03-25 10:17:00	2024-03-25 09:21:00	4982233	1504634366	302	476	https://sra-downloadb.be-md.ncbi.nlm.nih.gov/sos3/sra-pub-zq-22/SRR028/28435/SRR28435346/SRR28435346.lite.1	SRX24039259	lib647018	WGS	PCR	GENOMIC SINGLE CELL	PAIRED	ILLUMINA	Illumina MiSeq	SRP497571	PRJNA1090430	1090430	SRS20832033	SAMN40564675	Stream bed soil	686831	Chromobacterium piscinae	LABIM190	UNIVERSIDADE ESTADUAL DE LONDRINA - UEL	SRA1832686
	SRR29147807	2024-05-23 17:41:00	2024-05-23 16:36:00	518898	120189261	231	62	https://sra-downloadb.be-md.ncbi.nlm.nih.gov/sos6/sra-pub-zq-40/SRR029/29147/SRR29147807/SRR29147807.lite.1	SRX24669162	L190_S11_L001_R1_001	WGS	PCR	GENOMIC SINGLE CELL	PAIRED	ILLUMINA	Illumina MiSeq	SRP497571	PRJNA1090430	1090430	SRS20832033	SAMN40564675	Stream bed soil	686831	Chromobacterium piscinae	LABIM190	UNIVERSIDADE ESTADUAL DE LONDRINA - UEL	SRA1875963
	SRR28435347	2024-03-25 10:17:00	2024-03-25 09:20:00	5613067	1695146234	302	529	https://sra-downloadb.be-md.ncbi.nlm.nih.gov/sos3/sra-pub-zq-22/SRR028/28435/SRR28435347/SRR28435347.lite.1	SRX24039260	lib647026	WGS	PCR	GENOMIC SINGLE CELL	PAIRED	ILLUMINA	Illumina MiSeq	SRP497572	PRJNA1090448	1090448	SRS20832034	SAMN40565947	Stream bed soil	686831	Chromobacterium piscinae	LABIM198	UNIVERSIDADE ESTADUAL DE LONDRINA - UEL	SRA1832688
	SRR28435348	2024-03-25 10:17:00	2024-03-25 09:20:00	6435861	1943630022	302	627	https://sra-downloadb.be-md.ncbi.nlm.nih.gov/sos3/sra-pub-zq-22/SRR028/28435/SRR28435348/SRR28435348.lite.1	SRX24039261	lib647014	WGS	PCR	GENOMIC SINGLE CELL	PAIRED	ILLUMINA	Illumina MiSeq	SRP497573	PRJNA1089975	1089975	SRS20832035	SAMN40551916	Stream bed soil	686831	Chromobacterium piscinae	LABIM186	UNIVERSIDADE ESTADUAL DE LONDRINA - UEL	SRA1832690
	SRR28435350	2024-03-25 10:17:00	2024-03-25 09:23:00	6219372	1878250344	302	594	https://sra-downloadb.be-md.ncbi.nlm.nih.gov/sos3/sra-pub-zq-22/SRR028/28435/SRR28435350/SRR28435350.lite.1	SRX24039263	lib647020	WGS	PCR	GENOMIC SINGLE CELL	PAIRED	ILLUMINA	Illumina MiSeq	SRP497574	PRJNA1090918	1090918	SRS20832036	SAMN40579952	Stream bed soil	2202141	Chromobacterium phragmitis	LABIM192	UNIVERSIDADE ESTADUAL DE LONDRINA - UEL	SRA1832689
	SRR28435349	2024-03-25 10:17:00	2024-03-25 09:21:00	5285039	1596081778	302	508	https://sra-downloadb.be-md.ncbi.nlm.nih.gov/sos3/sra-pub-zq-22/SRR028/28435/SRR28435349/SRR28435349.lite.1	SRX24039262	lib647015	WGS	PCR	GENOMIC SINGLE CELL	PAIRED	ILLUMINA	Illumina MiSeq	SRP497575	PRJNA1089989	1089989	SRS20832037	SAMN40553700	Stream bed soil	686831	Chromobacterium piscinae	LABIM187	UNIVERSIDADE ESTADUAL DE LONDRINA - UEL	SRA1832691
	SRR28435351	2024-03-25 10:17:00	2024-03-25 09:49:00	6026691	1820060682	302	579	https://sra-downloadb.be-md.ncbi.nlm.nih.gov/sos3/sra-pub-zq-22/SRR028/28435/SRR28435351/SRR28435351.lite.1	SRX24039264	lib647016	WGS	PCR	GENOMIC SINGLE CELL	PAIRED	ILLUMINA	Illumina MiSeq	SRP497576	PRJNA1090127	1090127	SRS20832038	SAMN40557013	Stream bed soil	1108595	Chromobacterium vaccinii	LABIM188	UNIVERSIDADE ESTADUAL DE LONDRINA - UEL	SRA1832693
	SRR28636333	2024-04-11 20:36:00	2024-04-11 19:47:00	15704890	2966015458	188	957	https://sra-downloadb.be-md.ncbi.nlm.nih.gov/sos3/sra-pub-zq-22/SRR028/28636/SRR28636333/SRR28636333.lite.1	SRX24229581	lib647035	WGS	PCR	GENOMIC SINGLE CELL	PAIRED	ILLUMINA	Illumina MiSeq	SRP501278	PRJNA1096665	1096665	SRS20998966	SAMN40758916	Stream bed soil	2202141	Chromobacterium phragmitis	LABIM 196	UNIVERSIDADE ESTADUAL DE LONDRINA - UEL	SRA1844172
	SRR28804460	2024-08-25 03:50:00	2024-04-25 16:09:00	6100187	2954666148	484	1945	https://sra-downloadb.be-md.ncbi.nlm.nih.gov/sos6/sra-pub-zq-40/SRR028/28804/SRR28804460/SRR28804460.lite.1	SRX24368209	CTBE_P6	WGS	RANDOM	GENOMIC	PAIRED	ILLUMINA	Illumina HiSeq 2500	SRP504013	PRJNA1089652	1089652	SRS21125047	SAMN40547440	rhizospheric sol	2978683	Burkholderia orbicola	CTB P6B8	BRAZILIAN CENTER FOR RESEARCH IN ENERGY AND MATERIALS	SRA1852805
	SRR28980760	2024-05-09 15:29:00	2024-05-09 14:52:00	3948199	2376815798	602	743	https://sra-downloadb.be-md.ncbi.nlm.nih.gov/sos6/sra-pub-zq-40/SRR028/28980/SRR28980760/SRR28980760.lite.1	SRX24509957	L340_S125_L001	WGS	PCR	GENOMIC SINGLE CELL	PAIRED	ILLUMINA	Illumina MiSeq	SRP506781	PRJNA1109419	1109419	SRS21258119	SAMN41268527	rhizospheric soil	3156585	Pseudomonas sp. LABIM340	LABIM340	UNIVERSIDADE ESTADUAL DE LONDRINA - UEL	SRA1862989
	SRR29218590	2024-05-29 13:56:00	2024-05-29 13:02:00	5707435	1723645370	302	569	https://sra-downloadb.be-md.ncbi.nlm.nih.gov/sos6/sra-pub-zq-40/SRR029/29218/SRR29218590/SRR29218590.lite.1	SRX24738121	lib647034	WGS	PCR	GENOMIC SINGLE CELL	PAIRED	ILLUMINA	Illumina MiSeq	SRP510554	PRJNA1114765	1114765	SRS21460169	SAMN41494691	rhizospheric soil	2026193	Bacillus nitratireducens	LABIM53	UNIVERSIDADE ESTADUAL DE LONDRINA - UEL	SRA1881962
	SRR29344142	2024-06-10 12:57:00	2024-06-10 12:54:00	6428753	1941483406	302	640	https://sra-downloadb.be-md.ncbi.nlm.nih.gov/sos6/sra-pub-zq-40/SRR029/29344/SRR29344142/SRR29344142.lite.1	SRX24859833	lib647029	WGS	PCR	GENOMIC SINGLE CELL	PAIRED	ILLUMINA	Illumina MiSeq	SRP512914	PRJNA1120927	1120927	SRS21569883	SAMN41720421	rhizospheric soil	2026193	Bacillus nitratireducens	LABIM48	UNIVERSIDADE ESTADUAL DE LONDRINA - UEL	SRA1893769
	SRR29344143	2024-06-10 12:57:00	2024-06-10 12:54:00	5987603	1808256106	302	593	https://sra-downloadb.be-md.ncbi.nlm.nih.gov/sos6/sra-pub-zq-40/SRR029/29344/SRR29344143/SRR29344143.lite.1	SRX24859834	lib647031	WGS	PCR	GENOMIC SINGLE CELL	PAIRED	ILLUMINA	Illumina MiSeq	SRP512915	PRJNA1120943	1120943	SRS21569884	SAMN41721388	rhizospheric soil	2026193	Bacillus nitratireducens	LABIM50	UNIVERSIDADE ESTADUAL DE LONDRINA - UEL	SRA1893767
	SRR29344174	2024-06-10 12:57:00	2024-06-10 12:55:00	5450263	1645979426	302	550	https://sra-downloadb.be-md.ncbi.nlm.nih.gov/sos6/sra-pub-zq-40/SRR029/29344/SRR29344174/SRR29344174.lite.1	SRX24859865	lib647032	WGS	PCR	GENOMIC SINGLE CELL	PAIRED	ILLUMINA	Illumina MiSeq	SRP512918	PRJNA1120944	1120944	SRS21569915	SAMN41721463	rhizospheric soil	2026193	Bacillus nitratireducens	LABIM51	UNIVERSIDADE ESTADUAL DE LONDRINA - UEL	SRA1893772
	SRR29344175	2024-06-10 12:57:00	2024-06-10 12:55:00	5636094	1702100388	302	560	https://sra-downloadb.be-md.ncbi.nlm.nih.gov/sos6/sra-pub-zq-40/SRR029/29344/SRR29344175/SRR29344175.lite.1	SRX24859866	lib647030	WGS	PCR	GENOMIC SINGLE CELL	PAIRED	ILLUMINA	Illumina MiSeq	SRP512919	PRJNA1120939	1120939	SRS21569916	SAMN41720821	rhizospheric soil	2026193	Bacillus nitratireducens	LABIM49	UNIVERSIDADE ESTADUAL DE LONDRINA - UEL	SRA1893774
	SRR29644159	2024-06-28 16:28:00	2024-06-28 16:20:00	2212191	1106095500	500	342	https://sra-downloadb.be-md.ncbi.nlm.nih.gov/sos6/sra-pub-zq-40/SRR029/29644/SRR29644159/SRR29644159.lite.1	SRX25148583	NCPPB_3441_June24	WGS	size fractionation	GENOMIC	PAIRED	ILLUMINA	Illumina NovaSeq 6000	SRP516844	PRJNA1129555	1129555	SRS21840234	SAMN42161515	Cordia goeldiana	338	Xanthomonas	3441	UNIVERSITY OF EXETER	SRA1912756
	SRR30040138	2024-07-30 13:04:00	2024-07-30 12:49:00	197778	1052556110	5321	856	https://sra-downloadb.be-md.ncbi.nlm.nih.gov/sos3/sra-pub-run-36/SRR030/30040/SRR30040138/SRR30040138.1	SRX25514838	NCPPB3441_ONT	WGS	size fractionation	GENOMIC	SINGLE	OXFORD_NANOPORE	PromethION	SRP516844	PRJNA1129555	1129555	SRS21840234	SAMN42161515	Cordia goeldiana	338	Xanthomonas	3441	UNIVERSITY OF EXETER	SRA1936237
	SRR29644158	2024-06-28 16:28:00	2024-06-28 16:20:00	2211269	1105634500	500	343	https://sra-downloadb.be-md.ncbi.nlm.nih.gov/sos6/sra-pub-zq-40/SRR029/29644/SRR29644158/SRR29644158.lite.1	SRX25148584	NCPPB_3442_June24	WGS	size fractionation	GENOMIC	PAIRED	ILLUMINA	Illumina NovaSeq 6000	SRP516844	PRJNA1129555	1129555	SRS21840235	SAMN42161516	Cordia goeldiana	338	Xanthomonas	3442	UNIVERSITY OF EXETER	SRA1912756
	SRR30040137	2024-07-30 13:04:00	2024-07-30 12:45:00	90639	442444524	4881	361	https://sra-downloadb.be-md.ncbi.nlm.nih.gov/sos3/sra-pub-run-36/SRR030/30040/SRR30040137/SRR30040137.1	SRX25514839	NCPPB3442_ONT	WGS	size fractionation	GENOMIC	SINGLE	OXFORD_NANOPORE	PromethION	SRP516844	PRJNA1129555	1129555	SRS21840235	SAMN42161516	Cordia goeldiana	338	Xanthomonas	3442	UNIVERSITY OF EXETER	SRA1936237
	SRR30040136	2024-07-30 13:04:00	2024-07-30 12:48:00	137217	853282207	6218	692	https://sra-downloadb.be-md.ncbi.nlm.nih.gov/sos3/sra-pub-run-36/SRR030/30040/SRR30040136/SRR30040136.1	SRX25514840	NCPPB3443_ONT	WGS	size fractionation	GENOMIC	SINGLE	OXFORD_NANOPORE	PromethION	SRP516844	PRJNA1129555	1129555	SRS21840211	SAMN42161485	Cordia goeldiana	3243407	Xanthomonas sp. NCPPB 3443	3443	UNIVERSITY OF EXETER	SRA1936237
	SRR29644183	2024-06-28 16:28:00	2024-06-28 16:20:00	2199212	1099606000	500	338	https://sra-downloadb.be-md.ncbi.nlm.nih.gov/sos6/sra-pub-zq-40/SRR029/29644/SRR29644183/SRR29644183.lite.1	SRX25148559	NCPPB_3443_June24	WGS	size fractionation	GENOMIC	PAIRED	ILLUMINA	Illumina NovaSeq 6000	SRP516844	PRJNA1129555	1129555	SRS21840211	SAMN42161485	Cordia goeldiana	3243407	Xanthomonas sp. NCPPB 3443	3443	UNIVERSITY OF EXETER	SRA1912756
	SRR29654671	2024-06-30 06:38:00	2024-06-30 06:34:00	2199939	1099969500	500	339	https://sra-downloadb.be-md.ncbi.nlm.nih.gov/sos6/sra-pub-zq-40/SRR029/29654/SRR29654671/SRR29654671.lite.1	SRX25158706	NCPPB_3662_June24	WGS	size fractionation	GENOMIC	PAIRED	ILLUMINA	Illumina NovaSeq 6000	SRP517055	PRJNA1129907	1129907	SRS21849301	SAMN42178438	Ricinus communis	473415	Xanthomonas axonopodis pv. ricini	3662	UNIVERSITY OF EXETER	SRA1913239
	SRR30041328	2024-07-30 15:30:00	2024-07-30 15:11:00	256938	1561212746	6076	1263	https://sra-downloadb.be-md.ncbi.nlm.nih.gov/sos3/sra-pub-run-36/SRR030/30041/SRR30041328/SRR30041328.1	SRX25515907	NCPPB3662_ONT	WGS	size fractionation	GENOMIC	SINGLE	OXFORD_NANOPORE	PromethION	SRP517055	PRJNA1129907	1129907	SRS21849301	SAMN42178438	Ricinus communis	473415	Xanthomonas axonopodis pv. ricini	3662	UNIVERSITY OF EXETER	SRA1936377
	SRR29655429	2024-06-30 11:11:00	2024-06-30 11:09:00	2229107	1114553500	500	353	https://sra-downloadb.be-md.ncbi.nlm.nih.gov/sos6/sra-pub-zq-40/SRR029/29655/SRR29655429/SRR29655429.lite.1	SRX25159475	NCPPB_3758_June24	WGS	size fractionation	GENOMIC	PAIRED	ILLUMINA	Illumina NovaSeq 6000	SRP517077	PRJNA1130018	1130018	SRS21850070	SAMN42180201	Cyamopsis tetragonoloba	473407	Xanthomonas axonopodis pv. cyamopsidis	3758	UNIVERSITY OF EXETER	SRA1913270
	SRR30037602	2024-07-30 11:15:00	2024-07-30 10:58:00	16972	70898723	4177	58	https://sra-downloadb.be-md.ncbi.nlm.nih.gov/sos3/sra-pub-run-36/SRR030/30037/SRR30037602/SRR30037602.1	SRX25513082	NCPPB3758_ONT	WGS	size fractionation	GENOMIC	SINGLE	OXFORD_NANOPORE	PromethION	SRP517077	PRJNA1130018	1130018	SRS21850070	SAMN42180201	Cyamopsis tetragonoloba	473407	Xanthomonas axonopodis pv. cyamopsidis	3758	UNIVERSITY OF EXETER	SRA1936140
	SRR29686918	2024-07-03 01:03:00	2024-07-03 00:50:00	92193	513187452	5566	123	https://sra-downloadb.be-md.ncbi.nlm.nih.gov/sos3/sra-pub-run-36/SRR029/29686/SRR29686918/SRR29686918.1	SRX25190074	B46	WGS	size fractionation	GENOMIC	SINGLE	PACBIO_SMRT	Sequel	SRP517661	PRJNA662973	662973	SRS21879364	SAMN16112605	soil	2772536	Mycetohabitans sp. B46	Mycetohabitans_sp_B46	CORNELL UNIVERSITY	SRA1915846
	SRR30110631	2024-08-02 09:00:00	2024-08-02 08:50:00	101574	644719796	6347	541	https://sra-downloadb.be-md.ncbi.nlm.nih.gov/sos5/sra-pub-run-32/SRR030/30110/SRR30110631/SRR30110631.1	SRX25583477	SAMN41265889	WGS	other	GENOMIC	SINGLE	OXFORD_NANOPORE	MinION	SRP523833	PRJNA1111770	1111770	SRS22234504	SAMN41265889	leaf	454595	Xanthomonas citri pv. anacardii	CCRMTAQ13	UNIVERSIDADE FEDERAL DE VICOSA	SRA1938498
	SRR31503464	2024-11-25 17:05:00	2024-11-25 16:41:00	1285949	382117668	297	132	https://sra-downloadb.be-md.ncbi.nlm.nih.gov/sos7/sra-pub-zq-41/SRR031/31503/SRR31503464/SRR31503464.lite.1	SRX26871411	NCPPB1399	WGS	RANDOM	GENOMIC	PAIRED	ILLUMINA	NextSeq 2000	SRP547493	PRJNA1128096	1128096	SRS23353050	SAMN42036869	plant tissue	200454	Pseudomonas tremae	NCPPB1399	UNIVERSITY OF ARIZONA	SRA2021740
	SRR31503462	2024-11-25 17:05:00	2024-11-25 16:40:00	1253231	371673548	296	125	https://sra-downloadb.be-md.ncbi.nlm.nih.gov/sos7/sra-pub-zq-41/SRR031/31503/SRR31503462/SRR31503462.lite.1	SRX26871413	NCPPB588	WGS	RANDOM	GENOMIC	PAIRED	ILLUMINA	NextSeq 2000	SRP547493	PRJNA1128096	1128096	SRS23353052	SAMN42036871	plant tissue	200454	Pseudomonas tremae	NCPPB588	UNIVERSITY OF ARIZONA	SRA2021740
Chile (n:122)	SRR8112131	2018-10-25 22:27:32	2018-10-25 14:51:22	5051385	1525518270	302	642	https://sra-downloadb.be-md.ncbi.nlm.nih.gov/sos3/sra-pub-zq-22/SRR008/112/SRR8112131.sralite.1	SRX4938592	AchrB7_I1	WGS	unspecified	GENOMIC	PAIRED	ILLUMINA	Illumina HiSeq 4000	SRP166886	PRJNA481776	481776	SRS3982486	SAMN09690389	soil	2282475	Achromobacter sp. B7	Achromobacter sp. B7	UNIVERSIDAD TECNICA FEDERICO SANTA MARIA	SRA799076
	SRR8112132	2018-10-25 22:27:32	2018-10-25 14:57:19	217643	2259189980	10380	1767	https://sra-downloadb.be-md.ncbi.nlm.nih.gov/sos5/sra-pub-zq-16/SRR008/8112/SRR8112132/SRR8112132.lite.1	SRX4938591	AchrB7_N1	WGS	unspecified	GENOMIC	SINGLE	OXFORD_NANOPORE	MinION	SRP166886	PRJNA481776	481776	SRS3982486	SAMN09690389	soil	2282475	Achromobacter sp. B7	Achromobacter sp. B7	UNIVERSIDAD TECNICA FEDERICO SANTA MARIA	SRA799076
	SRR8758408	2019-03-20 18:51:12	2019-03-20 18:49:15	189917	1760543827	9270	1171	https://sra-downloadb.be-md.ncbi.nlm.nih.gov/sos5/sra-pub-zq-11/SRR008/758/SRR8758408/SRR8758408.lite.1	SRX5548971	DD78_RSII	WGS	RANDOM	GENOMIC	SINGLE	PACBIO_SMRT	PacBio RS II	SRP188998	PRJNA528312	528312	SRS4514551	SAMN11179230	soil	40216	Acinetobacter radioresistens	Acinetobacter radioresistens DD78	UNIVERSIDAD TECNICA FEDERICO SANTA MARIA	SRA863334
	SRR8240039	2018-11-24 17:16:35	2018-11-23 19:46:39	163482	3809363496	23301	12400	https://sra-downloadb.be-md.ncbi.nlm.nih.gov/sos5/sra-pub-zq-11/SRR008/240/SRR8240039/SRR8240039.lite.1	SRX5058300	QD168_RSII	WGS	RANDOM	GENOMIC	SINGLE	PACBIO_SMRT	PacBio RS II	SRP170557	PRJNA489687	489687	SRS4074453	SAMN09984971	marine sediment	323284	Alcaligenes aquatilis	Alcaligenes_aquatilis_QD168	UNIVERSIDAD TECNICA FEDERICO SANTA MARIA	SRA814603
	SRR8788625	2019-03-26 17:08:13	2019-03-26 17:03:13	1876324	941914648	502	661	https://sra-downloadb.be-md.ncbi.nlm.nih.gov/sos5/sra-pub-zq-11/SRR008/788/SRR8788625/SRR8788625.sralite.1	SRX5578414	B10	WGS	unspecified	GENOMIC	PAIRED	ILLUMINA	Illumina HiSeq 2500	SRP189510	PRJNA505530	505530	SRS4540213	SAMN10424492	Heavy metal polluted soil	74315	Brevundimonas intermedia	B-10	UNIVERSIDAD DE LA FRONTERA	SRA866170
	SRR23885327	2023-12-01 00:07:02	2023-03-17 18:17:07	12435019	3005053472	241	1032	https://sra-downloadb.be-md.ncbi.nlm.nih.gov/sos3/sra-pub-zq-24/SRR023/23885/SRR23885327/SRR23885327.lite.1	SRX19697157	B-41153	WGS	RANDOM PCR	GENOMIC	PAIRED	ILLUMINA	Illumina NovaSeq 6000	SRP357972	PRJNA802201	802201	SRS17066005	SAMN32974829	stromatolite from alkaline lake	2026188	Bacillus tropicus	B-41153	USDA-ARS-NCAUR	SRA1606001
	SRR9265028	2019-06-11 11:54:16	2019-06-11 11:20:09	5574617	1126072634	202	476	https://sra-downloadb.be-md.ncbi.nlm.nih.gov/sos5/sra-pub-zq-16/SRR009/265/SRR9265028.sralite.1	SRX6035365	B2	WGS	RANDOM PCR	GENOMIC	PAIRED	ILLUMINA	Illumina MiSeq	SRP201026	PRJNA548017	548017	SRS4938919	SAMN11997788	rhizosphere soil	2587812	Buttiauxella sp. B2	B2	UNIVERSIDAD AUTONOMA DE CHILE	SRA896601
	SRR10176539	2019-09-26 01:32:54	2019-09-25 13:37:52	3481615	1213679130	348	638	https://sra-downloadb.be-md.ncbi.nlm.nih.gov/sos5/sra-pub-zq-14/SRR010/176/SRR10176539.sralite.1	SRX6897942	816021	WGS	RANDOM	GENOMIC	PAIRED	ILLUMINA	Illumina Genome Analyzer II	SRP223125	PRJNA345377	345377	SRS5430187	SAMN05861578	soil from a culture of crop	561879	Bacillus safensis	B_pumilus_RP10	UNIVERSIDAD ARTURO PRAT	SRA967712
	SRR24774952	2023-05-31 13:05:26	2023-05-31 13:01:50	48790	246793304	5058	191	https://sra-downloadb.be-md.ncbi.nlm.nih.gov/sos3/sra-pub-run-36/SRR024/24774/SRR24774952/SRR24774952.1	SRX20549710	H-BE7_Nanopore	WGS	unspecified	GENOMIC	SINGLE	OXFORD_NANOPORE	MinION	SRP440426	PRJNA977705	977705	SRS17856467	SAMN35531454	marine sediment	1727208	Brevibacterium sp. H-BE7	Brevibacterium sp. H-BE7	UNIVERSIDAD TECNICA FEDERICO SANTA MARIA	SRA1646989
	SRR24774953	2023-05-31 13:01:32	2023-05-31 12:58:29	459492	275695200	600	126	https://sra-downloadb.be-md.ncbi.nlm.nih.gov/sos4/sra-pub-zq-3/SRR024/24774/SRR24774953/SRR24774953.lite.1	SRX20549709	H-BE7_Illumina	WGS	unspecified	GENOMIC	PAIRED	ILLUMINA	Illumina MiSeq	SRP440426	PRJNA977705	977705	SRS17856467	SAMN35531454	marine sediment	1727208	Brevibacterium sp. H-BE7	Brevibacterium sp. H-BE7	UNIVERSIDAD TECNICA FEDERICO SANTA MARIA	SRA1646989
	SRR25824132	2023-08-31 10:01:21	2023-08-31 09:46:06	54226	210670481	3885	178	https://sra-downloadb.be-md.ncbi.nlm.nih.gov/sos3/sra-pub-run-36/SRR025/25824/SRR25824132/SRR25824132.1	SRX21545741	M3 no PCR_1	WGS	RANDOM	GENOMIC	SINGLE	OXFORD_NANOPORE	MinION	SRP457739	PRJNA1010543	1010543	SRS18754939	SAMN37190999	Seed	3073064	Cellulomonas sp. ATA003	Cellulomonas M3	GFZ GERMAN RESEARCH CENTRE FOR GEOSCIENCES	SRA1702765
	SRR7908814	2018-09-27 14:01:11	2018-09-27 11:58:29	1786113	896628726	502	585	https://sra-downloadb.be-md.ncbi.nlm.nih.gov/sos5/sra-pub-zq-11/SRR007/908/SRR7908814/SRR7908814.sralite.1	SRX4744940	3772	WGS	RANDOM	GENOMIC	PAIRED	ILLUMINA	Illumina HiSeq 2500	SRP162746	PRJNA493617	493617	SRS3825817	SAMN10138124	cell culture	119219	Cupriavidus metallidurans	Cmet_MSR33	BELGIAN NUCLEAR RESEARCH CENTER	SRA784839
	SRR9059106	2020-06-14 00:00:20	2019-05-15 11:54:28	1129423	502407062	444	318	https://sra-downloadb.be-md.ncbi.nlm.nih.gov/sos5/sra-pub-zq-16/SRR009/9059/SRR9059106/SRR9059106.lite.1	SRX5835302	D00200	WGS	RANDOM PCR	GENOMIC	PAIRED	ILLUMINA	Illumina NovaSeq 6000	SRP185620	PRJNA305687	305687	SRS4761598	SAMN11653762	Sludge from paper mill effluent treatment	1198456	Ectopseudomonas guguanensis	Complete genome sequence of Pseudomonas guguanensis HMFL31 = CCUG 73488	UNIVERSITY OF GOTHENBURG - CCUG	SRA886762
	SRR9061458	2020-06-14 00:00:20	2019-05-15 14:59:52	423716	3166624574	7473	2831	https://sra-downloadb.be-md.ncbi.nlm.nih.gov/sos5/sra-pub-zq-16/SRR009/9061/SRR9061458/SRR9061458.lite.1	SRX5837571	cab09b3b	WGS	RANDOM	GENOMIC	SINGLE	OXFORD_NANOPORE	MinION	SRP185620	PRJNA305687	305687	SRS4761598	SAMN11653762	Sludge from paper mill effluent treatment	1198456	Ectopseudomonas guguanensis	Complete genome sequence of Pseudomonas guguanensis HMFL31 = CCUG 73488	UNIVERSITY OF GOTHENBURG - CCUG	SRA886968
	SRR9010588	2019-05-04 22:12:12	2019-05-04 22:10:17	2533288	1522616059	601	794	https://sra-downloadb.be-md.ncbi.nlm.nih.gov/sos5/sra-pub-zq-16/SRR009/010/SRR9010588.sralite.1	SRX5788766	M7D1	WGS	RANDOM PCR	GENOMIC	PAIRED	ILLUMINA	Illumina MiSeq	SRP195322	PRJNA531338	531338	SRS4720220	SAMN11356701	soil	2565368	Pseudomonas atacamensis	DF-M7D1-Ps	UNIVERSIDAD AUTONOMA DE CHILE	SRA882722
	SRR14574958	2021-05-18 11:21:41	2021-05-18 10:13:40	11126508	3360205416	302	1426	https://sra-downloadb.be-md.ncbi.nlm.nih.gov/sos3/sra-pub-zq-24/SRR014/14574/SRR14574958/SRR14574958.lite.1	SRX10918128	Pbalearica_SAGV3_2SA2	WGS	RANDOM	GENOMIC	PAIRED	ILLUMINA	Illumina NovaSeq 6000	SRP185620	PRJNA305687	305687	SRS9008001	SAMN10140100	Activated sludge from wastewater plant	74829	Stutzerimonas balearica	Draft genome sequence of Pseudomonas balearica SAGV3-2SA2 = CCUG 72049	UNIVERSITY OF GOTHENBURG - CCUG	SRA1233532
	SRR10189140	2019-09-27 06:59:11	2019-09-26 07:35:48	3180118	1224836940	385	704	https://sra-downloadb.be-md.ncbi.nlm.nih.gov/sos5/sra-pub-zq-14/SRR010/189/SRR10189140.sralite.1	SRX6909566	816041	WGS	size fractionation	GENOMIC	PAIRED	ILLUMINA	Illumina MiSeq	SRP223369	PRJNA345439	345439	SRS5441339	SAMN05863719	Environmental	33987	Exiguobacterium aurantiacum	E_aurantiacum	UNIVERSIDAD ARTURO PRAT	SRA968470
	SRR29849878	2024-07-18 05:12:00	2024-07-17 02:37:20	12123177	2424635400	200	740	https://sra-downloadb.be-md.ncbi.nlm.nih.gov/sos6/sra-pub-zq-40/SRR029/29849/SRR29849878/SRR29849878.lite.1	SRX25347534	wgsNcortisiDS	WGS	size fractionation	GENOMIC	PAIRED	DNBSEQ	DNBSEQ-G400	SRP520347	PRJNA1136538	1136538	SRS22035288	SAMN42535381	Superficie del suelo	3236753	Nodularia sp. CChRGM 3473	Enriched metagenomic culture of the cyanobacterium Nodularia cortisi sp. nov. isolated from a biological crust.	UNIVERSIDAD DE SANTIAGO DE CHILE	SRA1925944
	SRR29849879	2024-07-18 05:12:00	2024-07-17 02:39:48	198936	1503993667	7560	1272	https://sra-downloadb.be-md.ncbi.nlm.nih.gov/sos4/sra-pub-run-30/SRR029/29849/SRR29849879/SRR29849879.1	SRX25347533	wgsNcortisiONT	WGS	other	GENOMIC	SINGLE	OXFORD_NANOPORE	PromethION	SRP520347	PRJNA1136538	1136538	SRS22035288	SAMN42535381	Superficie del suelo	3236753	Nodularia sp. CChRGM 3473	Enriched metagenomic culture of the cyanobacterium Nodularia cortisi sp. nov. isolated from a biological crust.	UNIVERSIDAD DE SANTIAGO DE CHILE	SRA1925944
	SRR31315272	2024-11-12 11:14:48	2024-11-12 11:10:03	45608	406106032	8904	326	https://sra-downloadb.be-md.ncbi.nlm.nih.gov/sos2/sra-pub-run-34/SRR031/31315/SRR31315272/SRR31315272.1	SRX26693122	reads1	WGS	PCR	GENOMIC	SINGLE	PACBIO_SMRT	Sequel	SRP544682	PRJNA1184784	1184784	SRS23185534	SAMN44675517	Environment	2045200	Pseudomonas rhizophila	G1_reads01	UNIVERSITY OF O'HIGGINS	SRA2012914
	SRR31315271	2024-11-12 11:14:48	2024-11-12 11:12:10	200867	1716155569	8543	1265	https://sra-downloadb.be-md.ncbi.nlm.nih.gov/sos2/sra-pub-run-34/SRR031/31315/SRR31315271/SRR31315271.1	SRX26693123	reads2	WGS	PCR	GENOMIC	SINGLE	PACBIO_SMRT	Sequel	SRP544682	PRJNA1184784	1184784	SRS23185537	SAMN44675518	Environment	2045200	Pseudomonas rhizophila	G1_reads02	UNIVERSITY OF O'HIGGINS	SRA2012914
	SRR10885436	2020-12-18 14:52:39	2020-01-14 13:55:01	4722943	954034486	202	408	https://sra-downloadb.be-md.ncbi.nlm.nih.gov/sos3/sra-pub-zq-22/SRR010/10885/SRR10885436/SRR10885436.lite.1	SRX7554417	INACH3013	WGS	RANDOM	GENOMIC	PAIRED	ILLUMINA	Illumina HiSeq 2000	SRP241919	PRJNA436575	436575	SRS5991830	SAMN08628269	Soil from ice-free area	375757	Streptomyces fildesensis	INACH01	UNIVERSIDAD DE ANTOFAGASTA	SRA1026164
	SRR8278835	2018-12-04 09:41:32	2018-12-04 06:50:25	753123	244033152	324	147	https://sra-downloadb.be-md.ncbi.nlm.nih.gov/sos5/sra-pub-zq-14/SRR008/278/SRR8278835.sralite.1	SRX5093715	3810-LB32	WGS	unspecified	GENOMIC	PAIRED	ILLUMINA	Illumina HiSeq 2500	SRP172426	PRJNA472945	472945	SRS4105327	SAMN09254037	Atacama Desert soil	2203715	Micromonospora arida	LB32	NEWCASTLE UNIVERSITY	SRA818643
	SRR8278845	2018-12-04 09:41:32	2018-12-04 07:55:06	725062	237939684	328	149	https://sra-downloadb.be-md.ncbi.nlm.nih.gov/sos3/sra-pub-zq-22/SRR008/278/SRR8278845.sralite.1	SRX5093725	3811-LB39	WGS	unspecified	GENOMIC	PAIRED	ILLUMINA	Illumina HiSeq 2500	SRP172435	PRJNA472949	472949	SRS4105336	SAMN09254133	Atacama Desert soil	2203716	Micromonospora inaquosa	LB39	NEWCASTLE UNIVERSITY	SRA818653
	SRR8278219	2018-12-04 09:03:12	2018-12-04 04:53:55	511209	169433570	331	103	https://sra-downloadb.be-md.ncbi.nlm.nih.gov/sos5/sra-pub-zq-16/SRR008/278/SRR8278219.sralite.1	SRX5093099	3808-LB4	WGS	unspecified	GENOMIC	PAIRED	ILLUMINA	Illumina HiSeq 2500	SRP172422	PRJNA472942	472942	SRS4104712	SAMN09254012	Atacama Desert soil	1874	Micromonospora chalcea	LB4	NEWCASTLE UNIVERSITY	SRA818638
	SRR8278854	2018-12-04 09:41:32	2018-12-04 08:38:21	762229	245815106	322	148	https://sra-downloadb.be-md.ncbi.nlm.nih.gov/sos5/sra-pub-zq-11/SRR008/278/SRR8278854/SRR8278854.sralite.1	SRX5093734	3812-LB41	WGS	unspecified	GENOMIC	PAIRED	ILLUMINA	Illumina HiSeq 2500	SRP172439	PRJNA472950	472950	SRS4105343	SAMN09254176	Atacama Desert soil	1874	Micromonospora chalcea	LB41	NEWCASTLE UNIVERSITY	SRA818658
	SRR12211925	2020-07-13 16:03:17	2020-07-13 16:00:42	6185776	2702744604	436	1573	https://sra-downloadb.be-md.ncbi.nlm.nih.gov/sos2/sra-pub-zq-20/SRR012/12211/SRR12211925/SRR12211925.lite.1	SRX8722638	AspTS1_illumina	WGS	RANDOM	GENOMIC	PAIRED	ILLUMINA	Illumina MiSeq	SRP271647	PRJNA577129	577129	SRS6997844	SAMN13019863	Lluta River sediment	1850374	Ancylobacter sp. TS-1	Lluta-river-sediment_1	PONTIFICIA UNIVERSIDAD CATOLICA DE CHILE	SRA1098207
	SRR12211926	2020-07-13 16:03:17	2020-07-13 16:01:57	180316	1478700514	8200	970	https://sra-downloadb.be-md.ncbi.nlm.nih.gov/sos2/sra-pub-zq-20/SRR012/12211/SRR12211926/SRR12211926.lite.1	SRX8722637	AspTS1_pacbio	WGS	RANDOM	GENOMIC	SINGLE	PACBIO_SMRT	PacBio RS II	SRP271647	PRJNA577129	577129	SRS6997844	SAMN13019863	Lluta River sediment	1850374	Ancylobacter sp. TS-1	Lluta-river-sediment_1	PONTIFICIA UNIVERSIDAD CATOLICA DE CHILE	SRA1098207
	SRR8278244	2018-12-04 09:03:13	2018-12-04 06:14:05	739036	248411875	336	150	https://sra-downloadb.be-md.ncbi.nlm.nih.gov/sos5/sra-pub-zq-14/SRR008/278/SRR8278244.sralite.1	SRX5093124	3809-LB19	WGS	unspecified	GENOMIC	PAIRED	ILLUMINA	Illumina HiSeq 2500	SRP172424	PRJNA451411	451411	SRS4104736	SAMN08969965	Atacama Desert	709868	Micromonospora ureilytica	Lomas Bayas	NEWCASTLE UNIVERSITY	SRA818641
	SRR30905134	2024-10-07 21:22:32	2024-10-07 19:22:23	1447967	711301293	491	229	https://sra-downloadb.be-md.ncbi.nlm.nih.gov/sos4/sra-pub-zq-7/SRR030/30905/SRR30905134/SRR30905134.lite.1	SRX26308475	ShortAC7	WGS	PCR	GENOMIC	PAIRED	ILLUMINA	Illumina MiSeq	SRP537034	PRJNA1167354	1167354	SRS22836895	SAMN44002533	soil	3367691	Paenibacillus sp. AC7	Paenibacillus AC7	UNIVERSIDAD DE LA FRONTERA	SRA1987510
	SRR30905135	2024-10-07 21:22:32	2024-10-07 19:28:53	60151	1005424678	16715	864	https://sra-downloadb.be-md.ncbi.nlm.nih.gov/sos4/sra-pub-run-30/SRR030/30905/SRR30905135/SRR30905135.1	SRX26308474	LongAC7	WGS	PCR	GENOMIC	SINGLE	OXFORD_NANOPORE	GridION	SRP537034	PRJNA1167354	1167354	SRS22836895	SAMN44002533	soil	3367691	Paenibacillus sp. AC7	Paenibacillus AC7	UNIVERSIDAD DE LA FRONTERA	SRA1987510
	SRR18649284	2023-04-30 00:01:42	2022-04-05 17:34:01	15909	3109298	195	1	https://sra-downloadb.be-md.ncbi.nlm.nih.gov/sos2/sra-pub-zq-18/SRR018/18649/SRR18649284/SRR18649284.lite.1	SRX14752414	60496_RGM2987_U	WGS	unspecified	GENOMIC	PAIRED	ILLUMINA	Illumina Genome Analyzer	SRP367705	PRJNA820732	820732	SRS12513816	SAMN27022564	rhizosphere	2930090	Pseudomonas sp. RGM2987	Pseudomonas sp. RGM 2987	UNIVERSIDAD ANDRES BELLO	SRA1398453
	SRR18649285	2023-04-30 00:01:42	2022-04-05 17:34:35	415925	196285631	471	66	https://sra-downloadb.be-md.ncbi.nlm.nih.gov/sos1/sra-pub-zq-38/SRR018/18649/SRR18649285/SRR18649285.lite.1	SRX14752413	60496_RGM2987	WGS	unspecified	GENOMIC	PAIRED	ILLUMINA	Illumina Genome Analyzer	SRP367705	PRJNA820732	820732	SRS12513816	SAMN27022564	rhizosphere	2930090	Pseudomonas sp. RGM2987	Pseudomonas sp. RGM 2987	UNIVERSIDAD ANDRES BELLO	SRA1398453
	SRR14723005	2022-07-20 00:35:20	2021-06-03 21:47:17	151494	1347182716	8892	878	https://sra-downloadb.be-md.ncbi.nlm.nih.gov/sos2/sra-pub-zq-18/SRR014/14723/SRR14723005/SRR14723005.lite.1	SRX11060015	Pstut_DN36_RSII	WGS	RANDOM	GENOMIC	SINGLE	PACBIO_SMRT	PacBio RS II	SRP188998	PRJNA528312	528312	SRS9127223	SAMN19516077	soil sample	316	Pseudomonas stutzeri	Pstut_DN36	UNIVERSIDAD TECNICA FEDERICO SANTA MARIA	SRA1240081
	SRR12122875	2021-08-13 11:28:23	2020-07-01 00:28:57	2109454	1101243155	522	626	https://sra-downloadb.be-md.ncbi.nlm.nih.gov/sos1/sra-pub-zq-38/SRR012/12122/SRR12122875/SRR12122875.lite.1	SRX8644202	Salicola sp.	WGS	PCR	GENOMIC	PAIRED	ILLUMINA	Illumina MiSeq	SRP269439	PRJNA643293	643293	SRS6927712	SAMN15408437	Lago Hipersalino	527640	microbial mat metagenome	Tebenquiche microbial mat	PROIMI-CONICET	SRA1093198
	SRR24780816	2023-10-23 11:19:32	2023-05-31 16:33:31	2238744	1123849488	502	382	https://sra-downloadb.be-md.ncbi.nlm.nih.gov/sos1/sra-pub-zq-38/SRR024/24780/SRR24780816/SRR24780816.lite.1	SRX20554022	ILLU_HALSP_SPR1	WGS	RANDOM	GENOMIC	PAIRED	ILLUMINA	Illumina NovaSeq 6000	SRP440479	PRJNA977240	977240	SRS17860634	SAMN35522118	Salicornia	3050462	Halomonas sp. SpR1	WGS_HALSP_SPR1	UNIVERSIDAD TECNICA FEDERICO SANTA MARIA	SRA1647092
	SRR24780815	2023-10-23 11:19:32	2023-05-31 16:33:46	1271056	638070112	502	218	https://sra-downloadb.be-md.ncbi.nlm.nih.gov/sos1/sra-pub-zq-38/SRR024/24780/SRR24780815/SRR24780815.lite.1	SRX20554023	ILLU_HALSP_SPR8	WGS	RANDOM	GENOMIC	PAIRED	ILLUMINA	Illumina NovaSeq 6000	SRP440479	PRJNA977240	977240	SRS17860635	SAMN35522119	Salicornia	3050463	Halomonas sp. SpR8	WGS_HALSP_SPR8	UNIVERSIDAD TECNICA FEDERICO SANTA MARIA	SRA1647092
	SRR28811946	2024-12-01 01:15:10	2024-04-26 05:23:23	45247	1117008369	24686	950	https://sra-downloadb.be-md.ncbi.nlm.nih.gov/sos7/sra-pub-run-38/SRR028/28811/SRR28811946/SRR28811946.1	SRX24375207	barcode40	WGS	RANDOM	GENOMIC	SINGLE	OXFORD_NANOPORE	PromethION	SRP504151	PRJNA1104797	1104797	SRS21131863	SAMN41088030	Brassica oleracea var. botrytis	340	Xanthomonas campestris pv. campestris	bglFP6746_barcode40	UNIVERSITY OF AMSTERDAM	SRA1853268
	SRR28811891	2024-12-01 01:15:14	2024-04-26 05:16:58	38414	952324136	24791	810	https://sra-downloadb.be-md.ncbi.nlm.nih.gov/sos7/sra-pub-run-38/SRR028/28811/SRR28811891/SRR28811891.1	SRX24375262	barcode91	WGS	RANDOM	GENOMIC	SINGLE	OXFORD_NANOPORE	PromethION	SRP504151	PRJNA1104797	1104797	SRS21131917	SAMN41088080	Brassica oleracea var. botrytis	359385	Xanthomonas campestris pv. raphani	bglFP6767_barcode91	UNIVERSITY OF AMSTERDAM	SRA1853268
	SRR28811917	2024-12-01 01:15:10	2024-04-26 05:24:05	37190	984389541	26469	837	https://sra-downloadb.be-md.ncbi.nlm.nih.gov/sos7/sra-pub-run-38/SRR028/28811/SRR28811917/SRR28811917.1	SRX24375235	barcode66	WGS	RANDOM	GENOMIC	SINGLE	OXFORD_NANOPORE	PromethION	SRP504151	PRJNA1104797	1104797	SRS21131891	SAMN41088055	Brassica oleracea var. botrytis	359385	Xanthomonas campestris pv. raphani	bglFP6811_barcode66	UNIVERSITY OF AMSTERDAM	SRA1853268
	SRR10698359	2020-05-23 00:00:30	2019-12-16 15:38:39	4354937	1315190974	302	627	https://sra-downloadb.be-md.ncbi.nlm.nih.gov/sos5/sra-pub-zq-16/SRR010/10698/SRR10698359/SRR10698359.lite.1	SRX7374854	MSF322_MiSeq	WGS	RANDOM	GENOMIC	PAIRED	ILLUMINA	Illumina MiSeq	SRP237730	PRJNA595776	595776	SRS5832728	SAMN13567278	tomato with bacterial canker symptoms	33013	Clavibacter michiganensis subsp. michiganensis	Cmm_MSF322	UNIVERSIDAD TECNICA FEDERICO SANTA MARIA	SRA1012676
	SRR10698360	2020-05-23 00:00:30	2019-12-18 11:03:25	76862	1489347710	19376	1163	https://sra-downloadb.be-md.ncbi.nlm.nih.gov/sos5/sra-pub-run-32/SRR010/10698/SRR10698360/SRR10698360.1	SRX7374853	MSF322_ONT	WGS	RANDOM	GENOMIC	SINGLE	OXFORD_NANOPORE	MinION	SRP237730	PRJNA595776	595776	SRS5832728	SAMN13567278	tomato with bacterial canker symptoms	33013	Clavibacter michiganensis subsp. michiganensis	Cmm_MSF322	UNIVERSIDAD TECNICA FEDERICO SANTA MARIA	SRA1012676
	SRR10698361	2020-05-23 00:00:30	2019-12-16 15:40:48	7931746	2395387292	302	1127	https://sra-downloadb.be-md.ncbi.nlm.nih.gov/sos5/sra-pub-zq-14/SRR010/10698/SRR10698361/SRR10698361.lite.1	SRX7374852	OP3_MiSeq	WGS	RANDOM	GENOMIC	PAIRED	ILLUMINA	Illumina MiSeq	SRP237730	PRJNA595776	595776	SRS5832727	SAMN13567279	tomato with bacterial canker symptoms	33013	Clavibacter michiganensis subsp. michiganensis	Cmm_OP3	UNIVERSIDAD TECNICA FEDERICO SANTA MARIA	SRA1012676
	SRR10698362	2020-05-23 00:00:30	2019-12-16 15:50:04	25755	472927215	18362	368	https://sra-downloadb.be-md.ncbi.nlm.nih.gov/sos5/sra-pub-zq-16/SRR010/10698/SRR10698362/SRR10698362.lite.1	SRX7374851	OP3_ONT	WGS	RANDOM	GENOMIC	SINGLE	OXFORD_NANOPORE	MinION	SRP237730	PRJNA595776	595776	SRS5832727	SAMN13567279	tomato with bacterial canker symptoms	33013	Clavibacter michiganensis subsp. michiganensis	Cmm_OP3	UNIVERSIDAD TECNICA FEDERICO SANTA MARIA	SRA1012676
	SRR10698357	2020-05-23 00:00:31	2019-12-16 16:54:37	9478920	2862633840	302	863	https://sra-downloadb.be-md.ncbi.nlm.nih.gov/sos5/sra-pub-zq-14/SRR010/10698/SRR10698357/SRR10698357.lite.1	SRX7374856	VL527_MiSeq	WGS	RANDOM	GENOMIC	PAIRED	ILLUMINA	Illumina MiSeq	SRP237730	PRJNA595776	595776	SRS5832729	SAMN13567280	tomato with bacterial canker symptoms	33013	Clavibacter michiganensis subsp. michiganensis	Cmm_VL527	UNIVERSIDAD TECNICA FEDERICO SANTA MARIA	SRA1012676
	SRR10698358	2020-05-23 00:00:31	2019-12-16 15:44:51	36555	515317972	14097	458	https://sra-downloadb.be-md.ncbi.nlm.nih.gov/sos5/sra-pub-zq-16/SRR010/10698/SRR10698358/SRR10698358.lite.1	SRX7374855	VL527_ONT	WGS	RANDOM	GENOMIC	SINGLE	OXFORD_NANOPORE	MinION	SRP237730	PRJNA595776	595776	SRS5832729	SAMN13567280	tomato with bacterial canker symptoms	33013	Clavibacter michiganensis subsp. michiganensis	Cmm_VL527	UNIVERSIDAD TECNICA FEDERICO SANTA MARIA	SRA1012676
	SRR27198667	2023-12-13 11:25:10	2023-12-13 11:20:12	718514	256958254	357	155	https://sra-downloadb.be-md.ncbi.nlm.nih.gov/sos1/sra-pub-zq-38/SRR027/27198/SRR27198667/SRR27198667.lite.1	SRX22878715	4G51	WGS	other	GENOMIC	PAIRED	ILLUMINA	Illumina MiSeq	SRP477777	PRJNA472160	472160	SRS19851348	SAMN09227834	Atacama Desert Soil	2202420	Micromonospora sicca	4G51	NICOLAUS COPERNICUS UNIVERSITY	SRA1768195
	SRR27198666	2023-12-13 11:25:10	2023-12-13 11:20:18	1285939	591238258	459	205	https://sra-downloadb.be-md.ncbi.nlm.nih.gov/sos1/sra-pub-zq-38/SRR027/27198/SRR27198666/SRR27198666.lite.1	SRX22878713	4G53	WGS	other	GENOMIC	PAIRED	ILLUMINA	Illumina MiSeq	SRP477776	PRJNA1050053	1050053	SRS19851346	SAMN38725291	Soil	2202420	Micromonospora sicca	Isolate 4G53	NICOLAUS COPERNICUS UNIVERSITY	SRA1768194
	SRR27198665	2023-12-13 11:25:10	2023-12-13 11:20:28	1412717	650892212	460	228	https://sra-downloadb.be-md.ncbi.nlm.nih.gov/sos1/sra-pub-zq-38/SRR027/27198/SRR27198665/SRR27198665.lite.1	SRX22878714	4G57	WGS	other	GENOMIC	PAIRED	ILLUMINA	Illumina MiSeq	SRP477776	PRJNA1050053	1050053	SRS19851347	SAMN38725292	Soil	2202420	Micromonospora sicca	Isolate 4G57	NICOLAUS COPERNICUS UNIVERSITY	SRA1768194
	SRR18435734	2022-03-23 07:03:14	2022-03-22 18:19:58	23050104	6915031200	300	2998	https://sra-downloadb.be-md.ncbi.nlm.nih.gov/sos1/sra-pub-zq-38/SRR018/18435/SRR18435734/SRR18435734.lite.1	SRX14569529	A1M129	WGS	RANDOM	GENOMIC	PAIRED	ILLUMINA	Illumina HiSeq 4000	SRP365333	PRJNA750090	750090	SRS12346485	SAMN25409860	Prunus avium	321	Pseudomonas syringae pv. syringae	A1M129	INIA RAYENTUE	SRA1389952
	SRR18435723	2022-03-23 07:03:14	2022-03-22 18:43:16	21997703	6599310900	300	2851	https://sra-downloadb.be-md.ncbi.nlm.nih.gov/sos3/sra-pub-zq-24/SRR018/18435/SRR18435723/SRR18435723.lite.1	SRX14569540	A1M140	WGS	RANDOM	GENOMIC	PAIRED	ILLUMINA	Illumina HiSeq 4000	SRP365333	PRJNA750090	750090	SRS12346496	SAMN25409861	Prunus avium	321	Pseudomonas syringae pv. syringae	A1M140	INIA RAYENTUE	SRA1389952
	SRR18435721	2022-03-23 07:03:14	2022-03-22 18:16:03	20738646	6221593800	300	2800	https://sra-downloadb.be-md.ncbi.nlm.nih.gov/sos2/sra-pub-zq-20/SRR018/18435/SRR18435721/SRR18435721.lite.1	SRX14569542	A1M163	WGS	RANDOM	GENOMIC	PAIRED	ILLUMINA	Illumina HiSeq 4000	SRP365333	PRJNA750090	750090	SRS12346498	SAMN25409862	Prunus avium	321	Pseudomonas syringae pv. syringae	A1M163	INIA RAYENTUE	SRA1389952
	SRR18435720	2022-03-23 07:03:14	2022-03-22 19:25:10	29797105	8939131500	300	3849	https://sra-downloadb.be-md.ncbi.nlm.nih.gov/sos1/sra-pub-zq-38/SRR018/18435/SRR18435720/SRR18435720.lite.1	SRX14569543	A1M171	WGS	RANDOM	GENOMIC	PAIRED	ILLUMINA	Illumina HiSeq 4000	SRP365333	PRJNA750090	750090	SRS12346499	SAMN25409863	Prunus avium	199201	Pseudomonas syringae pv. lapsa	A1M171	INIA RAYENTUE	SRA1389952
	SRR18435719	2022-03-23 07:03:14	2022-03-22 18:15:41	27063818	8119145400	300	3448	https://sra-downloadb.be-md.ncbi.nlm.nih.gov/sos3/sra-pub-zq-24/SRR018/18435/SRR18435719/SRR18435719.lite.1	SRX14569544	A1M197	WGS	RANDOM	GENOMIC	PAIRED	ILLUMINA	Illumina HiSeq 4000	SRP365333	PRJNA750090	750090	SRS12346500	SAMN25409864	Prunus avium	321	Pseudomonas syringae pv. syringae	A1M197	INIA RAYENTUE	SRA1389952
	SRR18435718	2022-03-23 07:03:14	2022-03-22 18:12:50	23893189	7167956700	300	3051	https://sra-downloadb.be-md.ncbi.nlm.nih.gov/sos3/sra-pub-zq-24/SRR018/18435/SRR18435718/SRR18435718.lite.1	SRX14569545	A1M198	WGS	RANDOM	GENOMIC	PAIRED	ILLUMINA	Illumina HiSeq 4000	SRP365333	PRJNA750090	750090	SRS12346501	SAMN25409865	Prunus avium	321	Pseudomonas syringae pv. syringae	A1M198	INIA RAYENTUE	SRA1389952
	SRR18435717	2022-03-23 07:03:14	2022-03-22 18:26:46	12039031	3611709300	300	1363	https://sra-downloadb.be-md.ncbi.nlm.nih.gov/sos2/sra-pub-zq-18/SRR018/18435/SRR18435717/SRR18435717.lite.1	SRX14569546	A1M200	WGS	RANDOM	GENOMIC	PAIRED	ILLUMINA	Illumina HiSeq 4000	SRP365333	PRJNA750090	750090	SRS12346502	SAMN25409866	Prunus avium	321	Pseudomonas syringae pv. syringae	A1M200	INIA RAYENTUE	SRA1389952
	SRR18435716	2022-03-23 07:03:14	2022-03-22 18:05:59	10935367	3280610100	300	1237	https://sra-downloadb.be-md.ncbi.nlm.nih.gov/sos4/sra-pub-zq-1/SRR018/18435/SRR18435716/SRR18435716.lite.1	SRX14569547	A1M201	WGS	RANDOM	GENOMIC	PAIRED	ILLUMINA	Illumina HiSeq 4000	SRP365333	PRJNA750090	750090	SRS12346503	SAMN25409867	Prunus avium	321	Pseudomonas syringae pv. syringae	A1M201	INIA RAYENTUE	SRA1389952
	SRR18435744	2022-03-23 07:03:14	2022-03-22 18:17:40	10930650	3279195000	300	1244	https://sra-downloadb.be-md.ncbi.nlm.nih.gov/sos1/sra-pub-zq-38/SRR018/18435/SRR18435744/SRR18435744.lite.1	SRX14569519	A1M208	WGS	RANDOM	GENOMIC	PAIRED	ILLUMINA	Illumina HiSeq 4000	SRP365333	PRJNA750090	750090	SRS12346475	SAMN25409868	Prunus avium	321	Pseudomonas syringae pv. syringae	A1M208	INIA RAYENTUE	SRA1389952
	SRR18435743	2022-03-23 09:07:22	2022-03-22 21:04:19	11227242	3368172600	300	1275	https://sra-downloadb.be-md.ncbi.nlm.nih.gov/sos3/sra-pub-zq-24/SRR018/18435/SRR18435743/SRR18435743.lite.1	SRX14569520	A1M211	WGS	RANDOM	GENOMIC	PAIRED	ILLUMINA	Illumina HiSeq 4000	SRP365333	PRJNA750090	750090	SRS12346476	SAMN25409869	Prunus avium	321	Pseudomonas syringae pv. syringae	A1M211	INIA RAYENTUE	SRA1389952
	SRR18435742	2022-03-23 08:30:17	2022-03-22 18:45:18	11691000	3507300000	300	1324	https://sra-downloadb.be-md.ncbi.nlm.nih.gov/sos3/sra-pub-zq-24/SRR018/18435/SRR18435742/SRR18435742.lite.1	SRX14569521	A1M242	WGS	RANDOM	GENOMIC	PAIRED	ILLUMINA	Illumina HiSeq 4000	SRP365333	PRJNA750090	750090	SRS12346477	SAMN25409870	Prunus avium	321	Pseudomonas syringae pv. syringae	A1M242	INIA RAYENTUE	SRA1389952
	SRR18435741	2022-03-23 07:03:14	2022-03-22 18:13:59	11332862	3399858600	300	1288	https://sra-downloadb.be-md.ncbi.nlm.nih.gov/sos2/sra-pub-zq-20/SRR018/18435/SRR18435741/SRR18435741.lite.1	SRX14569522	A1M244	WGS	RANDOM	GENOMIC	PAIRED	ILLUMINA	Illumina HiSeq 4000	SRP365333	PRJNA750090	750090	SRS12346478	SAMN25409871	Prunus avium	321	Pseudomonas syringae pv. syringae	A1M244	INIA RAYENTUE	SRA1389952
	SRR18435740	2022-03-23 07:03:14	2022-03-22 18:11:34	11788011	3536403300	300	1339	https://sra-downloadb.be-md.ncbi.nlm.nih.gov/sos3/sra-pub-zq-24/SRR018/18435/SRR18435740/SRR18435740.lite.1	SRX14569523	A1M246	WGS	RANDOM	GENOMIC	PAIRED	ILLUMINA	Illumina HiSeq 4000	SRP365333	PRJNA750090	750090	SRS12346479	SAMN25409872	Prunus avium	317	Pseudomonas syringae	A1M246	INIA RAYENTUE	SRA1389952
	SRR18435739	2022-03-23 07:03:14	2022-03-22 18:31:15	14571089	4371326700	300	1652	https://sra-downloadb.be-md.ncbi.nlm.nih.gov/sos4/sra-pub-zq-1/SRR018/18435/SRR18435739/SRR18435739.lite.1	SRX14569524	A1M249	WGS	RANDOM	GENOMIC	PAIRED	ILLUMINA	Illumina HiSeq 4000	SRP365333	PRJNA750090	750090	SRS12346480	SAMN25409873	Prunus avium	321	Pseudomonas syringae pv. syringae	A1M249	INIA RAYENTUE	SRA1389952
	SRR18435745	2022-03-23 07:03:14	2022-03-22 18:25:56	27316962	8195088600	300	3449	https://sra-downloadb.be-md.ncbi.nlm.nih.gov/sos3/sra-pub-zq-24/SRR018/18435/SRR18435745/SRR18435745.lite.1	SRX14569518	A1M25	WGS	RANDOM	GENOMIC	PAIRED	ILLUMINA	Illumina HiSeq 4000	SRP365333	PRJNA750090	750090	SRS12346474	SAMN25409859	Prunus avium	321	Pseudomonas syringae pv. syringae	A1M25	INIA RAYENTUE	SRA1389952
	SRR18435738	2022-03-23 08:30:17	2022-03-22 21:31:26	16762628	5028788400	300	1895	https://sra-downloadb.be-md.ncbi.nlm.nih.gov/sos4/sra-pub-zq-1/SRR018/18435/SRR18435738/SRR18435738.lite.1	SRX14569525	A1M250	WGS	RANDOM	GENOMIC	PAIRED	ILLUMINA	Illumina HiSeq 4000	SRP365333	PRJNA750090	750090	SRS12346481	SAMN25409874	Prunus avium	321	Pseudomonas syringae pv. syringae	A1M250	INIA RAYENTUE	SRA1389952
	SRR18435737	2022-03-23 07:03:14	2022-03-22 18:15:59	15311610	4593483000	300	1740	https://sra-downloadb.be-md.ncbi.nlm.nih.gov/sos3/sra-pub-zq-24/SRR018/18435/SRR18435737/SRR18435737.lite.1	SRX14569526	A1M252	WGS	RANDOM	GENOMIC	PAIRED	ILLUMINA	Illumina HiSeq 4000	SRP365333	PRJNA750090	750090	SRS12346482	SAMN25409875	Prunus avium	321	Pseudomonas syringae pv. syringae	A1M252	INIA RAYENTUE	SRA1389952
	SRR18435736	2022-03-23 07:47:00	2022-03-22 19:13:24	14272999	4281899700	300	1624	https://sra-downloadb.be-md.ncbi.nlm.nih.gov/sos3/sra-pub-zq-24/SRR018/18435/SRR18435736/SRR18435736.lite.1	SRX14569527	A1M253	WGS	RANDOM	GENOMIC	PAIRED	ILLUMINA	Illumina HiSeq 4000	SRP365333	PRJNA750090	750090	SRS12346483	SAMN25409876	Prunus avium	321	Pseudomonas syringae pv. syringae	A1M253	INIA RAYENTUE	SRA1389952
	SRR18435735	2022-03-23 07:03:14	2022-03-22 18:13:58	16667041	5000112300	300	1898	https://sra-downloadb.be-md.ncbi.nlm.nih.gov/sos4/sra-pub-zq-1/SRR018/18435/SRR18435735/SRR18435735.lite.1	SRX14569528	A1M254	WGS	RANDOM	GENOMIC	PAIRED	ILLUMINA	Illumina HiSeq 4000	SRP365333	PRJNA750090	750090	SRS12346484	SAMN25409877	Prunus avium	321	Pseudomonas syringae pv. syringae	A1M254	INIA RAYENTUE	SRA1389952
	SRR18435733	2022-03-23 07:03:14	2022-03-22 18:11:06	13418107	4025432100	300	1519	https://sra-downloadb.be-md.ncbi.nlm.nih.gov/sos1/sra-pub-zq-38/SRR018/18435/SRR18435733/SRR18435733.lite.1	SRX14569530	A1M258	WGS	RANDOM	GENOMIC	PAIRED	ILLUMINA	Illumina HiSeq 4000	SRP365333	PRJNA750090	750090	SRS12346486	SAMN25409878	Prunus avium	321	Pseudomonas syringae pv. syringae	A1M258	INIA RAYENTUE	SRA1389952
	SRR18435732	2022-03-23 07:47:00	2022-03-22 18:56:26	13536000	4060800000	300	1527	https://sra-downloadb.be-md.ncbi.nlm.nih.gov/sos3/sra-pub-zq-24/SRR018/18435/SRR18435732/SRR18435732.lite.1	SRX14569531	A1M259	WGS	RANDOM	GENOMIC	PAIRED	ILLUMINA	Illumina HiSeq 4000	SRP365333	PRJNA750090	750090	SRS12346487	SAMN25409879	Prunus avium	321	Pseudomonas syringae pv. syringae	A1M259	INIA RAYENTUE	SRA1389952
	SRR18435731	2022-03-23 08:30:17	2022-03-22 21:13:09	13821074	4146322200	300	1567	https://sra-downloadb.be-md.ncbi.nlm.nih.gov/sos4/sra-pub-zq-1/SRR018/18435/SRR18435731/SRR18435731.lite.1	SRX14569532	A1M262	WGS	RANDOM	GENOMIC	PAIRED	ILLUMINA	Illumina HiSeq 4000	SRP365333	PRJNA750090	750090	SRS12346488	SAMN25409880	Prunus avium	321	Pseudomonas syringae pv. syringae	A1M262	INIA RAYENTUE	SRA1389952
	SRR18435730	2022-03-23 07:03:14	2022-03-22 18:13:19	10552710	3165813000	300	1189	https://sra-downloadb.be-md.ncbi.nlm.nih.gov/sos2/sra-pub-zq-20/SRR018/18435/SRR18435730/SRR18435730.lite.1	SRX14569533	A1M263	WGS	RANDOM	GENOMIC	PAIRED	ILLUMINA	Illumina HiSeq 4000	SRP365333	PRJNA750090	750090	SRS12346489	SAMN25409881	Prunus avium	321	Pseudomonas syringae pv. syringae	A1M263	INIA RAYENTUE	SRA1389952
	SRR18435729	2022-03-23 07:03:14	2022-03-22 18:11:01	12642919	3792875700	300	1431	https://sra-downloadb.be-md.ncbi.nlm.nih.gov/sos3/sra-pub-zq-22/SRR018/18435/SRR18435729/SRR18435729.lite.1	SRX14569534	A1M265	WGS	RANDOM	GENOMIC	PAIRED	ILLUMINA	Illumina HiSeq 4000	SRP365333	PRJNA750090	750090	SRS12346490	SAMN25409882	Prunus avium	321	Pseudomonas syringae pv. syringae	A1M265	INIA RAYENTUE	SRA1389952
	SRR18435728	2022-03-23 07:47:00	2022-03-22 20:41:23	13418590	4025577000	300	1520	https://sra-downloadb.be-md.ncbi.nlm.nih.gov/sos3/sra-pub-zq-22/SRR018/18435/SRR18435728/SRR18435728.lite.1	SRX14569535	A1M266	WGS	RANDOM	GENOMIC	PAIRED	ILLUMINA	Illumina HiSeq 4000	SRP365333	PRJNA750090	750090	SRS12346491	SAMN25409883	Prunus avium	321	Pseudomonas syringae pv. syringae	A1M266	INIA RAYENTUE	SRA1389952
	SRR18435727	2022-03-23 09:16:29	2022-03-22 20:49:22	12123912	3637173600	300	1366	https://sra-downloadb.be-md.ncbi.nlm.nih.gov/sos3/sra-pub-zq-24/SRR018/18435/SRR18435727/SRR18435727.lite.1	SRX14569536	A1M271	WGS	RANDOM	GENOMIC	PAIRED	ILLUMINA	Illumina HiSeq 4000	SRP365333	PRJNA750090	750090	SRS12346492	SAMN25409884	Prunus avium	321	Pseudomonas syringae pv. syringae	A1M271	INIA RAYENTUE	SRA1389952
	SRR18435726	2022-03-23 07:03:14	2022-03-22 18:11:57	13072223	3921666900	300	1483	https://sra-downloadb.be-md.ncbi.nlm.nih.gov/sos3/sra-pub-zq-22/SRR018/18435/SRR18435726/SRR18435726.lite.1	SRX14569537	A1M273	WGS	RANDOM	GENOMIC	PAIRED	ILLUMINA	Illumina HiSeq 4000	SRP365333	PRJNA750090	750090	SRS12346493	SAMN25409885	Prunus avium	321	Pseudomonas syringae pv. syringae	A1M273	INIA RAYENTUE	SRA1389952
	SRR18435725	2022-03-23 07:03:14	2022-03-22 18:11:02	11961877	3588563100	300	1358	https://sra-downloadb.be-md.ncbi.nlm.nih.gov/sos3/sra-pub-zq-22/SRR018/18435/SRR18435725/SRR18435725.lite.1	SRX14569538	A1M274	WGS	RANDOM	GENOMIC	PAIRED	ILLUMINA	Illumina HiSeq 4000	SRP365333	PRJNA750090	750090	SRS12346494	SAMN25409886	Prunus avium	321	Pseudomonas syringae pv. syringae	A1M274	INIA RAYENTUE	SRA1389952
	SRR18435724	2022-03-23 07:03:14	2022-03-22 18:10:33	11641873	3492561900	300	1319	https://sra-downloadb.be-md.ncbi.nlm.nih.gov/sos3/sra-pub-zq-24/SRR018/18435/SRR18435724/SRR18435724.lite.1	SRX14569539	A1M275	WGS	RANDOM	GENOMIC	PAIRED	ILLUMINA	Illumina HiSeq 4000	SRP365333	PRJNA750090	750090	SRS12346495	SAMN25409887	Prunus avium	321	Pseudomonas syringae pv. syringae	A1M275	INIA RAYENTUE	SRA1389952
	SRR18435722	2022-03-23 07:47:00	2022-03-22 19:01:15	12243792	3673137600	300	1379	https://sra-downloadb.be-md.ncbi.nlm.nih.gov/sos3/sra-pub-zq-24/SRR018/18435/SRR18435722/SRR18435722.lite.1	SRX14569541	A1M276	WGS	RANDOM	GENOMIC	PAIRED	ILLUMINA	Illumina HiSeq 4000	SRP365333	PRJNA750090	750090	SRS12346497	SAMN25409888	Prunus avium	321	Pseudomonas syringae pv. syringae	A1M276	INIA RAYENTUE	SRA1389952
	SRR18435746	2022-03-23 07:03:14	2022-03-22 19:01:41	27958426	8387527800	300	3631	https://sra-downloadb.be-md.ncbi.nlm.nih.gov/sos3/sra-pub-zq-24/SRR018/18435/SRR18435746/SRR18435746.lite.1	SRX14569517	A1M3	WGS	RANDOM	GENOMIC	PAIRED	ILLUMINA	Illumina HiSeq 4000	SRP365333	PRJNA750090	750090	SRS12346473	SAMN25409858	Prunus avium	321	Pseudomonas syringae pv. syringae	A1M3	INIA RAYENTUE	SRA1389952
	SRR23933593	2023-03-21 22:26:56	2023-03-21 20:03:08	8040030	2412009000	300	1665	https://sra-downloadb.be-md.ncbi.nlm.nih.gov/sos4/sra-pub-zq-3/SRR023/23933/SRR23933593/SRR23933593.lite.1	SRX19743388	UCH11116B1	WGS	RANDOM	GENOMIC	PAIRED	ILLUMINA	Illumina HiSeq 4000	SRP365333	PRJNA750090	750090	SRS17109347	SAMN33794766	Prunus avium	321	Pseudomonas syringae pv. syringae	UCH11116B1	INIA RAYENTUE	SRA1608756
	SRR23933589	2023-03-21 22:26:56	2023-03-21 20:02:03	7879348	2363804400	300	1639	https://sra-downloadb.be-md.ncbi.nlm.nih.gov/sos4/sra-pub-zq-3/SRR023/23933/SRR23933589/SRR23933589.lite.1	SRX19743392	UCH44527	WGS	RANDOM	GENOMIC	PAIRED	ILLUMINA	Illumina HiSeq 4000	SRP365333	PRJNA750090	750090	SRS17109351	SAMN33794771	Phasealus vulgaris	317	Pseudomonas syringae	UCH44527	INIA RAYENTUE	SRA1608756
	SRR23933594	2023-03-21 22:26:56	2023-03-21 20:02:38	8154131	2446239300	300	1666	https://sra-downloadb.be-md.ncbi.nlm.nih.gov/sos4/sra-pub-zq-3/SRR023/23933/SRR23933594/SRR23933594.lite.1	SRX19743387	UCH9298.1	WGS	RANDOM	GENOMIC	PAIRED	ILLUMINA	Illumina HiSeq 4000	SRP365333	PRJNA750090	750090	SRS17109346	SAMN33794767	Prunus avium	321	Pseudomonas syringae pv. syringae	UCH9298.1	INIA RAYENTUE	SRA1608756
	SRR23933591	2023-03-21 22:26:56	2023-03-21 20:02:17	8086817	2426045100	300	1669	https://sra-downloadb.be-md.ncbi.nlm.nih.gov/sos4/sra-pub-zq-3/SRR023/23933/SRR23933591/SRR23933591.lite.1	SRX19743390	UCHHO7	WGS	RANDOM	GENOMIC	PAIRED	ILLUMINA	Illumina HiSeq 4000	SRP365333	PRJNA750090	750090	SRS17109349	SAMN33794722	Prunus avium	321	Pseudomonas syringae pv. syringae	UCHHO7	INIA RAYENTUE	SRA1608756
	SRR23933590	2023-03-21 22:26:56	2023-03-21 20:03:37	8176526	2452957800	300	1648	https://sra-downloadb.be-md.ncbi.nlm.nih.gov/sos4/sra-pub-zq-3/SRR023/23933/SRR23933590/SRR23933590.lite.1	SRX19743391	UCHM11	WGS	RANDOM	GENOMIC	PAIRED	ILLUMINA	Illumina HiSeq 4000	SRP365333	PRJNA750090	750090	SRS17109350	SAMN33794772	Actinidia deliciosa	317	Pseudomonas syringae	UCHM11	INIA RAYENTUE	SRA1608756
	SRR23933592	2023-03-21 22:26:56	2023-03-21 20:01:16	7777779	2333333700	300	1576	https://sra-downloadb.be-md.ncbi.nlm.nih.gov/sos4/sra-pub-zq-3/SRR023/23933/SRR23933592/SRR23933592.lite.1	SRX19743389	UCHS2_2	WGS	RANDOM	GENOMIC	PAIRED	ILLUMINA	Illumina HiSeq 4000	SRP365333	PRJNA750090	750090	SRS17109348	SAMN33794723	Prunus avium	321	Pseudomonas syringae pv. syringae	UCHS2_2	INIA RAYENTUE	SRA1608756
	SRR12634717	2020-12-03 10:18:27	2020-10-09 09:52:41	2960447	744169920	251	255	https://sra-downloadb.be-md.ncbi.nlm.nih.gov/sos3/sra-pub-zq-24/SRR012/12634/SRR12634717/SRR12634717.lite.1	SRX9116887	IPO1664-2017	WGS	RANDOM	GENOMIC	PAIRED	ILLUMINA	Illumina HiSeq 2500	SRP282310	PRJNA663270	663270	SRS7359423	SAMN16125448	potato	305	Ralstonia solanacearum	PD:1408	WAGENINGEN PLANT RESEARCH	SRA1125010
	SRR16602802	2021-10-27 20:56:02	2021-10-27 19:47:03	1077767	215553400	200	87	https://sra-downloadb.be-md.ncbi.nlm.nih.gov/sos2/sra-pub-zq-20/SRR016/16602/SRR16602802/SRR16602802.lite.1	SRX12804047	489	WGS	RANDOM PCR	GENOMIC	PAIRED	ILLUMINA	Illumina HiSeq 3000	SRP343516	PRJNA775652	775652	SRS10749607	SAMN22612328	potato	305	Ralstonia solanacearum	UW489	VIRGINIA TECH	SRA1318829
	SRR16602801	2021-10-27 20:56:02	2021-10-27 19:47:44	2150788	430157600	200	176	https://sra-downloadb.be-md.ncbi.nlm.nih.gov/sos1/sra-pub-zq-38/SRR016/16602/SRR16602801/SRR16602801.lite.1	SRX12804048	490	WGS	RANDOM PCR	GENOMIC	PAIRED	ILLUMINA	Illumina HiSeq 3000	SRP343516	PRJNA775652	775652	SRS10749608	SAMN22612329	potato	305	Ralstonia solanacearum	UW490	VIRGINIA TECH	SRA1318829
	SRR18649519	2022-09-23 09:40:33	2022-04-05 17:44:58	1375055	412516500	300	119	https://sra-downloadb.be-md.ncbi.nlm.nih.gov/sos1/sra-pub-zq-38/SRR018/18649/SRR18649519/SRR18649519.lite.1	SRX14752620	R0033-S0022_54_0_A02295_1_1_HFTT3DRXX_GAGTATAAT-ATGCTCCAG	WGS	RANDOM PCR	GENOMIC	PAIRED	ILLUMINA	Illumina MiSeq	SRP367713	PRJNA823737	823737	SRS12514020	SAMN27356491	Agricultural	305	Ralstonia solanacearum	YO022	UNIVERSITY OF YORK	SRA1398473
	SRR8833178	2019-06-24 14:45:21	2019-04-01 16:42:40	163482	1869953159	11438	6151	https://sra-downloadb.be-md.ncbi.nlm.nih.gov/sos5/sra-pub-zq-11/SRR008/833/SRR8833178/SRR8833178.lite.1	SRX5621439	R1_h5	WGS	RANDOM	GENOMIC	SINGLE	PACBIO_SMRT	PacBio RS II	SRP190054	PRJNA527802	527802	SRS4567465	SAMN11160054	Chilean kraft-pulp mill effluents	1830	Rhodococcus ruber	R1	UNIVERSIDAD TECNOLOGICA METROPOLITANA (UTEM)	SRA868232
	SRR8833179	2019-06-24 14:45:21	2019-04-01 16:32:04	118148	1177375571	9965	776	https://sra-downloadb.be-md.ncbi.nlm.nih.gov/sos5/sra-pub-zq-11/SRR008/833/SRR8833179/SRR8833179.lite.1	SRX5621438	R1_fastq	WGS	RANDOM	GENOMIC	SINGLE	PACBIO_SMRT	PacBio RS II	SRP190054	PRJNA527802	527802	SRS4567465	SAMN11160054	Chilean kraft-pulp mill effluents	1830	Rhodococcus ruber	R1	UNIVERSIDAD TECNOLOGICA METROPOLITANA (UTEM)	SRA868232
	SRR8835887	2019-06-24 14:45:21	2019-04-02 10:14:18	1032075	446994125	433	285	https://sra-downloadb.be-md.ncbi.nlm.nih.gov/sos5/sra-pub-zq-16/SRR008/835/SRR8835887.sralite.1	SRX5624106	Rhodococcus R1	WGS	RANDOM	GENOMIC	PAIRED	ILLUMINA	Illumina MiSeq	SRP190054	PRJNA527802	527802	SRS4569271	SAMN11316729	Lignocellulosic effluents	1830	Rhodococcus ruber	Rhodococcus ruber R1	UNIVERSIDAD TECNOLOGICA METROPOLITANA (UTEM)	SRA868424
	SRR10609577	2019-12-10 05:29:09	2019-12-09 17:18:49	1069109	536692718	502	354	https://sra-downloadb.be-md.ncbi.nlm.nih.gov/sos5/sra-pub-zq-14/SRR010/609/SRR10609577.sralite.1	SRX7288853	Raw_Illumina_R1	WGS	RANDOM	GENOMIC	PAIRED	ILLUMINA	Illumina MiSeq	SRP190054	PRJNA527802	527802	SRS4569271	SAMN11316729	Lignocellulosic effluents	1830	Rhodococcus ruber	Rhodococcus ruber R1	UNIVERSIDAD TECNOLOGICA METROPOLITANA (UTEM)	SRA1008273
	SRR12693512	2021-04-28 00:02:16	2020-09-22 14:35:48	163482	3845036692	23519	12383	https://sra-downloadb.be-md.ncbi.nlm.nih.gov/sos3/sra-pub-zq-22/SRR012/12693/SRR12693512/SRR12693512.lite.1	SRX9173311	Pacbio_seq	WGS	unspecified	GENOMIC	SINGLE	PACBIO_SMRT	PacBio RS II	SRP284978	PRJNA661460	661460	SRS7410888	SAMN16058545	hazelnut	487821	Xanthomonas arboricola pv. corylina	DNA-seq data from Xanthomonas arboricola pv. corylina A7 isolate from hazelnut	AGROADVANCE SPA.	SRA1129684
	SRR12693513	2021-04-28 00:02:16	2020-09-22 13:28:55	5603134	1131833068	202	505	https://sra-downloadb.be-md.ncbi.nlm.nih.gov/sos3/sra-pub-zq-22/SRR012/12693/SRR12693513/SRR12693513.lite.1	SRX9173310	Ilumina_seq	WGS	unspecified	GENOMIC	PAIRED	ILLUMINA	Illumina HiSeq 4000	SRP284978	PRJNA661460	661460	SRS7410888	SAMN16058545	hazelnut	487821	Xanthomonas arboricola pv. corylina	DNA-seq data from Xanthomonas arboricola pv. corylina A7 isolate from hazelnut	AGROADVANCE SPA.	SRA1129684
	SRR2176272	2015-08-25 15:05:18	2015-08-20 15:01:35	933838	453352697	485	287	https://sra-downloadb.be-md.ncbi.nlm.nih.gov/sos5/sra-pub-zq-11/SRR002/176/SRR2176272/SRR2176272.sralite.1	SRX1160472	CFSAN033080	WGS	RANDOM	GENOMIC	PAIRED	ILLUMINA	Illumina MiSeq	SRP061836	PRJNA283309	283309	SRS1017377	SAMN03897572	walnut tree	56448	Xanthomonas arboricola	Xant1	FDA/CFSAN	SRA290346
	SRR2135588	2015-09-05	2015-07-30 11:57:58	933838	453352697	485	287	https://sra-downloadb.be-md.ncbi.nlm.nih.gov/sos5/sra-pub-zq-11/SRR002/135/SRR2135588/SRR2135588.sralite.1	SRX1125209	Xanthomonas str. CFSAN033080 shotgun	WGS	RANDOM	GENOMIC	PAIRED	ILLUMINA	Illumina MiSeq	SRP061836	PRJNA283309	283309	SRS1017377	SAMN03897572	walnut tree	56448	Xanthomonas arboricola	Xant1	CFSAN	SRA281082
	SRR2135590	2015-09-05	2015-07-30 11:59:33	1289840	619833359	480	363	https://sra-downloadb.be-md.ncbi.nlm.nih.gov/sos5/sra-pub-zq-11/SRR002/135/SRR2135590/SRR2135590.sralite.1	SRX1125210	Xanthomonas str. CFSAN033081 shotgun	WGS	RANDOM	GENOMIC	PAIRED	ILLUMINA	Illumina MiSeq	SRP061836	PRJNA283309	283309	SRS1017379	SAMN03897573	walnut tree	56448	Xanthomonas arboricola	Xant13	CFSAN	SRA281083
	SRR2176273	2015-08-25 15:05:45	2015-08-20 15:02:43	1289840	619833359	480	363	https://sra-downloadb.be-md.ncbi.nlm.nih.gov/sos5/sra-pub-zq-11/SRR002/176/SRR2176273/SRR2176273.sralite.1	SRX1160473	CFSAN033081	WGS	RANDOM	GENOMIC	PAIRED	ILLUMINA	Illumina MiSeq	SRP061836	PRJNA283309	283309	SRS1017379	SAMN03897573	walnut tree	56448	Xanthomonas arboricola	Xant13	FDA/CFSAN	SRA290346
	SRR2135585	2015-09-05	2015-07-30 11:57:20	1657766	764160498	460	458	https://sra-downloadb.be-md.ncbi.nlm.nih.gov/sos5/sra-pub-zq-11/SRR002/135/SRR2135585/SRR2135585.sralite.1	SRX1125206	Xanthomonas str. CFSAN033077 shotgun	WGS	RANDOM	GENOMIC	PAIRED	ILLUMINA	Illumina MiSeq	SRP061836	PRJNA283309	283309	SRS1017376	SAMN03897569	walnut tree	56448	Xanthomonas arboricola	Xant2	CFSAN	SRA281081
	SRR2176265	2015-08-25 15:06:00	2015-08-20 14:51:04	1657766	764160498	460	458	https://sra-downloadb.be-md.ncbi.nlm.nih.gov/sos5/sra-pub-zq-11/SRR002/176/SRR2176265/SRR2176265.sralite.1	SRX1160465	CFSAN033077	WGS	RANDOM	GENOMIC	PAIRED	ILLUMINA	Illumina MiSeq	SRP061836	PRJNA283309	283309	SRS1017376	SAMN03897569	walnut tree	56448	Xanthomonas arboricola	Xant2	FDA/CFSAN	SRA290346
	SRR2135602	2015-09-05	2015-07-30 12:06:37	1011682	489764260	484	293	https://sra-downloadb.be-md.ncbi.nlm.nih.gov/sos5/sra-pub-zq-11/SRR002/135/SRR2135602/SRR2135602.sralite.1	SRX1125221	Xanthomonas str. CFSAN033082 shotgun	WGS	RANDOM	GENOMIC	PAIRED	ILLUMINA	Illumina MiSeq	SRP061836	PRJNA283309	283309	SRS1017390	SAMN03897574	walnut tree	56448	Xanthomonas arboricola	Xant38	CFSAN	SRA281090
	SRR2176275	2015-08-25 15:05:26	2015-08-20 15:02:35	1011682	489764260	484	293	https://sra-downloadb.be-md.ncbi.nlm.nih.gov/sos5/sra-pub-zq-11/SRR002/176/SRR2176275/SRR2176275.sralite.1	SRX1160474	CFSAN033082	WGS	RANDOM	GENOMIC	PAIRED	ILLUMINA	Illumina MiSeq	SRP061836	PRJNA283309	283309	SRS1017390	SAMN03897574	walnut tree	56448	Xanthomonas arboricola	Xant38	FDA/CFSAN	SRA290346
	SRR2176266	2015-08-25 15:06:36	2015-08-20 14:50:28	1141681	546441104	478	330	https://sra-downloadb.be-md.ncbi.nlm.nih.gov/sos5/sra-pub-zq-11/SRR002/176/SRR2176266/SRR2176266.sralite.1	SRX1160466	CFSAN033078	WGS	RANDOM	GENOMIC	PAIRED	ILLUMINA	Illumina MiSeq	SRP061836	PRJNA283309	283309	SRS1017348	SAMN03897570	walnut tree	56448	Xanthomonas arboricola	Xant4.1	FDA/CFSAN	SRA290346
	SRR2135559	2015-09-05	2015-07-30 11:53:20	1141681	546441104	478	330	https://sra-downloadb.be-md.ncbi.nlm.nih.gov/sos5/sra-pub-zq-11/SRR002/135/SRR2135559/SRR2135559.sralite.1	SRX1125178	Xanthomonas str. CFSAN033078 shotgun	WGS	RANDOM	GENOMIC	PAIRED	ILLUMINA	Illumina MiSeq	SRP061836	PRJNA283309	283309	SRS1017348	SAMN03897570	walnut tree	56448	Xanthomonas arboricola	Xant4.1	CFSAN	SRA281074
	SRR2135561	2015-09-05	2015-07-30 11:55:47	1163533	563240339	484	331	https://sra-downloadb.be-md.ncbi.nlm.nih.gov/sos5/sra-pub-zq-11/SRR002/135/SRR2135561/SRR2135561.sralite.1	SRX1125180	Xanthomonas str. CFSAN033083 shotgun	WGS	RANDOM	GENOMIC	PAIRED	ILLUMINA	Illumina MiSeq	SRP061836	PRJNA283309	283309	SRS1017351	SAMN03897575	walnut tree	56448	Xanthomonas arboricola	Xant4.3	CFSAN	SRA281076
	SRR2176276	2015-08-25 15:05:16	2015-08-20 15:01:40	1163533	563240339	484	331	https://sra-downloadb.be-md.ncbi.nlm.nih.gov/sos5/sra-pub-zq-11/SRR002/176/SRR2176276/SRR2176276.sralite.1	SRX1160475	CFSAN033083	WGS	RANDOM	GENOMIC	PAIRED	ILLUMINA	Illumina MiSeq	SRP061836	PRJNA283309	283309	SRS1017351	SAMN03897575	walnut tree	56448	Xanthomonas arboricola	Xant4.3	FDA/CFSAN	SRA290346
	SRR2176279	2015-08-25 15:05:38	2015-08-20 15:04:40	962105	462180994	480	279	https://sra-downloadb.be-md.ncbi.nlm.nih.gov/sos5/sra-pub-zq-11/SRR002/176/SRR2176279/SRR2176279.sralite.1	SRX1160478	CFSAN033086	WGS	RANDOM	GENOMIC	PAIRED	ILLUMINA	Illumina MiSeq	SRP061836	PRJNA283309	283309	SRS1017382	SAMN03897578	walnut tree	56448	Xanthomonas arboricola	Xant43a	FDA/CFSAN	SRA290346
	SRR2135591	2015-09-05	2015-07-30 12:01:06	962105	462180994	480	279	https://sra-downloadb.be-md.ncbi.nlm.nih.gov/sos5/sra-pub-zq-11/SRR002/135/SRR2135591/SRR2135591.sralite.1	SRX1125211	Xanthomonas str. CFSAN033086 shotgun	WGS	RANDOM	GENOMIC	PAIRED	ILLUMINA	Illumina MiSeq	SRP061836	PRJNA283309	283309	SRS1017382	SAMN03897578	walnut tree	56448	Xanthomonas arboricola	Xant43a	CFSAN	SRA281084
	SRR2135562	2015-09-05	2015-07-30 11:55:54	1213126	585912631	482	353	https://sra-downloadb.be-md.ncbi.nlm.nih.gov/sos5/sra-pub-zq-11/SRR002/135/SRR2135562/SRR2135562.sralite.1	SRX1125181	Xanthomonas str. CFSAN033084 shotgun	WGS	RANDOM	GENOMIC	PAIRED	ILLUMINA	Illumina MiSeq	SRP061836	PRJNA283309	283309	SRS1017350	SAMN03897576	walnut tree	56448	Xanthomonas arboricola	Xant70a	CFSAN	SRA281077
	SRR2176277	2015-08-25 15:08:24	2015-08-20 15:06:47	1213126	585912631	482	353	https://sra-downloadb.be-md.ncbi.nlm.nih.gov/sos5/sra-pub-zq-11/SRR002/176/SRR2176277/SRR2176277.sralite.1	SRX1160476	CFSAN033084	WGS	RANDOM	GENOMIC	PAIRED	ILLUMINA	Illumina MiSeq	SRP061836	PRJNA283309	283309	SRS1017350	SAMN03897576	walnut tree	56448	Xanthomonas arboricola	Xant70a	FDA/CFSAN	SRA290346
	SRR2176278	2015-08-25 15:06:30	2015-08-20 15:04:25	1915784	863531436	450	485	https://sra-downloadb.be-md.ncbi.nlm.nih.gov/sos5/sra-pub-zq-11/SRR002/176/SRR2176278/SRR2176278.sralite.1	SRX1160477	CFSAN033085	WGS	RANDOM	GENOMIC	PAIRED	ILLUMINA	Illumina MiSeq	SRP061836	PRJNA283309	283309	SRS1017374	SAMN03897577	walnut tree	56448	Xanthomonas arboricola	XantA3	FDA/CFSAN	SRA290346
	SRR2135563	2015-09-05	2015-07-30 11:56:20	1915784	863531436	450	485	https://sra-downloadb.be-md.ncbi.nlm.nih.gov/sos5/sra-pub-zq-11/SRR002/135/SRR2135563/SRR2135563.sralite.1	SRX1125182	Xanthomonas str. CFSAN033085 shotgun	WGS	RANDOM	GENOMIC	PAIRED	ILLUMINA	Illumina MiSeq	SRP061836	PRJNA283309	283309	SRS1017374	SAMN03897577	walnut tree	56448	Xanthomonas arboricola	XantA3	CFSAN	SRA281078
	SRR2176269	2015-08-25 15:05:47	2015-08-20 15:04:16	1038436	504101369	485	311	https://sra-downloadb.be-md.ncbi.nlm.nih.gov/sos5/sra-pub-zq-11/SRR002/176/SRR2176269/SRR2176269.sralite.1	SRX1160469	CFSAN033089	WGS	RANDOM	GENOMIC	PAIRED	ILLUMINA	Illumina MiSeq	SRP061836	PRJNA283309	283309	SRS1017387	SAMN03897581	walnut tree	56448	Xanthomonas arboricola	XantFR3H.1	FDA/CFSAN	SRA290346
	SRR2135595	2015-09-05	2015-07-30 12:03:11	1038436	504101369	485	311	https://sra-downloadb.be-md.ncbi.nlm.nih.gov/sos5/sra-pub-zq-11/SRR002/135/SRR2135595/SRR2135595.sralite.1	SRX1125217	Xanthomonas str. CFSAN033089 shotgun	WGS	RANDOM	GENOMIC	PAIRED	ILLUMINA	Illumina MiSeq	SRP061836	PRJNA283309	283309	SRS1017387	SAMN03897581	walnut tree	56448	Xanthomonas arboricola	XantFR3H.1	CFSAN	SRA281087
	SRR2135592	2015-09-05	2015-07-30 12:01:13	1124925	543145564	482	330	https://sra-downloadb.be-md.ncbi.nlm.nih.gov/sos5/sra-pub-zq-11/SRR002/135/SRR2135592/SRR2135592.sralite.1	SRX1125212	Xanthomonas str. CFSAN033088 shotgun	WGS	RANDOM	GENOMIC	PAIRED	ILLUMINA	Illumina MiSeq	SRP061836	PRJNA283309	283309	SRS1017383	SAMN03897580	walnut tree	56448	Xanthomonas arboricola	XantFR3H.2	CFSAN	SRA281085
	SRR2176268	2015-08-25 15:05:38	2015-08-20 15:01:51	1124925	543145564	482	330	https://sra-downloadb.be-md.ncbi.nlm.nih.gov/sos5/sra-pub-zq-11/SRR002/176/SRR2176268/SRR2176268.sralite.1	SRX1160468	CFSAN033088	WGS	RANDOM	GENOMIC	PAIRED	ILLUMINA	Illumina MiSeq	SRP061836	PRJNA283309	283309	SRS1017383	SAMN03897580	walnut tree	56448	Xanthomonas arboricola	XantFR3H.2	FDA/CFSAN	SRA290346
	SRR2135594	2015-09-05	2015-07-30 12:02:04	1231836	595019505	483	349	https://sra-downloadb.be-md.ncbi.nlm.nih.gov/sos5/sra-pub-zq-11/SRR002/135/SRR2135594/SRR2135594.sralite.1	SRX1125216	Xanthomonas str. CFSAN033087 shotgun	WGS	RANDOM	GENOMIC	PAIRED	ILLUMINA	Illumina MiSeq	SRP061836	PRJNA283309	283309	SRS1017385	SAMN03897579	walnut tree	56448	Xanthomonas arboricola	XantMPF2	CFSAN	SRA281086
	SRR2176267	2015-08-25 15:05:48	2015-08-20 14:50:22	1231836	595019505	483	349	https://sra-downloadb.be-md.ncbi.nlm.nih.gov/sos5/sra-pub-zq-11/SRR002/176/SRR2176267/SRR2176267.sralite.1	SRX1160467	CFSAN033087	WGS	RANDOM	GENOMIC	PAIRED	ILLUMINA	Illumina MiSeq	SRP061836	PRJNA283309	283309	SRS1017385	SAMN03897579	walnut tree	56448	Xanthomonas arboricola	XantMPF2	FDA/CFSAN	SRA290346
	SRR2176271	2015-08-25 15:06:00	2015-08-20 15:02:07	1321166	633647167	479	392	https://sra-downloadb.be-md.ncbi.nlm.nih.gov/sos5/sra-pub-zq-11/SRR002/176/SRR2176271/SRR2176271.sralite.1	SRX1160471	CFSAN033079	WGS	RANDOM	GENOMIC	PAIRED	ILLUMINA	Illumina MiSeq	SRP061836	PRJNA283309	283309	SRS1017389	SAMN03897571	walnut tree	56448	Xanthomonas arboricola	XantSag	FDA/CFSAN	SRA290346
	SRR2135599	2015-09-05	2015-07-30 12:03:42	1321166	633647167	479	392	https://sra-downloadb.be-md.ncbi.nlm.nih.gov/sos5/sra-pub-zq-11/SRR002/135/SRR2135599/SRR2135599.sralite.1	SRX1125219	Xanthomonas str. CFSAN033079 shotgun	WGS	RANDOM	GENOMIC	PAIRED	ILLUMINA	Illumina MiSeq	SRP061836	PRJNA283309	283309	SRS1017389	SAMN03897571	walnut tree	56448	Xanthomonas arboricola	XantSag	CFSAN	SRA281089
Colombia (n:27)	SRR8473010	2019-01-22 16:30:00	2019-01-22 14:36:00	9281634	1874890068	202	833	https://sra-downloadb.be-md.ncbi.nlm.nih.gov/sos5/sra-pub-zq-11/SRR008/473/SRR8473010/SRR8473010.sralite.1	SRX5278529	A1SM3	WGS	other	GENOMIC	PAIRED	ILLUMINA	Illumina HiSeq 2000	SRP181182	PRJNA516395	516395	SRS4278513	SAMN10787936	solar saltern sediment	50719	Vibrio diabolicus	Vibrio diabolicus A1SM3	UNIVERSIDAD DE LA SABANA	SRA837604
	SRR11491059	2020-04-21 14:34:00	2020-04-21 14:32:00	2921307	1460653500	500	870	https://sra-downloadb.be-md.ncbi.nlm.nih.gov/sos5/sra-pub-zq-11/SRR011/491/SRR11491059/SRR11491059.lite.1	SRX8067025	USBA874	WGS	PCR	GENOMIC	PAIRED	ABI_SOLID	AB SOLiD System	SRP255470	PRJNA622827	622827	SRS6435711	SAMN14530232	salt mine	2723847	Salifodinibacter halophilus	USBA874	UNIVERSIDAD DE LOS ANDES	SRA1063143
	SRR11491060	2020-04-07 11:11:00	2020-04-07 11:08:00	496876	146809915	295	75	https://sra-downloadb.be-md.ncbi.nlm.nih.gov/sos5/sra-pub-run-32/SRR011/11491/SRR11491060/SRR11491060.1	SRX8067024	USBA960	WGS	PCR	GENOMIC	PAIRED	ABI_SOLID	AB SOLiD System	SRP255470	PRJNA622827	622827	SRS6435710	SAMN14530231	salt mine	2723847	Salifodinibacter halophilus	USBA960	UNIVERSIDAD DE LOS ANDES	SRA1063143
	SRR1578086	2014-09-19	2014-09-18 06:06:00	290941	125610110	431	69	https://sra-downloadb.be-md.ncbi.nlm.nih.gov/sos5/sra-pub-zq-11/SRR001/578/SRR1578086/SRR1578086.lite.1	SRX703654		WGS	unspecified	GENOMIC	SINGLE	LS454	454 GS FLX Titanium	SRP046963	PRJNA259636	259636	SRS703390	SAMN03009966	plant	305	Ralstonia solanacearum	Rs_NCPPB282	UNIVERSITY OF EXETER	SRA184911
	SRR10723046	2019-12-18 06:55:00	2019-12-17 23:16:00	197768	468284943	2367	404	https://sra-downloadb.be-md.ncbi.nlm.nih.gov/sos5/sra-pub-zq-16/SRR010/10723/SRR10723046/SRR10723046.lite.1	SRX7399181	fak92965	WGS	RANDOM	GENOMIC	SINGLE	OXFORD_NANOPORE	MinION	SRP237963	PRJNA596229	596229	SRS5846951	SAMN13615695	plant	305	Ralstonia solanacearum	CIAT-078	INTERNATIONAL CENTER FOR TROPICAL AGRICULTURE (CIAT)	SRA1013460
	SRR16602901	2021-10-27 20:55:00	2021-10-27 19:55:00	209167	2023243865	9672	487	https://sra-downloadb.be-md.ncbi.nlm.nih.gov/sos1/sra-pub-zq-38/SRR016/16602/SRR16602901/SRR16602901.lite.1	SRX12803948	71	WGS	RANDOM PCR	GENOMIC	SINGLE	PACBIO_SMRT	PacBio RS	SRP343516	PRJNA775652	775652	SRS10749508	SAMN22612367	plant	305	Ralstonia solanacearum	UW71	VIRGINIA TECH	SRA1318829
	SRR16602887	2021-10-27 20:55:00	2021-10-27 19:56:00	256794	2718419911	10585	654	https://sra-downloadb.be-md.ncbi.nlm.nih.gov/sos4/sra-pub-run-30/SRR016/16602/SRR16602887/SRR16602887.1	SRX12803962	80	WGS	RANDOM PCR	GENOMIC	SINGLE	PACBIO_SMRT	PacBio RS	SRP343516	PRJNA775652	775652	SRS10749522	SAMN22612380	plant	305	Ralstonia solanacearum	UW80	VIRGINIA TECH	SRA1318829
	SRR16602885	2021-10-27 20:55:00	2021-10-27 19:56:00	332312	3425484764	10308	824	https://sra-downloadb.be-md.ncbi.nlm.nih.gov/sos1/sra-pub-zq-38/SRR016/16602/SRR16602885/SRR16602885.lite.1	SRX12803964	81	WGS	RANDOM PCR	GENOMIC	SINGLE	PACBIO_SMRT	PacBio RS	SRP343516	PRJNA775652	775652	SRS10749524	SAMN22612382	plant	305	Ralstonia solanacearum	UW81	VIRGINIA TECH	SRA1318829
	SRR16602883	2021-10-27 20:55:00	2021-10-27 19:55:00	244206	2509458955	10275	604	https://sra-downloadb.be-md.ncbi.nlm.nih.gov/sos3/sra-pub-zq-24/SRR016/16602/SRR16602883/SRR16602883.lite.1	SRX12803966	82	WGS	RANDOM PCR	GENOMIC	SINGLE	PACBIO_SMRT	PacBio RS	SRP343516	PRJNA775652	775652	SRS10749525	SAMN22612384	plant	305	Ralstonia solanacearum	UW82	VIRGINIA TECH	SRA1318829
	SRR16602867	2021-10-27 20:56:00	2021-10-27 19:55:00	268030	2757088799	10286	663	https://sra-downloadb.be-md.ncbi.nlm.nih.gov/sos2/sra-pub-run-34/SRR016/16602/SRR16602867/SRR16602867.1	SRX12803982	251	WGS	RANDOM PCR	GENOMIC	SINGLE	PACBIO_SMRT	PacBio RS	SRP343516	PRJNA775652	775652	SRS10749542	SAMN22612269	plant	305	Ralstonia solanacearum	UW251	VIRGINIA TECH	SRA1318829
	SRR16602836	2021-10-27 20:56:00	2021-10-27 19:53:00	170269	1690989706	9931	407	https://sra-downloadb.be-md.ncbi.nlm.nih.gov/sos3/sra-pub-zq-24/SRR016/16602/SRR16602836/SRR16602836.lite.1	SRX12804013	37	WGS	RANDOM PCR	GENOMIC	SINGLE	PACBIO_SMRT	PacBio RS	SRP343516	PRJNA775652	775652	SRS10749574	SAMN22612297	plant	305	Ralstonia solanacearum	UW37	VIRGINIA TECH	SRA1318829
	SRR16602805	2021-10-27 20:56:00	2021-10-27 19:47:00	1237660	247532000	200	104	https://sra-downloadb.be-md.ncbi.nlm.nih.gov/sos3/sra-pub-zq-24/SRR016/16602/SRR16602805/SRR16602805.lite.1	SRX12804044	175	WGS	RANDOM PCR	GENOMIC	PAIRED	ILLUMINA	Illumina HiSeq 3000	SRP343516	PRJNA775652	775652	SRS10749604	SAMN22612254	plant	305	Ralstonia solanacearum	UW175	VIRGINIA TECH	SRA1318829
	SRR16602800	2021-10-27 20:56:00	2021-10-27 19:47:00	1565289	313057800	200	132	https://sra-downloadb.be-md.ncbi.nlm.nih.gov/sos1/sra-pub-zq-38/SRR016/16602/SRR16602800/SRR16602800.lite.1	SRX12804049	491	WGS	RANDOM PCR	GENOMIC	PAIRED	ILLUMINA	Illumina HiSeq 3000	SRP343516	PRJNA775652	775652	SRS10749609	SAMN22612330	plant	305	Ralstonia solanacearum	UW491	VIRGINIA TECH	SRA1318829
	SRR16602798	2021-10-27 20:56:00	2021-10-27 19:47:00	1597940	319588000	200	125	https://sra-downloadb.be-md.ncbi.nlm.nih.gov/sos1/sra-pub-zq-38/SRR016/16602/SRR16602798/SRR16602798.lite.1	SRX12804051	494	WGS	RANDOM PCR	GENOMIC	PAIRED	ILLUMINA	Illumina HiSeq 3000	SRP343516	PRJNA775652	775652	SRS10749611	SAMN22612332	plant	305	Ralstonia solanacearum	UW494	VIRGINIA TECH	SRA1318829
	SRR16602797	2021-10-27 20:56:00	2021-10-27 19:54:00	184947	1805481806	9762	434	https://sra-downloadb.be-md.ncbi.nlm.nih.gov/sos3/sra-pub-zq-24/SRR016/16602/SRR16602797/SRR16602797.lite.1	SRX12804052	495	WGS	RANDOM PCR	GENOMIC	SINGLE	PACBIO_SMRT	PacBio RS	SRP343516	PRJNA775652	775652	SRS10749612	SAMN22612333	plant	305	Ralstonia solanacearum	UW495	VIRGINIA TECH	SRA1318829
	SRR18649509	2022-09-23 09:40:00	2022-04-05 17:44:00	941884	282565200	300	81	https://sra-downloadb.be-md.ncbi.nlm.nih.gov/sos1/sra-pub-zq-38/SRR018/18649/SRR18649509/SRR18649509.lite.1	SRX14752630	R0033-S0031_60_0_A02304_1_1_HFTT3DRXX_ATGCAATGG-CCGCCGGAG	WGS	RANDOM PCR	GENOMIC	PAIRED	ILLUMINA	Illumina MiSeq	SRP367713	PRJNA823737	823737	SRS12514030	SAMN27356500	plant	305	Ralstonia solanacearum	YO031	UNIVERSITY OF YORK	SRA1398473
	SRR18649508	2022-09-23 09:40:00	2022-04-05 17:44:00	1155269	346580700	300	100	https://sra-downloadb.be-md.ncbi.nlm.nih.gov/sos1/sra-pub-zq-38/SRR018/18649/SRR18649508/SRR18649508.lite.1	SRX14752631	R0033-S0032_61_0_A02305_1_1_HFTT3DRXX_CCTAGTCGG-CCGGCCTTC	WGS	RANDOM PCR	GENOMIC	PAIRED	ILLUMINA	Illumina MiSeq	SRP367713	PRJNA823737	823737	SRS12514031	SAMN27356501	plant	305	Ralstonia solanacearum	YO032	UNIVERSITY OF YORK	SRA1398473
	SRR18649507	2022-09-23 09:40:00	2022-04-05 17:44:00	1095875	328762500	300	95	https://sra-downloadb.be-md.ncbi.nlm.nih.gov/sos1/sra-pub-zq-38/SRR018/18649/SRR18649507/SRR18649507.lite.1	SRX14752632	R0033-S0033_81_0_A02306_1_1_HFTT3DRXX_AGCTGACGG-CCTCAGAGA	WGS	RANDOM PCR	GENOMIC	PAIRED	ILLUMINA	Illumina MiSeq	SRP367713	PRJNA823737	823737	SRS12514032	SAMN27356502	plant	305	Ralstonia solanacearum	YO033	UNIVERSITY OF YORK	SRA1398473
	SRR2052865	2015-06-06	2015-06-05 11:06:00	588411	236023745	401	120	https://sra-downloadb.be-md.ncbi.nlm.nih.gov/sos5/sra-pub-zq-11/SRR002/052/SRR2052865/SRR2052865.sralite.1	SRX1050252		WGS	unspecified	GENOMIC	PAIRED	ILLUMINA	Illumina MiSeq	SRP059173	PRJNA272630	272630	SRS954457	SAMN03284618	plant	366649	Xanthomonas citri pv. fuscans	XCP631	UNIVERSITY OF EXETER	SRA271619
	SRR2052866	2015-06-06	2015-06-05 12:17:00	1107590	486083410	438	248	https://sra-downloadb.be-md.ncbi.nlm.nih.gov/sos5/sra-pub-zq-11/SRR002/052/SRR2052866/SRR2052866.sralite.1	SRX1050292		WGS	unspecified	GENOMIC	PAIRED	ILLUMINA	Illumina MiSeq	SRP059175	PRJNA272626	272626	SRS954497	SAMN03284613	plant	317013	Xanthomonas phaseoli pv. phaseoli	XCP123	UNIVERSITY OF EXETER	SRA271619
	SRR6439947	2018-08-31 00:13:00	2018-01-04 12:44:00	163482	2668124772	16320	8928	https://sra-downloadb.be-md.ncbi.nlm.nih.gov/sos5/sra-pub-zq-11/SRR006/439/SRR6439947/SRR6439947.lite.1	SRX3531316	Neorhizobium oryzae_SOG26	WGS	PCR	GENOMIC	SINGLE	PACBIO_SMRT	PacBio RS II	SRP128035	PRJNA422578	422578	SRS2806789	SAMN08182042	seed	2060726	Neorhizobium sp. SOG26	Neorhizobium sp.	ICESI UNIVERSITY	SRA642333
	SRR6956031	2018-04-06 15:43:00	2018-04-06 15:38:00	1005748	554278313	551	387	https://sra-downloadb.be-md.ncbi.nlm.nih.gov/sos5/sra-pub-zq-14/SRR006/956/SRR6956031.sralite.1	SRX3899054	SCK1	WGS	RANDOM	GENOMIC	PAIRED	ILLUMINA	Illumina HiSeq 1000	SRP137887	PRJNA418312	418312	SRS3136353	SAMN08687486	plant	2116539	Stenotrophomonas sp. Nf1	SCK1	NIH	SRA683438
	SRR8848098	2019-04-04 14:13:00	2019-04-04 14:04:00	490446	8110299390	16536	26680	https://sra-downloadb.be-md.ncbi.nlm.nih.gov/sos5/sra-pub-zq-14/SRR008/8848/SRR8848098/SRR8848098.lite.1	SRX5635861	CIAT	WGS	RANDOM	GENOMIC	SINGLE	PACBIO_SMRT	PacBio RS II	SRP190842	PRJNA497605	497605	SRS4581630	SAMN10261812	plant	64187	Xanthomonas oryzae pv. oryzae	CIAT	UNIVERSITY OF FLORIDA	SRA869600
	ERR3888567	2020-02-08 14:49:00	2020-02-08 15:08:00	2491104	1245552000	500	703	https://sra-downloadb.be-md.ncbi.nlm.nih.gov/sos5/sra-pub-zq-16/ERR003/888/ERR3888567.sralite.1	ERX3898795	unspecified	WGS	unspecified	GENOMIC	PAIRED	ILLUMINA	Illumina HiSeq 2000	ERP119669	PRJEB36472	605542	ERS4291993	SAMEA6527589	saline lake	187304	Roseibium aggregatum	SAMEA6527589	PONTIFICIA UNIVERSIDAD JAVERIANA DE COLOMBIA (BOGO	ERA2376873
	SRR23876399	2023-12-01 00:06:00	2023-03-17 15:27:00	5901272	1448797636	245	498	https://sra-downloadb.be-md.ncbi.nlm.nih.gov/sos3/sra-pub-zq-24/SRR023/23876/SRR23876399/SRR23876399.lite.1	SRX19688329	B-23135	WGS	RANDOM PCR	GENOMIC	PAIRED	ILLUMINA	Illumina NovaSeq 6000	SRP357972	PRJNA802201	802201	SRS17057427	SAMN33769573	soil	1396	Bacillus cereus	B-23135	USDA-ARS-NCAUR	SRA1605416
	SRR31913665	2025-01-07 15:53:00	2025-01-07 11:17:00	432709	2788369366	6443	2247	https://sra-downloadb.be-md.ncbi.nlm.nih.gov/sos7/sra-pub-run-38/SRR031/31913/SRR31913665/SRR31913665.1	SRX27271648	H11	WGS	RANDOM	GENOMIC	SINGLE	OXFORD_NANOPORE	MinION	SRP555766	PRJNA1207476	1207476	SRS23715287	SAMN46130966	alga	77608	Pseudoalteromonas distincta	Isolate CCAH11	THE PENNSYLVANIA STATE UNIVERSITY	SRA2046365
	SRR31913664	2025-01-07 12:23:00	2025-01-07 11:14:00	74466	419333730	5631	349	https://sra-downloadb.be-md.ncbi.nlm.nih.gov/sos7/sra-pub-run-38/SRR031/31913/SRR31913664/SRR31913664.1	SRX27271649	H4	WGS	RANDOM	GENOMIC	SINGLE	OXFORD_NANOPORE	MinION	SRP555766	PRJNA1207476	1207476	SRS23715288	SAMN46130967	alga	189381	Rossellomorea marisflavi	Isolate CCAH4	THE PENNSYLVANIA STATE UNIVERSITY	SRA2046365
Ecuador (n:20)	SRR33189762	2025-04-17 12:03:00	2025-04-17 11:33:00	80886	511410679	6322	416	https://sra-downloadb.be-md.ncbi.nlm.nih.gov/sos8/sra-pub-run-834/SRR033/33189/SRR33189762/SRR33189762.1	SRX28437378	barcode01_met27	WGS	size fractionation	GENOMIC	SINGLE	OXFORD_NANOPORE	GridION	SRP579392	PRJNA1109353	1109353	SRS24759788	SAMN41264334	plant	305	Ralstonia solanacearum	Biosiembra_WGS_Run02_barcode01	UNIVERSIDAD SAN FRANCISCO DE QUITO	SRA2113867
	SRR33189761	2025-04-17 11:09:00	2025-04-17 10:31:00	641114	993977856	1550	835	https://sra-downloadb.be-md.ncbi.nlm.nih.gov/sos8/sra-pub-run-834/SRR033/33189/SRR33189761/SRR33189761.1	SRX28437379	barcode02_met28	WGS	size fractionation	GENOMIC	SINGLE	OXFORD_NANOPORE	GridION	SRP579392	PRJNA1109353	1109353	SRS24759789	SAMN41264335	plant	305	Ralstonia solanacearum	Biosiembra_WGS_Run02_barcode02	UNIVERSIDAD SAN FRANCISCO DE QUITO	SRA2113867
	SRR33189765	2025-04-17 10:34:00	2025-04-17 10:31:00	82526	222201297	2692	184	https://sra-downloadb.be-md.ncbi.nlm.nih.gov/sos8/sra-pub-run-834/SRR033/33189/SRR33189765/SRR33189765.1	SRX28437375	barcode04_met45	WGS	size fractionation	GENOMIC	SINGLE	OXFORD_NANOPORE	GridION	SRP579392	PRJNA1109353	1109353	SRS24759784	SAMN43303032	plant	305	Ralstonia solanacearum	Biosiembra_WGS_Run03_barcode04	UNIVERSIDAD SAN FRANCISCO DE QUITO	SRA2113867
	SRR33189767	2025-04-17 11:09:00	2025-04-17 10:31:00	190622	378607115	1986	318	https://sra-downloadb.be-md.ncbi.nlm.nih.gov/sos8/sra-pub-run-834/SRR033/33189/SRR33189767/SRR33189767.1	SRX28437373	barcode05_met46	WGS	size fractionation	GENOMIC	SINGLE	OXFORD_NANOPORE	GridION	SRP579392	PRJNA1109353	1109353	SRS24759783	SAMN43303033	plant	305	Ralstonia solanacearum	Biosiembra_WGS_Run03_barcode05	UNIVERSIDAD SAN FRANCISCO DE QUITO	SRA2113867
	SRR33189766	2025-04-17 10:34:00	2025-04-17 10:31:00	59593	176269038	2957	146	https://sra-downloadb.be-md.ncbi.nlm.nih.gov/sos8/sra-pub-run-834/SRR033/33189/SRR33189766/SRR33189766.1	SRX28437374	barcode07_met47	WGS	size fractionation	GENOMIC	SINGLE	OXFORD_NANOPORE	GridION	SRP579392	PRJNA1109353	1109353	SRS24759785	SAMN43303034	plant	305	Ralstonia solanacearum	Biosiembra_WGS_Run03_barcode07	UNIVERSIDAD SAN FRANCISCO DE QUITO	SRA2113867
	SRR33189763	2025-04-17 12:03:00	2025-04-17 11:35:00	122762	673440187	5485	552	https://sra-downloadb.be-md.ncbi.nlm.nih.gov/sos8/sra-pub-run-834/SRR033/33189/SRR33189763/SRR33189763.1	SRX28437377	barcode20_met48	WGS	size fractionation	GENOMIC	SINGLE	OXFORD_NANOPORE	GridION	SRP579392	PRJNA1109353	1109353	SRS24759787	SAMN43303035	plant	305	Ralstonia solanacearum	Biosiembra_WGS_Run03_barcode20	UNIVERSIDAD SAN FRANCISCO DE QUITO	SRA2113867
	SRR33189764	2025-04-17 12:03:00	2025-04-17 11:35:00	128087	582037613	4544	479	https://sra-downloadb.be-md.ncbi.nlm.nih.gov/sos8/sra-pub-run-834/SRR033/33189/SRR33189764/SRR33189764.1	SRX28437376	barcode21_met49	WGS	size fractionation	GENOMIC	SINGLE	OXFORD_NANOPORE	GridION	SRP579392	PRJNA1109353	1109353	SRS24759786	SAMN43303036	plant	305	Ralstonia solanacearum	Biosiembra_WGS_Run03_barcode21	UNIVERSIDAD SAN FRANCISCO DE QUITO	SRA2113867
	SRR8501430	2019-01-29 09:33:00	2019-01-29 09:28:00	17551806	1755180600	100	1163	https://sra-downloadb.be-md.ncbi.nlm.nih.gov/sos5/sra-pub-zq-16/SRR008/501/SRR8501430.sralite.1	SRX5305432	CFBP8072_HiSeq_100	WGS	other	GENOMIC	SINGLE	ILLUMINA	Illumina HiSeq 2500	SRP063791	PRJNA295541	295541	SRS4303016	SAMN04075656	plant	698414	Xylella fastidiosa subsp. pauca	CFBP8072	INRA	SRA840720
	SRR18972830	2022-05-17 14:56:00	2022-04-29 13:01:00	3417604	690356008	202	208	https://sra-downloadb.be-md.ncbi.nlm.nih.gov/sos3/sra-pub-zq-24/SRR018/18972/SRR18972830/SRR18972830.lite.1	SRX15048675	CFBP8074_reads_novaseq	WGS	unspecified	GENOMIC	PAIRED	ILLUMINA	Illumina NovaSeq 6000	SRP372864	PRJNA833428	833428	SRS12794668	SAMN27988124	plant	2371	Xylella fastidiosa	CFBP8074_reads	UNIVERSITY OF CALIFORNIA IRVINE	SRA1412379
	SRR18972833	2022-05-17 14:56:00	2022-04-29 13:00:00	1359418	135941800	100	53	https://sra-downloadb.be-md.ncbi.nlm.nih.gov/sos3/sra-pub-zq-24/SRR018/18972/SRR18972833/SRR18972833.lite.1	SRX15048672	CFBP8074_reads_hiseq	WGS	unspecified	GENOMIC	SINGLE	ILLUMINA	Illumina HiSeq 4000	SRP372864	PRJNA833428	833428	SRS12794668	SAMN27988124	plant	2371	Xylella fastidiosa	CFBP8074_reads	UNIVERSITY OF CALIFORNIA IRVINE	SRA1412379
	SRR5961536	2021-08-22	2017-08-23 12:32:00	6547410	1886934616	288	705	https://sra-downloadb.be-md.ncbi.nlm.nih.gov/sos4/sra-pub-zq-1/SRR005/5961/SRR5961536/SRR5961536.lite.1	SRX3119681	DSM 237	WGS	RANDOM	GENOMIC	PAIRED	ILLUMINA	Illumina MiSeq	SRP107929	PRJNA387386	387386	SRS2454612	SAMN07535031	salt flat	195064	Ectothiorhodospira mobilis	DSM 237	GEOMAR HELMHOLTZ CENTRE FOR OCEAN RESEARCH KIEL	SRA602094
	SRR20106307	2022-08-17 16:16:00	2022-07-12 21:45:00	22482774	6693217785	297	2053	https://sra-downloadb.be-md.ncbi.nlm.nih.gov/sos3/sra-pub-zq-24/SRR020/20106/SRR20106307/SRR20106307.lite.1	SRX16141615	MC5Cyano	WGS	RANDOM	GENOMIC	PAIRED	ILLUMINA	NextSeq 2000	SRP386085	PRJNA845206	845206	SRS13803639	SAMN28859079	agua dulce	2950590	Planktothrix agardhii LY1	MC5Cyano	NORTHERN KENTUCKY UNIVERSITY	SRA1453593
	SRR12634690	2020-12-03 10:18:00	2020-10-09 09:36:00	2874138	722522163	251	249	https://sra-downloadb.be-md.ncbi.nlm.nih.gov/sos3/sra-pub-zq-22/SRR012/12634/SRR12634690/SRR12634690.lite.1	SRX9116913	IPO4018-2017	WGS	RANDOM	GENOMIC	PAIRED	ILLUMINA	Illumina HiSeq 2500	SRP282310	PRJNA663270	663270	SRS7359449	SAMN16125473	plant	305	Ralstonia solanacearum	PD:3222	WAGENINGEN PLANT RESEARCH	SRA1125010
	SRR5280512	2018-02-27 00:03:00	2017-04-13 01:56:00	724990	415854483	573	222	https://sra-downloadb.be-md.ncbi.nlm.nih.gov/sos5/sra-pub-zq-14/SRR005/280/SRR5280512.sralite.1	SRX2584205	pnov_miseq	WGS	RANDOM	GENOMIC	PAIRED	ILLUMINA	Illumina MiSeq	SRP100626	PRJNA369045	369045	SRS1998031	SAMN06276169	Novymonas esmeraldas	1808959	Candidatus Pandoraea novymonadis	Pandoraea novymonadis	UNIVERSITY OF OSTRAVA	SRA539948
	SRR5439403	2018-02-27 00:03:00	2017-04-13 01:55:00	1076404	217433608	202	112	https://sra-downloadb.be-md.ncbi.nlm.nih.gov/sos5/sra-pub-zq-14/SRR005/439/SRR5439403.sralite.1	SRX2729307	pnov_hiseq	WGS	RANDOM	GENOMIC	PAIRED	ILLUMINA	Illumina HiSeq 2000	SRP100626	PRJNA369045	369045	SRS1998031	SAMN06276169	Novymonas esmeraldas	1808959	Candidatus Pandoraea novymonadis	Pandoraea novymonadis	UNIVERSITY OF OSTRAVA	SRA539948
	SRR27269080	2023-12-19 01:25:00	2023-12-19 01:15:00	15445081	4664414462	302	1456	https://sra-downloadb.be-md.ncbi.nlm.nih.gov/sos3/sra-pub-zq-22/SRR027/27269/SRR27269080/SRR27269080.lite.1	SRX22947086	RAS1	WGS	PCR	GENOMIC	PAIRED	ILLUMINA	Illumina NovaSeq 6000	SRP478694	PRJNA1051515	1051515	SRS19914818	SAMN38776991	Spiny_rock_scallop	190895	Vibrio rotiferianus	RAS1	ESCUELA SUPERIOR POLITECNICA DEL LITORAL	SRA1771402
	SRR13799089	2021-02-26 22:54:00	2021-02-26 22:53:00	2629271	528314960	200	214	https://sra-downloadb.be-md.ncbi.nlm.nih.gov/sos3/sra-pub-zq-24/SRR013/13799/SRR13799089/SRR13799089.lite.1	SRX10182863	UTNGt2	WGS	RANDOM PCR	GENOMIC	SINGLE	ILLUMINA	HiSeq X Ten	SRP308430	PRJNA705232	705232	SRS8331746	SAMN18053630	plant	2767842	Lactiplantibacillus	UTNGt2	TECHNICAL UNIVERSITY OF THE NORTH, IBARRA ECUADOR	SRA1200809
	SRR14887791	2021-06-23 12:07:00	2021-06-23 11:04:00	2841291	571037444	200	230	https://sra-downloadb.be-md.ncbi.nlm.nih.gov/sos4/sra-pub-zq-1/SRR014/14887/SRR14887791/SRR14887791.lite.1	SRX11204865	UTNGt21A	WGS	RANDOM PCR	GENOMIC	SINGLE	ILLUMINA	HiSeq X Ten	SRP325257	PRJNA740042	740042	SRS9259260	SAMN19816459	plant	2767842	Lactiplantibacillus	UTNGt21A	TECHNICAL UNIVERSITY OF THE NORTH, IBARRA ECUADOR	SRA1249677
	SRR12088394	2020-06-25 08:05:00	2020-06-25 07:52:00	4304109	866077393	201	338	https://sra-downloadb.be-md.ncbi.nlm.nih.gov/sos3/sra-pub-zq-22/SRR012/12088/SRR12088394/SRR12088394.lite.1	SRX8614718	HUU88	WGS	RANDOM	GENOMIC	SINGLE	ILLUMINA	HiSeq X Ten	SRP268749	PRJNA639289	639289	SRS6903893	SAMN15230453	plant	137591	Weissella cibaria	UTNGt21O	TECHNICAL UNIVERSITY OF THE NORTH	SRA1090891
Peru (n:51)	SRR5593152	2017-05-24 11:59:00	2017-05-24 11:52:00	4953426	964995747	194	632	https://sra-downloadb.be-md.ncbi.nlm.nih.gov/sos5/sra-pub-zq-14/SRR005/593/SRR5593152.sralite.1	SRX2849981	P795	WGS	RANDOM	GENOMIC	PAIRED	ILLUMINA	Illumina HiSeq 2500	SRP051447	PRJNA269725	269725	SRS2222624	SAMN03256333	potato	305	Ralstonia solanacearum	P795	UNIVERSITY OF FLORIDA MREC	SRA565562
	SRR16602849	2021-10-27 20:56:00	2021-10-27 19:54:00	213450	2131488853	9985	513	https://sra-downloadb.be-md.ncbi.nlm.nih.gov/sos3/sra-pub-zq-24/SRR016/16602/SRR16602849/SRR16602849.lite.1	SRX12804000	156	WGS	RANDOM PCR	GENOMIC	SINGLE	PACBIO_SMRT	PacBio RS	SRP343516	PRJNA775652	775652	SRS10749560	SAMN22612250	plantain	305	Ralstonia solanacearum	UW156	VIRGINIA TECH	SRA1318829
	SRR16602838	2021-10-27 20:56:00	2021-10-27 19:53:00	282216	2857949939	10126	688	https://sra-downloadb.be-md.ncbi.nlm.nih.gov/sos4/sra-pub-run-30/SRR016/16602/SRR16602838/SRR16602838.1	SRX12804011	160	WGS	RANDOM PCR	GENOMIC	SINGLE	PACBIO_SMRT	PacBio RS	SRP343516	PRJNA775652	775652	SRS10749571	SAMN22612251	plantain	305	Ralstonia solanacearum	UW160	VIRGINIA TECH	SRA1318829
	SRR16602827	2021-10-27 20:56:00	2021-10-27 19:54:00	204543	2111704844	10324	508	https://sra-downloadb.be-md.ncbi.nlm.nih.gov/sos2/sra-pub-zq-20/SRR016/16602/SRR16602827/SRR16602827.lite.1	SRX12804022	161	WGS	RANDOM PCR	GENOMIC	SINGLE	PACBIO_SMRT	PacBio RS	SRP343516	PRJNA775652	775652	SRS10749581	SAMN22612252	plantain	305	Ralstonia solanacearum	UW161	VIRGINIA TECH	SRA1318829
	SRR16602816	2021-10-27 20:56:00	2021-10-27 19:53:00	238189	2348790983	9861	565	https://sra-downloadb.be-md.ncbi.nlm.nih.gov/sos3/sra-pub-zq-24/SRR016/16602/SRR16602816/SRR16602816.lite.1	SRX12804033	162	WGS	RANDOM PCR	GENOMIC	SINGLE	PACBIO_SMRT	PacBio RS	SRP343516	PRJNA775652	775652	SRS10749593	SAMN22612253	plantain	305	Ralstonia solanacearum	UW162	VIRGINIA TECH	SRA1318829
	SRR16602925	2021-10-27 20:55:00	2021-10-27 19:55:00	219198	2096129532	9562	504	https://sra-downloadb.be-md.ncbi.nlm.nih.gov/sos2/sra-pub-zq-20/SRR016/16602/SRR16602925/SRR16602925.lite.1	SRX12803924	193	WGS	RANDOM PCR	GENOMIC	SINGLE	PACBIO_SMRT	PacBio RS	SRP343516	PRJNA775652	775652	SRS10749482	SAMN22612256	tomato	305	Ralstonia solanacearum	UW193	VIRGINIA TECH	SRA1318829
	SRR16602863	2021-10-27 20:56:00	2021-10-27 19:54:00	153956	1581826279	10274	380	https://sra-downloadb.be-md.ncbi.nlm.nih.gov/sos2/sra-pub-run-34/SRR016/16602/SRR16602863/SRR16602863.1	SRX12803986	260	WGS	RANDOM PCR	GENOMIC	SINGLE	PACBIO_SMRT	PacBio RS	SRP343516	PRJNA775652	775652	SRS10749546	SAMN22612273	potato	305	Ralstonia solanacearum	UW260	VIRGINIA TECH	SRA1318829
	SRR16602862	2021-10-27 20:56:00	2021-10-27 19:48:00	1421988	284397600	200	113	https://sra-downloadb.be-md.ncbi.nlm.nih.gov/sos1/sra-pub-zq-38/SRR016/16602/SRR16602862/SRR16602862.lite.1	SRX12803987	261	WGS	RANDOM PCR	GENOMIC	PAIRED	ILLUMINA	Illumina HiSeq 3000	SRP343516	PRJNA775652	775652	SRS10749547	SAMN22612274	potato	305	Ralstonia solanacearum	UW261	VIRGINIA TECH	SRA1318829
	SRR16602861	2021-10-27 20:56:00	2021-10-27 19:55:00	267295	2715340217	10158	653	https://sra-downloadb.be-md.ncbi.nlm.nih.gov/sos3/sra-pub-zq-24/SRR016/16602/SRR16602861/SRR16602861.lite.1	SRX12803988	262	WGS	RANDOM PCR	GENOMIC	SINGLE	PACBIO_SMRT	PacBio RS	SRP343516	PRJNA775652	775652	SRS10749548	SAMN22612275	potato	305	Ralstonia solanacearum	UW262	VIRGINIA TECH	SRA1318829
	SRR16602859	2021-10-27 20:56:00	2021-10-27 19:56:00	203090	2121635819	10446	510	https://sra-downloadb.be-md.ncbi.nlm.nih.gov/sos4/sra-pub-run-30/SRR016/16602/SRR16602859/SRR16602859.1	SRX12803990	263	WGS	RANDOM PCR	GENOMIC	SINGLE	PACBIO_SMRT	PacBio RS	SRP343516	PRJNA775652	775652	SRS10749550	SAMN22612276	potato	305	Ralstonia solanacearum	UW263	VIRGINIA TECH	SRA1318829
	SRR16602824	2021-10-27 20:56:00	2021-10-27 19:47:00	1938848	387769600	200	158	https://sra-downloadb.be-md.ncbi.nlm.nih.gov/sos3/sra-pub-zq-24/SRR016/16602/SRR16602824/SRR16602824.lite.1	SRX12804025	451	WGS	RANDOM PCR	GENOMIC	PAIRED	ILLUMINA	Illumina HiSeq 3000	SRP343516	PRJNA775652	775652	SRS10749585	SAMN22612308	potato	305	Ralstonia solanacearum	UW451	VIRGINIA TECH	SRA1318829
	SRR16602823	2021-10-27 20:56:00	2021-10-27 19:47:00	1734521	346904200	200	138	https://sra-downloadb.be-md.ncbi.nlm.nih.gov/sos1/sra-pub-zq-38/SRR016/16602/SRR16602823/SRR16602823.lite.1	SRX12804026	452	WGS	RANDOM PCR	GENOMIC	PAIRED	ILLUMINA	Illumina HiSeq 3000	SRP343516	PRJNA775652	775652	SRS10749586	SAMN22612309	potato	305	Ralstonia solanacearum	UW452	VIRGINIA TECH	SRA1318829
	SRR16602822	2021-10-27 20:56:00	2021-10-27 19:54:00	229930	2344960455	10198	564	https://sra-downloadb.be-md.ncbi.nlm.nih.gov/sos2/sra-pub-zq-20/SRR016/16602/SRR16602822/SRR16602822.lite.1	SRX12804027	455	WGS	RANDOM PCR	GENOMIC	SINGLE	PACBIO_SMRT	PacBio RS	SRP343516	PRJNA775652	775652	SRS10749587	SAMN22612310	potato	305	Ralstonia solanacearum	UW455	VIRGINIA TECH	SRA1318829
	SRR16602821	2021-10-27 20:56:00	2021-10-27 19:53:00	189015	1910668237	10108	459	https://sra-downloadb.be-md.ncbi.nlm.nih.gov/sos3/sra-pub-zq-24/SRR016/16602/SRR16602821/SRR16602821.lite.1	SRX12804028	458	WGS	RANDOM PCR	GENOMIC	SINGLE	PACBIO_SMRT	PacBio RS	SRP343516	PRJNA775652	775652	SRS10749588	SAMN22612311	potato	305	Ralstonia solanacearum	UW458	VIRGINIA TECH	SRA1318829
	SRR16602810	2021-10-27 20:56:00	2021-10-27 19:47:00	1230847	246169400	200	98	https://sra-downloadb.be-md.ncbi.nlm.nih.gov/sos1/sra-pub-zq-38/SRR016/16602/SRR16602810/SRR16602810.lite.1	SRX12804039	473	WGS	RANDOM PCR	GENOMIC	PAIRED	ILLUMINA	Illumina HiSeq 3000	SRP343516	PRJNA775652	775652	SRS10749599	SAMN22612321	potato	305	Ralstonia solanacearum	UW473	VIRGINIA TECH	SRA1318829
	SRR16602808	2021-10-27 20:56:00	2021-10-27 19:54:00	213440	2169993847	10166	522	https://sra-downloadb.be-md.ncbi.nlm.nih.gov/sos2/sra-pub-zq-20/SRR016/16602/SRR16602808/SRR16602808.lite.1	SRX12804041	477	WGS	RANDOM PCR	GENOMIC	SINGLE	PACBIO_SMRT	PacBio RS	SRP343516	PRJNA775652	775652	SRS10749600	SAMN22612323	potato	305	Ralstonia solanacearum	UW477	VIRGINIA TECH	SRA1318829
	SRR16602807	2021-10-27 20:56:00	2021-10-27 19:47:00	1364059	272811800	200	112	https://sra-downloadb.be-md.ncbi.nlm.nih.gov/sos3/sra-pub-zq-24/SRR016/16602/SRR16602807/SRR16602807.lite.1	SRX12804042	484	WGS	RANDOM PCR	GENOMIC	PAIRED	ILLUMINA	Illumina HiSeq 3000	SRP343516	PRJNA775652	775652	SRS10749602	SAMN22612324	potato	305	Ralstonia solanacearum	UW484	VIRGINIA TECH	SRA1318829
	SRR16602806	2021-10-27 20:56:00	2021-10-27 19:47:00	1471336	294267200	200	120	https://sra-downloadb.be-md.ncbi.nlm.nih.gov/sos1/sra-pub-zq-38/SRR016/16602/SRR16602806/SRR16602806.lite.1	SRX12804043	485	WGS	RANDOM PCR	GENOMIC	PAIRED	ILLUMINA	Illumina HiSeq 3000	SRP343516	PRJNA775652	775652	SRS10749603	SAMN22612325	potato	305	Ralstonia solanacearum	UW485	VIRGINIA TECH	SRA1318829
	SRR16602804	2021-10-27 20:56:00	2021-10-27 19:47:00	1675013	335002600	200	132	https://sra-downloadb.be-md.ncbi.nlm.nih.gov/sos3/sra-pub-zq-24/SRR016/16602/SRR16602804/SRR16602804.lite.1	SRX12804045	487	WGS	RANDOM PCR	GENOMIC	PAIRED	ILLUMINA	Illumina HiSeq 3000	SRP343516	PRJNA775652	775652	SRS10749605	SAMN22612326	potato	305	Ralstonia solanacearum	UW487	VIRGINIA TECH	SRA1318829
	SRR16602799	2021-10-27 20:56:00	2021-10-27 19:47:00	2123951	424790200	200	176	https://sra-downloadb.be-md.ncbi.nlm.nih.gov/sos3/sra-pub-zq-24/SRR016/16602/SRR16602799/SRR16602799.lite.1	SRX12804050	492	WGS	RANDOM PCR	GENOMIC	PAIRED	ILLUMINA	Illumina HiSeq 3000	SRP343516	PRJNA775652	775652	SRS10749610	SAMN22612331	potato	305	Ralstonia solanacearum	UW492	VIRGINIA TECH	SRA1318829
	SRR16602916	2021-10-27 20:55:00	2021-10-27 19:49:00	1226815	245363000	200	102	https://sra-downloadb.be-md.ncbi.nlm.nih.gov/sos1/sra-pub-zq-38/SRR016/16602/SRR16602916/SRR16602916.lite.1	SRX12803933	641	WGS	RANDOM PCR	GENOMIC	PAIRED	ILLUMINA	Illumina HiSeq 3000	SRP343516	PRJNA775652	775652	SRS10749491	SAMN22612354	potato	305	Ralstonia solanacearum	UW641	VIRGINIA TECH	SRA1318829
	SRR18649490	2022-09-23 09:40:00	2022-04-05 17:44:00	1175067	352520100	300	101	https://sra-downloadb.be-md.ncbi.nlm.nih.gov/sos3/sra-pub-zq-22/SRR018/18649/SRR18649490/SRR18649490.lite.1	SRX14752649	R0033-S0152_237_0_A02425_1_1_HFTT3DRXX_CGCAGTTGC-GCCAGCGCT	WGS	RANDOM PCR	GENOMIC	PAIRED	ILLUMINA	Illumina MiSeq	SRP367713	PRJNA823737	823737	SRS12514049	SAMN27356606	Seed	305	Ralstonia solanacearum	YO152	UNIVERSITY OF YORK	SRA1398473
	SRR21541301	2022-09-23 09:40:00	2022-09-13 07:19:00	74702	109834644	1470	94	https://sra-downloadb.be-md.ncbi.nlm.nih.gov/sos4/sra-pub-run-30/SRR021/21541/SRR21541301/SRR21541301.1	SRX17543640	nanopore_152	WGS	RANDOM PCR	GENOMIC	SINGLE	OXFORD_NANOPORE	MinION	SRP367713	PRJNA823737	823737	SRS12514049	SAMN27356606	Savia de xilema	305	Ralstonia solanacearum	YO152	UNIVERSITY OF YORK	SRA1496463
	SRR18649489	2022-09-23 09:40:00	2022-04-05 17:44:00	1010083	303024900	300	91	https://sra-downloadb.be-md.ncbi.nlm.nih.gov/sos1/sra-pub-zq-38/SRR018/18649/SRR18649489/SRR18649489.lite.1	SRX14752650	R0033-S0153_238_0_A02426_1_1_HFTT3DRXX_CTGAACTGC-GCCAGGCAA	WGS	RANDOM PCR	GENOMIC	PAIRED	ILLUMINA	Illumina MiSeq	SRP367713	PRJNA823737	823737	SRS12514050	SAMN27356607	Savia de xilema	305	Ralstonia solanacearum	YO153	UNIVERSITY OF YORK	SRA1398473
	SRR18649488	2022-09-23 09:40:00	2022-04-05 17:44:00	965030	289509000	300	84	https://sra-downloadb.be-md.ncbi.nlm.nih.gov/sos1/sra-pub-zq-38/SRR018/18649/SRR18649488/SRR18649488.lite.1	SRX14752651	R0033-S0154_239_0_A02427_1_1_HFTT3DRXX_GCCAGCGGC-GCCTATTAA	WGS	RANDOM PCR	GENOMIC	PAIRED	ILLUMINA	Illumina MiSeq	SRP367713	PRJNA823737	823737	SRS12514051	SAMN27356608	Savia de xilema	305	Ralstonia solanacearum	YO154	UNIVERSITY OF YORK	SRA1398473
	SRR18649487	2022-09-23 09:40:00	2022-04-05 17:44:00	1182149	354644700	300	102	https://sra-downloadb.be-md.ncbi.nlm.nih.gov/sos2/sra-pub-zq-18/SRR018/18649/SRR18649487/SRR18649487.lite.1	SRX14752652	R0033-S0155_240_0_A02428_1_1_HFTT3DRXX_TACTCCAGC-GCCTCATTC	WGS	RANDOM PCR	GENOMIC	PAIRED	ILLUMINA	Illumina MiSeq	SRP367713	PRJNA823737	823737	SRS12514057	SAMN27356609	Savia de xilema	305	Ralstonia solanacearum	YO155	UNIVERSITY OF YORK	SRA1398473
	SRR18649485	2022-09-23 09:40:00	2022-04-05 17:45:00	1709802	512940600	300	148	https://sra-downloadb.be-md.ncbi.nlm.nih.gov/sos1/sra-pub-zq-38/SRR018/18649/SRR18649485/SRR18649485.lite.1	SRX14752654	R0033-S0156_241_0_A02429_1_1_HFTT3DRXX_TTGGAGTCC-GCTAGTTGA	WGS	RANDOM PCR	GENOMIC	PAIRED	ILLUMINA	Illumina MiSeq	SRP367713	PRJNA823737	823737	SRS12514052	SAMN27356610	Savia de xilema	305	Ralstonia solanacearum	YO156	UNIVERSITY OF YORK	SRA1398473
	SRR18649484	2022-09-23 09:40:00	2022-04-05 17:44:00	965622	289686600	300	85	https://sra-downloadb.be-md.ncbi.nlm.nih.gov/sos1/sra-pub-zq-38/SRR018/18649/SRR18649484/SRR18649484.lite.1	SRX14752655	R0033-S0157_242_0_A02430_1_1_HFTT3DRXX_TACGGATCC-GCTATAGGC	WGS	RANDOM PCR	GENOMIC	PAIRED	ILLUMINA	Illumina MiSeq	SRP367713	PRJNA823737	823737	SRS12514053	SAMN27356611	Savia de xilema	305	Ralstonia solanacearum	YO157	UNIVERSITY OF YORK	SRA1398473
	SRR18649483	2022-09-23 09:40:00	2022-04-05 17:44:00	1038710	311613000	300	93	https://sra-downloadb.be-md.ncbi.nlm.nih.gov/sos1/sra-pub-zq-38/SRR018/18649/SRR18649483/SRR18649483.lite.1	SRX14752656	R0033-S0158_243_0_A02431_1_1_HFTT3DRXX_CCAACCGCC-GCTCTGGTT	WGS	RANDOM PCR	GENOMIC	PAIRED	ILLUMINA	Illumina MiSeq	SRP367713	PRJNA823737	823737	SRS12514054	SAMN27356612	Savia de xilema	305	Ralstonia solanacearum	YO158	UNIVERSITY OF YORK	SRA1398473
	ERR2286900	2018-03-01 07:41:00	2018-03-01 10:17:00	1215838	725586907	596	449	https://sra-downloadb.be-md.ncbi.nlm.nih.gov/sos5/sra-pub-zq-14/ERR002/286/ERR2286900.sralite.1	ERX2338426	unspecified	WGS	RANDOM	GENOMIC	PAIRED	ILLUMINA	Illumina MiSeq	ERP106551	PRJEB24702	436535	ERS2180867	SAMEA104569583	Tocosh, potatoes naturally fermented in a well near a water spring	1245	Leuconostoc mesenteroides	SAMEA104569583	UNIVERSITY OF VALENCIA, SPAIN	ERA1206277
	ERR2286901	2018-03-01 07:41:00	2018-03-01 10:17:00	1620821	852107037	525	505	https://sra-downloadb.be-md.ncbi.nlm.nih.gov/sos5/sra-pub-zq-14/ERR002/286/ERR2286901.sralite.1	ERX2338427	unspecified	WGS	RANDOM	GENOMIC	PAIRED	ILLUMINA	Illumina MiSeq	ERP106559	PRJEB24710	436537	ERS2181060	SAMEA104569776	Tocosh, potatoes naturally fermented in a well near a water spring	1245	Leuconostoc mesenteroides	SAMEA104569776	UNIVERSITY OF VALENCIA, SPAIN	ERA1206278
	ERR2286902	2018-03-01 07:41:00	2018-03-01 10:17:00	1543291	911061811	590	559	https://sra-downloadb.be-md.ncbi.nlm.nih.gov/sos5/sra-pub-zq-14/ERR002/286/ERR2286902.sralite.1	ERX2338428	unspecified	WGS	RANDOM	GENOMIC	PAIRED	ILLUMINA	Illumina MiSeq	ERP106561	PRJEB24712	436538	ERS2181061	SAMEA104569777	Tocosh, potatoes naturally fermented in a well near a water spring	1245	Leuconostoc mesenteroides	SAMEA104569777	UNIVERSITY OF VALENCIA, SPAIN	ERA1206279
	SRR37179224	2026-02-10 17:35:00	2026-02-09 20:13:00	631046	188126636	298	72	https://sra-downloadb.be-md.ncbi.nlm.nih.gov/sos10/sra-pub-zq-1002/SRR037/37179/SRR37179224/SRR37179224.lite.1	SRX32117267	BS4	WGS	size fractionation	GENOMIC	PAIRED	ILLUMINA	Illumina MiSeq	SRP675935	PRJNA1420928	1420928	SRS28050491	SAMN55283243	agricultural soil	1390	Bacillus amyloliquefaciens	BS4	BUTANTAN INSTITUTE	SRA2331109
	ERR2286904	2018-03-01 07:41:00	2018-03-01 10:17:00	1691377	1008936408	596	638	https://sra-downloadb.be-md.ncbi.nlm.nih.gov/sos5/sra-pub-zq-14/ERR002/286/ERR2286904.sralite.1	ERX2338430	unspecified	WGS	RANDOM	GENOMIC	PAIRED	ILLUMINA	Illumina MiSeq	ERP106564	PRJEB24715	436540	ERS2181063	SAMEA104569779	Tocosh, potatoes naturally fermented in a well near a water spring	1599	Latilactobacillus sakei	SAMEA104569779	UNIVERSITY OF VALENCIA, SPAIN	ERA1206281
	ERR2567103	2018-07-03 13:14:00	2018-07-05 20:18:00	1888115	1043156902	552	632	https://sra-downloadb.be-md.ncbi.nlm.nih.gov/sos5/sra-pub-zq-11/ERR002/567/ERR2567103/ERR2567103.sralite.1	ERX2585447	unspecified	WGS	RANDOM	GENOMIC	PAIRED	ILLUMINA	Illumina MiSeq	ERP108644	PRJEB26638	478679	ERS2469542	SAMEA4648900	Tocosh, potatoes naturally fermented in a well near a water spring	1599	Latilactobacillus sakei	SAMEA4648900	UNIVERSITY OF VALENCIA, SPAIN	ERA1471612
	SRR31041346	2024-10-31 01:14:00	2024-10-18 17:21:00	425196	204819690	481	111	https://sra-downloadb.be-md.ncbi.nlm.nih.gov/sos4/sra-pub-zq-7/SRR031/31041/SRR31041346/SRR31041346.lite.1	SRX26426407	553	WGS	size fractionation	GENOMIC	PAIRED	ILLUMINA	Illumina MiSeq	SRP539420	PRJNA1168566	1168566	SRS22945793	SAMN44051479	wastewater	575	Raoultella planticola	553	UNIVERSIDAD PERUANA CAYETANO HEREDIA	SRA1993697
	SRR31041397	2024-10-31 01:14:00	2024-10-18 17:21:00	433130	210819215	486	133	https://sra-downloadb.be-md.ncbi.nlm.nih.gov/sos4/sra-pub-zq-7/SRR031/31041/SRR31041397/SRR31041397.lite.1	SRX26426356	716	WGS	size fractionation	GENOMIC	PAIRED	ILLUMINA	Illumina MiSeq	SRP539420	PRJNA1168566	1168566	SRS22945742	SAMN44051574	wastewater	575	Raoultella planticola	716	UNIVERSIDAD PERUANA CAYETANO HEREDIA	SRA1993697
	SRR7973874	2018-10-06 00:26:00	2018-10-05 21:57:00	187830	77554070	412	41	https://sra-downloadb.be-md.ncbi.nlm.nih.gov/sos5/sra-pub-zq-16/SRR007/973/SRR7973874.sralite.1	SRX4806907	Halomonas.1.fq	WGS	RANDOM PCR	GENOMIC	PAIRED	ILLUMINA	Illumina MiSeq	SRP163914	PRJNA472105	472105	SRS3885473	SAMN09227124	salt creek water	2746	Halomonas elongata	MH25661	UNIVERSIDAD NACIONAL DE SAN ANTONIO ABAD	SRA790333
	SRR12110345	2020-08-21 13:27:00	2020-06-29 16:20:00	141935	1500951945	10574	988	https://sra-downloadb.be-md.ncbi.nlm.nih.gov/sos4/sra-pub-zq-1/SRR012/12110/SRR12110345/SRR12110345.lite.1	SRX8634325	2NE11	WGS	unspecified	GENOMIC	SINGLE	PACBIO_SMRT	PacBio RS II	SRP219223	PRJNA547647	547647	SRS6920886	SAMN15232066	Olive production company	38313	Shewanella algae	Industrial effluent	UNIVERSIDAD NACIONAL MAYOR DE SAN MARCOS	SRA1092561
	SRR10158671	2019-10-10 16:10:00	2019-09-21 04:44:00	997871	416759898	417	184	https://sra-downloadb.be-md.ncbi.nlm.nih.gov/sos3/sra-pub-zq-22/SRR010/158/SRR10158671.sralite.1	SRX6884065	BT	WGS	Restriction Digest	GENOMIC	PAIRED	ILLUMINA	Illumina HiSeq 1000	SRP222858	PRJNA448338	448338	SRS5417566	SAMN08828790	Agr	1428	Bacillus thuringiensis	UNMSM10RA	INSTITUTO NACIONAL DE INNOVACION AGRARIA	SRA966099
	SRR12110432	2020-06-29 16:24:00	2020-06-29 16:20:00	1674673	489169928	292	161	https://sra-downloadb.be-md.ncbi.nlm.nih.gov/sos4/sra-pub-zq-1/SRR012/12110/SRR12110432/SRR12110432.lite.1	SRX8634409	Achu	WGS	other	GENOMIC	PAIRED	ILLUMINA	Illumina MiniSeq	SRP269257	PRJNA642026	642026	SRS6920970	SAMN15375879	shallow water, soft marine sediments	504901	Allochromatium humboldtianum	Allochromatium humboldtianum DSM 21881	BELLEVUE UNIVERSITY	SRA1092580
	SRR12147485	2020-08-21 13:27:00	2020-07-05 11:53:00	116274	1272266623	10941	835	https://sra-downloadb.be-md.ncbi.nlm.nih.gov/sos3/sra-pub-zq-22/SRR012/12147/SRR12147485/SRR12147485.lite.1	SRX8667525	SH5A2	WGS	unspecified	GENOMIC	SINGLE	PACBIO_SMRT	PacBio RS II	SRP270029	PRJNA639301	639301	SRS6947801	SAMN15395493	environmental sample	2749040	Halomonas sp. SH5A2	Saline water	UNIVERSIDAD NACIONAL MAYOR DE SAN MARCOS	SRA1094744
	SRR12339165	2021-02-02 07:33:00	2020-07-28 11:33:00	394890	79767780	202	45	https://sra-downloadb.be-md.ncbi.nlm.nih.gov/sos2/sra-pub-zq-20/SRR012/12339/SRR12339165/SRR12339165.lite.1	SRX8839086	BPHSRR0000018	WGS	RANDOM	GENOMIC	PAIRED	ILLUMINA	Illumina HiSeq 2500	SRP273944	PRJNA649220	649220	SRS7102371	SAMN15660328	Solanum tuberosum	180957	Pectobacterium brasiliense	BPHDCC0000106	WAGENINGEN PLANT RESEARCH	SRA1104660
	SRR16483019	2021-10-20 05:52:00	2021-10-20 05:44:00	4725101	1414584374	299	617	https://sra-downloadb.be-md.ncbi.nlm.nih.gov/sos3/sra-pub-zq-24/SRR016/16483/SRR16483019/SRR16483019.lite.1	SRX12686128	m15_cyan	WGS	PCR	GENOMIC	PAIRED	ILLUMINA	NextSeq 550	SRP340664	PRJNA769943	769943	SRS10637009	SAMN22369315	fershwater nonaxenic enrichment culture	2885151	Synechococcus sp. UCP002	Cyan_15	UNIVERSIDAD NACIONAL DE LA AMAZONIA PERUANA	SRA1313565
	SRR16278218	2021-10-09 20:47:00	2021-10-09 20:40:00	2094954	627078278	299	262	https://sra-downloadb.be-md.ncbi.nlm.nih.gov/sos1/sra-pub-zq-38/SRR016/16278/SRR16278218/SRR16278218.lite.1	SRX12557508	TTPAHS	WGS	RANDOM	GENOMIC	PAIRED	ILLUMINA	NextSeq 550	SRP340664	PRJNA769943	769943	SRS10515190	SAMN22183634	Hot spring water	876478	Tepidiphilus thermophilus	BIPHAS-001	UNIVERSIDAD NACIONAL DE LA AMAZONIA PERUANA (UNAP)	SRA1308525
	SRR16637965	2021-10-30 19:39:00	2021-10-30 19:20:00	8007429	2398797679	299	1011	https://sra-downloadb.be-md.ncbi.nlm.nih.gov/sos1/sra-pub-zq-38/SRR016/16637/SRR16637965/SRR16637965.lite.1	SRX12838776	m_12	WGS	RANDOM	GENOMIC	PAIRED	ILLUMINA	NextSeq 550	SRP340664	PRJNA769943	769943	SRS10783593	SAMN22546370	Amazon river	2886632	Nostoc sp. UCP003	Nostoc sp.	UNIVERSIDAD NACIONAL DE LA AMAZONIA PERUANA	SRA1319636
	SRR19637462	2022-08-17 12:14:00	2022-06-13 13:35:00	210196	113717028	541	62	https://sra-downloadb.be-md.ncbi.nlm.nih.gov/sos3/sra-pub-zq-22/SRR019/19637/SRR19637462/SRR19637462.lite.1	SRX15687688	ICBAC2.1	WGS	RANDOM	GENOMIC	PAIRED	ILLUMINA	Illumina MiSeq	SRP379891	PRJNA848436	848436	SRS13384170	SAMN29005956	rhizospheric soil	260554	Bacillus halotolerans	IcBac2.1	UNIVERSIDAD NACIONAL AGRARIA LA MOLINA	SRA1436431
	SRR22028294	2022-10-25 16:33:00	2022-10-25 15:16:00	4615840	1384752000	300	425	https://sra-downloadb.be-md.ncbi.nlm.nih.gov/sos2/sra-pub-zq-20/SRR022/22028/SRR22028294/SRR22028294.lite.1	SRX18009592	EW1_CKDN220052230-1A_HF2WGDSX5	WGS	RANDOM PCR	GENOMIC	PAIRED	ILLUMINA	Illumina NovaSeq 6000	SRP404289	PRJNA893657	893657	SRS15518359	SAMN31430933	Zea mays	2991500	Erwinia sp. INIA01	Erwinia sp. INIA-01	INSTITUTO NACIONAL DE INNOVACION AGRARIA	SRA1526221
	SRR29836749	2024-07-15 18:59:00	2024-07-15 18:56:00	13778078	4160979556	302	1376	https://sra-downloadb.be-md.ncbi.nlm.nih.gov/sos6/sra-pub-zq-40/SRR029/29836/SRR29836749/SRR29836749.lite.1	SRX25334655	Geobacillus_sp_G4	WGS	RANDOM	GENOMIC	PAIRED	ILLUMINA	Illumina NovaSeq 6000	SRP520007	PRJNA1124973	1124973	SRS22002301	SAMN41878472	sediment	3169691	Geobacillus sp. G4	Geobacillus_sp_G4	UNIVERSIDADE FEDERAL DO TOCANTINS	SRA1924897
	SRR10019344	2019-08-26 19:36:00	2019-08-26 18:54:00	12381371	2501036942	202	1351	https://sra-downloadb.be-md.ncbi.nlm.nih.gov/sos5/sra-pub-zq-16/SRR010/019/SRR10019344.sralite.1	SRX6756866	LC6LIB	WGS	other	GENOMIC	PAIRED	ILLUMINA	Illumina HiSeq 2500	SRP219223	PRJNA547647	547647	SRS5305816	SAMN12056291	textile industrial wastewater	2589789	Shewanella sp. LC2	Shewanella sp. LC2	UNIVERSIDAD NACIONAL MAYOR DE SAN MARCOS	SRA948749
	SRR10019343	2019-08-26 19:36:00	2019-08-26 18:51:00	13299279	2686454358	202	1454	https://sra-downloadb.be-md.ncbi.nlm.nih.gov/sos5/sra-pub-zq-16/SRR010/019/SRR10019343.sralite.1	SRX6756867	LC2LIB	WGS	other	GENOMIC	PAIRED	ILLUMINA	Illumina HiSeq 2500	SRP219223	PRJNA547647	547647	SRS5305817	SAMN12056290	textile industrial wastewater	2589790	Shewanella sp. LC6	Shewanella sp. LC6	UNIVERSIDAD NACIONAL MAYOR DE SAN MARCOS	SRA948749
Uruguay (n:25)	SRR16903944	2022-12-31 00:18:00	2021-11-10 11:05:00	508555	224894999	442	146	https://sra-downloadb.be-md.ncbi.nlm.nih.gov/sos8/sra-pub-zq-818/SRR016/16903/SRR16903944/SRR16903944.lite.1	SRX13096497	20745wB10_FDC107	WGS	RANDOM	GENOMIC	PAIRED	ILLUMINA	Illumina HiSeq 4000	SRP345409	PRJNA779375	779375	SRS11032818	SAMN23028273	plant	611301	Xanthomonas citri pv. citri	FDC107	MANCHESTER METROPOLITAN UNIVERSITY	SRA1327023
	SRR9860632	2020-04-19 21:26:00	2019-07-30 15:01:00	9828753	1968115584	200	1100	https://sra-downloadb.be-md.ncbi.nlm.nih.gov/sos3/sra-pub-zq-22/SRR009/860/SRR9860632.sralite.1	SRX6614442	MVCC19	WGS	RANDOM	GENOMIC	PAIRED	ILLUMINA	Illumina HiSeq 2500	SRP216822	PRJNA552312	552312	SRS5178369	SAMN12188516	freshwater	940192	Cylindrospermopsis raciborskii MVCC19	MVCC19	IIBCE	SRA928726
	ERR3367514	2019-07-15 08:47:00	2019-07-15 08:51:00	304100	113499704	373	85	https://sra-downloadb.be-md.ncbi.nlm.nih.gov/sos5/sra-pub-zq-16/ERR003/3367/ERR3367514/ERR3367514.lite.1	ERX3391788		WGS	RANDOM	GENOMIC	SINGLE	ION_TORRENT	Ion Torrent PGM	ERP115023	PRJEB32347	554485	ERS3505888	SAMEA5702230	plant	283686	Kosakonia radicincitans	SAMEA5702230	INSTITUTE OF BIOLOGICAL RESEARCH CLEMENTE ESTABLE	ERA1998582
	ERR3365598	2019-07-15 08:47:00	2019-07-15 08:51:00	354046	130254125	367	92	https://sra-downloadb.be-md.ncbi.nlm.nih.gov/sos5/sra-pub-zq-16/ERR003/3365/ERR3365598/ERR3365598.lite.1	ERX3389886		WGS	RANDOM	GENOMIC	SINGLE	ION_TORRENT	Ion Torrent PGM	ERP115023	PRJEB32347	554485	ERS3505889	SAMEA5702231	plant	283686	Kosakonia radicincitans	SAMEA5702231	INSTITUTE OF BIOLOGICAL RESEARCH CLEMENTE ESTABLE	ERA1991925
	ERR3440606	2019-07-22 07:49:00	2019-07-22 07:59:00	1091053	315475821	289	248	https://sra-downloadb.be-md.ncbi.nlm.nih.gov/sos5/sra-pub-zq-16/ERR003/3440/ERR3440606/ERR3440606.lite.1	ERX3462626		WGS	RANDOM	GENOMIC	SINGLE	ION_TORRENT	Ion Torrent PGM	ERP116296	PRJEB33501	555867	ERS3575923	SAMEA5772381	plant	992418	Shinella sp. UYSO24	SAMEA5772381	INSTITUTE OF BIOLOGICAL RESEARCH CLEMENTE ESTABLE	ERA2041298
	ERR3440607	2019-07-22 07:49:00	2019-07-22 07:59:00	273058	81336621	297	60	https://sra-downloadb.be-md.ncbi.nlm.nih.gov/sos5/sra-pub-zq-16/ERR003/3440/ERR3440607/ERR3440607.lite.1	ERX3462627		WGS	RANDOM	GENOMIC	SINGLE	ION_TORRENT	Ion Torrent PGM	ERP116296	PRJEB33501	555867	ERS3575923	SAMEA5772381	plant	992418	Shinella sp. UYSO24	SAMEA5772381	INSTITUTE OF BIOLOGICAL RESEARCH CLEMENTE ESTABLE	ERA2041299
	SRR15816013	2023-10-28	2021-09-09 00:11:00	10775200	3254110400	302	978	https://sra-downloadb.be-md.ncbi.nlm.nih.gov/sos8/sra-pub-zq-820/SRR015/15816/SRR15816013/SRR15816013.lite.1	SRX12108545	L14	WGS	RANDOM	GENOMIC	PAIRED	ILLUMINA	Illumina NovaSeq 6000	SRP336213	PRJNA761354	761354	SRS10088812	SAMN21302875	soil	382	Sinorhizobium meliloti	SmelilotiL14	FACULTAD DE AGRONOMIA, UDELAR	SRA1290429
	SRR24435941	2024-03-01 00:27:00	2023-05-04 15:44:00	13347362	3701133806	277	1231	https://sra-downloadb.be-md.ncbi.nlm.nih.gov/sos8/sra-pub-zq-820/SRR024/24435/SRR24435941/SRR24435941.lite.1	SRX20223556	U143seq	WGS	RANDOM	GENOMIC	PAIRED	ILLUMINA	Illumina NovaSeq 6000	SRP435963	PRJNA967351	967351	SRS17545250	SAMN34588308	soil	382	Sinorhizobium meliloti	U143	UNIVERSIDAD DE LA REPUBLICA	SRA1632747
	SRR16602906	2021-10-27 20:55:00	2021-10-27 19:49:00	1510942	302188400	200	124	https://sra-downloadb.be-md.ncbi.nlm.nih.gov/sos3/sra-pub-zq-22/SRR016/16602/SRR16602906/SRR16602906.lite.1	SRX12803943	688	WGS	RANDOM PCR	GENOMIC	PAIRED	ILLUMINA	Illumina HiSeq 3000	SRP343516	PRJNA775652	775652	SRS10749503	SAMN22612363	plant	305	Ralstonia solanacearum	UW688	VIRGINIA TECH	SRA1318829
	SRR8507235	2019-02-14 11:53:00	2019-01-30 13:01:00	11619434	2347125668	202	1038	https://sra-downloadb.be-md.ncbi.nlm.nih.gov/sos5/sra-pub-zq-16/SRR008/507/SRR8507235.sralite.1	SRX5310936	UYCPa14C	WGS	other	GENOMIC	PAIRED	ILLUMINA	Illumina HiSeq 2500	SRP182931	PRJNA517875	517875	SRS4319786	SAMN10846787	plant	2511130	Paraburkholderia sp. UYCP14C	UYCPa14C	IIBCE	SRA841414
	SRR23694689	2024-12-17 09:48:00	2023-03-03 11:32:00	1990808	579260459	290	180	https://sra-downloadb.be-md.ncbi.nlm.nih.gov/sos7/sra-pub-zq-41/SRR023/23694/SRR23694689/SRR23694689.lite.1	SRX19556815	VH00487_99037	WGS	RANDOM	GENOMIC	PAIRED	ILLUMINA	NextSeq 2000	SRP425501	PRJNA940592	940592	SRS16941460	SAMN33574939	plant	2754056	Xanthomonas hortorum pv. gardneri	X. gardneri URY04-04	UNIVERSITY OF FLORIDA	SRA1598815
	SRR23694690	2024-12-17 09:48:00	2023-03-03 11:31:00	155849	75573443	484	49	https://sra-downloadb.be-md.ncbi.nlm.nih.gov/sos7/sra-pub-zq-41/SRR023/23694/SRR23694690/SRR23694690.lite.1	SRX19556814	M00725_60363	WGS	RANDOM	GENOMIC	PAIRED	ILLUMINA	Illumina MiSeq	SRP425501	PRJNA940592	940592	SRS16941460	SAMN33574939	plant	2754056	Xanthomonas hortorum pv. gardneri	X. gardneri URY04-04	UNIVERSITY OF FLORIDA	SRA1598815
	SRR23694686	2024-12-17 09:48:00	2023-03-03 11:32:00	2141842	626412946	292	194	https://sra-downloadb.be-md.ncbi.nlm.nih.gov/sos7/sra-pub-zq-41/SRR023/23694/SRR23694686/SRR23694686.lite.1	SRX19556818	VH00487_70757	WGS	RANDOM	GENOMIC	PAIRED	ILLUMINA	NextSeq 2000	SRP425501	PRJNA940592	940592	SRS16941462	SAMN33574940	plant	2754056	Xanthomonas hortorum pv. gardneri	X. gardneri URY07-01	UNIVERSITY OF FLORIDA	SRA1598815
	SRR23694687	2024-12-17 09:48:00	2023-03-03 11:31:00	147807	71118300	481	45	https://sra-downloadb.be-md.ncbi.nlm.nih.gov/sos7/sra-pub-zq-41/SRR023/23694/SRR23694687/SRR23694687.lite.1	SRX19556817	M00725_72164	WGS	RANDOM	GENOMIC	PAIRED	ILLUMINA	Illumina MiSeq	SRP425501	PRJNA940592	940592	SRS16941462	SAMN33574940	plant	2754056	Xanthomonas hortorum pv. gardneri	X. gardneri URY07-01	UNIVERSITY OF FLORIDA	SRA1598815
	SRR23694685	2024-12-17 09:48:00	2023-03-03 11:31:00	245970	119467734	485	75	https://sra-downloadb.be-md.ncbi.nlm.nih.gov/sos7/sra-pub-zq-41/SRR023/23694/SRR23694685/SRR23694685.lite.1	SRX19556819	M00725_34841	WGS	RANDOM	GENOMIC	PAIRED	ILLUMINA	Illumina MiSeq	SRP425501	PRJNA940592	940592	SRS16941463	SAMN33574941	plant	2754056	Xanthomonas hortorum pv. gardneri	X. gardneri URY07-03	UNIVERSITY OF FLORIDA	SRA1598815
	SRR23694683	2024-12-17 09:48:00	2023-03-03 11:32:00	1609727	469324814	291	149	https://sra-downloadb.be-md.ncbi.nlm.nih.gov/sos7/sra-pub-zq-41/SRR023/23694/SRR23694683/SRR23694683.lite.1	SRX19556821	VH00487_92238	WGS	RANDOM	GENOMIC	PAIRED	ILLUMINA	NextSeq 2000	SRP425501	PRJNA940592	940592	SRS16941464	SAMN33574942	plant	2754056	Xanthomonas hortorum pv. gardneri	X. gardneri URY07-08	UNIVERSITY OF FLORIDA	SRA1598815
	SRR23694684	2024-12-17 09:48:00	2023-03-03 11:31:00	161030	78722865	488	50	https://sra-downloadb.be-md.ncbi.nlm.nih.gov/sos7/sra-pub-zq-41/SRR023/23694/SRR23694684/SRR23694684.lite.1	SRX19556820	M00725_17375	WGS	RANDOM	GENOMIC	PAIRED	ILLUMINA	Illumina MiSeq	SRP425501	PRJNA940592	940592	SRS16941464	SAMN33574942	plant	2754056	Xanthomonas hortorum pv. gardneri	X. gardneri URY07-08	UNIVERSITY OF FLORIDA	SRA1598815
	SRR23694681	2024-12-17 09:48:00	2023-03-03 11:32:00	1948388	568389891	291	176	https://sra-downloadb.be-md.ncbi.nlm.nih.gov/sos7/sra-pub-zq-41/SRR023/23694/SRR23694681/SRR23694681.lite.1	SRX19556823	VH00487_34625	WGS	RANDOM	GENOMIC	PAIRED	ILLUMINA	NextSeq 2000	SRP425501	PRJNA940592	940592	SRS16941465	SAMN33574943	plant	2754056	Xanthomonas hortorum pv. gardneri	X. gardneri URY07-16	UNIVERSITY OF FLORIDA	SRA1598815
	SRR23694682	2024-12-17 09:48:00	2023-03-03 11:31:00	171917	83680068	486	54	https://sra-downloadb.be-md.ncbi.nlm.nih.gov/sos7/sra-pub-zq-41/SRR023/23694/SRR23694682/SRR23694682.lite.1	SRX19556822	M00725_42787	WGS	RANDOM	GENOMIC	PAIRED	ILLUMINA	Illumina MiSeq	SRP425501	PRJNA940592	940592	SRS16941465	SAMN33574943	plant	2754056	Xanthomonas hortorum pv. gardneri	X. gardneri URY07-16	UNIVERSITY OF FLORIDA	SRA1598815
	SRR23694679	2024-12-17 09:48:00	2023-03-03 11:32:00	2393679	688069149	287	212	https://sra-downloadb.be-md.ncbi.nlm.nih.gov/sos7/sra-pub-zq-41/SRR023/23694/SRR23694679/SRR23694679.lite.1	SRX19556825	VH00487_92228	WGS	RANDOM	GENOMIC	PAIRED	ILLUMINA	NextSeq 2000	SRP425501	PRJNA940592	940592	SRS16941466	SAMN33574944	plant	2754056	Xanthomonas hortorum pv. gardneri	X. gardneri URY07-27	UNIVERSITY OF FLORIDA	SRA1598815
	SRR23694680	2024-12-17 09:48:00	2023-03-03 11:31:00	180216	87239416	484	54	https://sra-downloadb.be-md.ncbi.nlm.nih.gov/sos7/sra-pub-zq-41/SRR023/23694/SRR23694680/SRR23694680.lite.1	SRX19556824	M00725_97205	WGS	RANDOM	GENOMIC	PAIRED	ILLUMINA	Illumina MiSeq	SRP425501	PRJNA940592	940592	SRS16941466	SAMN33574944	plant	2754056	Xanthomonas hortorum pv. gardneri	X. gardneri URY07-27	UNIVERSITY OF FLORIDA	SRA1598815
	SRR23694678	2024-12-17 09:48:00	2023-03-03 11:31:00	334825	163592198	488	102	https://sra-downloadb.be-md.ncbi.nlm.nih.gov/sos7/sra-pub-zq-41/SRR023/23694/SRR23694678/SRR23694678.lite.1	SRX19556826	M00725_38370	WGS	RANDOM	GENOMIC	PAIRED	ILLUMINA	Illumina MiSeq	SRP425501	PRJNA940592	940592	SRS16941467	SAMN33574945	plant	2754056	Xanthomonas hortorum pv. gardneri	X. gardneri URY08-32	UNIVERSITY OF FLORIDA	SRA1598815
	SRR23694675	2024-12-17 09:48:00	2023-03-03 11:32:00	1902871	552904781	290	171	https://sra-downloadb.be-md.ncbi.nlm.nih.gov/sos7/sra-pub-zq-41/SRR023/23694/SRR23694675/SRR23694675.lite.1	SRX19556829	VH00487_25684	WGS	RANDOM	GENOMIC	PAIRED	ILLUMINA	NextSeq 2000	SRP425501	PRJNA940592	940592	SRS16941469	SAMN33574946	plant	2754056	Xanthomonas hortorum pv. gardneri	X. gardneri URY09-18	UNIVERSITY OF FLORIDA	SRA1598815
	SRR23694676	2024-12-17 09:48:00	2023-03-03 11:31:00	199663	97278838	487	61	https://sra-downloadb.be-md.ncbi.nlm.nih.gov/sos7/sra-pub-zq-41/SRR023/23694/SRR23694676/SRR23694676.lite.1	SRX19556828	M00725_47146	WGS	RANDOM	GENOMIC	PAIRED	ILLUMINA	Illumina MiSeq	SRP425501	PRJNA940592	940592	SRS16941469	SAMN33574946	plant	2754056	Xanthomonas hortorum pv. gardneri	X. gardneri URY09-18	UNIVERSITY OF FLORIDA	SRA1598815
	SRR23694674	2024-12-17 09:48:00	2023-03-03 11:31:00	266879	128945578	483	82	https://sra-downloadb.be-md.ncbi.nlm.nih.gov/sos7/sra-pub-zq-41/SRR023/23694/SRR23694674/SRR23694674.lite.1	SRX19556830	M00725_25631	WGS	RANDOM	GENOMIC	PAIRED	ILLUMINA	Illumina MiSeq	SRP425501	PRJNA940592	940592	SRS16941470	SAMN33574947	plant	2754056	Xanthomonas hortorum pv. gardneri	X. gardneri URY09-42	UNIVERSITY OF FLORIDA	SRA1598815
Venezuela (n:10)	SRR6439947	2018-08-31 00:13:00	2018-01-04 12:44:00	163482	2668124772	16320	8928	https://sra-downloadb.be-md.ncbi.nlm.nih.gov/sos5/sra-pub-zq-11/SRR006/439/SRR6439947/SRR6439947.lite.1	SRX3531316	Neorhizobium oryzae_SOG26	WGS	PCR	GENOMIC	SINGLE	PACBIO_SMRT	PacBio RS II	SRP128035	PRJNA422578	422578	SRS2806789	SAMN08182042	seed	2060726	Neorhizobium sp. SOG26	Neorhizobium sp.	ICESI UNIVERSITY	SRA642333
	SRR11960410	2020-12-07 11:03:00	2020-06-08 20:21:00	1319874	569986520	431	364	https://sra-downloadb.be-md.ncbi.nlm.nih.gov/sos3/sra-pub-zq-22/SRR011/11960/SRR11960410/SRR11960410.lite.1	SRX8504536	13399	WGS	unspecified	GENOMIC	PAIRED	ILLUMINA	Illumina HiSeq 2500	SRP266509	PRJNA638164	638164	SRS6803236	SAMN15180654	soil	953739	Streptomyces venezuelae ATCC 10712	Streptomyces venezuelae ATCC 10712	JOHN INNES CENTRE	SRA1084766
	SRR12634694	2020-12-03 10:18:00	2020-10-09 09:25:00	3504393	880902934	251	303	https://sra-downloadb.be-md.ncbi.nlm.nih.gov/sos3/sra-pub-zq-24/SRR012/12634/SRR12634694/SRR12634694.lite.1	SRX9116918	IPO4022-2017	WGS	RANDOM	GENOMIC	PAIRED	ILLUMINA	Illumina HiSeq 2500	SRP282310	PRJNA663270	663270	SRS7359454	SAMN16125477	plant	1310165	Ralstonia pseudosolanacearum	PD:3570	WAGENINGEN PLANT RESEARCH	SRA1125010
	SRR18649525	2022-09-23 09:40:00	2022-04-05 17:45:00	1387226	416167800	300	122	https://sra-downloadb.be-md.ncbi.nlm.nih.gov/sos1/sra-pub-zq-38/SRR018/18649/SRR18649525/SRR18649525.lite.1	SRX14752614	R0033-S0381_30_0_A02654_1_1_HFTT3DRXX_GACGGAGAA-TTCTCCGTC	WGS	RANDOM PCR	GENOMIC	PAIRED	ILLUMINA	Illumina MiSeq	SRP367713	PRJNA823737	823737	SRS12514014	SAMN27356658	plant	305	Ralstonia solanacearum	YO381	UNIVERSITY OF YORK	SRA1398473
	SRR25906302	2023-09-05 07:54:00	2023-09-05 07:52:00	69859	274789175	3933	240	https://sra-downloadb.be-md.ncbi.nlm.nih.gov/sos4/sra-pub-run-30/SRR025/25906/SRR25906302/SRR25906302.1	SRX21626396	nanopore	WGS	RANDOM	GENOMIC	SINGLE	OXFORD_NANOPORE	GridION	SRP458458	PRJNA1012901	1012901	SRS18797615	SAMN37279657	soil	1894	Kitasatospora aureofaciens	Kitasatospora aureofaciens Tu117	KEIO UNIVERSITY	SRA1704861
	SRR25906303	2023-09-05 07:56:00	2023-09-05 07:53:00	5539196	3209197680	579	2335	https://sra-downloadb.be-md.ncbi.nlm.nih.gov/sos5/sra-pub-zq-16/SRR025/25906/SRR25906303/SRR25906303.lite.1	SRX21626395	illumina	WGS	RANDOM	GENOMIC	PAIRED	ILLUMINA	Illumina MiSeq	SRP458458	PRJNA1012901	1012901	SRS18797615	SAMN37279657	soil	1894	Kitasatospora aureofaciens	Kitasatospora aureofaciens Tu117	KEIO UNIVERSITY	SRA1704861
	SRR29644182	2024-06-28 16:28:00	2024-06-28 16:21:00	2217265	1108632500	500	343	https://sra-downloadb.be-md.ncbi.nlm.nih.gov/sos6/sra-pub-zq-40/SRR029/29644/SRR29644182/SRR29644182.lite.1	SRX25148560	NCPPB_3569_June24	WGS	size fractionation	GENOMIC	PAIRED	ILLUMINA	Illumina NovaSeq 6000	SRP516844	PRJNA1129555	1129555	SRS21840210	SAMN42161486	plant	487554	Xanthomonas sp. NCPPB 3569	3569	UNIVERSITY OF EXETER	SRA1912756
	SRR30040135	2024-07-30 13:04:00	2024-07-30 12:46:00	104252	572819970	5494	463	https://sra-downloadb.be-md.ncbi.nlm.nih.gov/sos3/sra-pub-run-36/SRR030/30040/SRR30040135/SRR30040135.1	SRX25514841	NCPPB3569_ONT	WGS	size fractionation	GENOMIC	SINGLE	OXFORD_NANOPORE	PromethION	SRP516844	PRJNA1129555	1129555	SRS21840210	SAMN42161486	simple	487554	Xanthomonas sp. NCPPB 3569	3569	UNIVERSITY OF EXETER	SRA1936237
	SRR29644171	2024-06-28 16:28:00	2024-06-28 16:20:00	2183059	1091529500	500	339	https://sra-downloadb.be-md.ncbi.nlm.nih.gov/sos6/sra-pub-zq-40/SRR029/29644/SRR29644171/SRR29644171.lite.1	SRX25148571	NCPPB_3570_June24	WGS	size fractionation	GENOMIC	PAIRED	ILLUMINA	Illumina NovaSeq 6000	SRP516844	PRJNA1129555	1129555	SRS21840222	SAMN42161487	simple	338	Xanthomonas	3570	UNIVERSITY OF EXETER	SRA1912756
	SRR30040134	2024-07-30 13:04:00	2024-07-30 12:45:00	55746	335105345	6011	269	https://sra-downloadb.be-md.ncbi.nlm.nih.gov/sos3/sra-pub-run-36/SRR030/30040/SRR30040134/SRR30040134.1	SRX25514842	NCPPB3570_ONT	WGS	size fractionation	GENOMIC	SINGLE	OXFORD_NANOPORE	PromethION	SRP516844	PRJNA1129555	1129555	SRS21840222	SAMN42161487	simple	338	Xanthomonas	3570	UNIVERSITY OF EXETER	SRA1936237
Paraguay (n:6)	SRR16903966	2022-12-31 00:18:00	2021-11-10 11:06:00	1119701	444865964	397	273	https://sra-downloadb.be-md.ncbi.nlm.nih.gov/sos8/sra-pub-zq-818/SRR016/16903/SRR16903966/SRR16903966.lite.1	SRX13096475	20745wD2_FDC104	WGS	RANDOM	GENOMIC	PAIRED	ILLUMINA	Illumina HiSeq 4000	SRP345409	PRJNA779375	779375	SRS11032797	SAMN23028271	plant	611301	Xanthomonas citri pv. citri	FDC104	MANCHESTER METROPOLITAN UNIVERSITY	SRA1327023
	SRR16903925	2022-12-31 00:18:00	2021-11-10 11:05:00	427971	169907334	397	105	https://sra-downloadb.be-md.ncbi.nlm.nih.gov/sos3/sra-pub-zq-24/SRR016/16903/SRR16903925/SRR16903925.lite.1	SRX13096516	20745wD1_FDC24	WGS	RANDOM	GENOMIC	PAIRED	ILLUMINA	Illumina HiSeq 4000	SRP345409	PRJNA779375	779375	SRS11032838	SAMN23028326	plant	611301	Xanthomonas citri pv. citri	FDC24	MANCHESTER METROPOLITAN UNIVERSITY	SRA1327023
	SRR4728589	2016-11-05 09:22:00	2016-10-31 09:21:00	1098144	274536000	250	92	https://sra-downloadb.be-md.ncbi.nlm.nih.gov/sos5/sra-pub-zq-11/SRR004/728/SRR4728589/SRR4728589.sralite.1	SRX2310749	GXY-184	WGS	RANDOM	GENOMIC	PAIRED	ILLUMINA	Illumina HiSeq 2500	SRP092323	PRJNA266586	266586	SRS1768698	SAMN03168416	plant	134875	Xanthomonas translucens pv. translucens	XTT_UPB787	INSTITUT DE RECHERCHE POUR LE DEVELOPPEMENT	SRA487477
	SRR4728590	2016-11-05 09:25:00	2016-10-31 09:22:00	852163	213040750	250	71	https://sra-downloadb.be-md.ncbi.nlm.nih.gov/sos5/sra-pub-zq-14/SRR004/728/SRR4728590.sralite.1	SRX2310750	GXY-185	WGS	RANDOM	GENOMIC	PAIRED	ILLUMINA	Illumina HiSeq 2500	SRP092323	PRJNA266586	266586	SRS1768698	SAMN03168416	plant	134875	Xanthomonas translucens pv. translucens	XTT_UPB787	INSTITUT DE RECHERCHE POUR LE DEVELOPPEMENT	SRA487477
	SRR4728591	2016-11-05 09:25:00	2016-10-31 09:23:00	1324871	331217750	250	115	https://sra-downloadb.be-md.ncbi.nlm.nih.gov/sos5/sra-pub-zq-11/SRR004/728/SRR4728591/SRR4728591.sralite.1	SRX2310751	GXY-186	WGS	RANDOM	GENOMIC	PAIRED	ILLUMINA	Illumina HiSeq 2500	SRP092323	PRJNA266586	266586	SRS1768698	SAMN03168416	plant	134875	Xanthomonas translucens pv. translucens	XTT_UPB787	INSTITUT DE RECHERCHE POUR LE DEVELOPPEMENT	SRA487477
	SRR5110839	2016-12-20 17:00:00	2016-12-15 16:56:00	39221974	5139760488	131	3519	https://sra-downloadb.be-md.ncbi.nlm.nih.gov/sos5/sra-pub-zq-14/SRR005/110/SRR5110839.sralite.1	SRX2423151	UPB787	WGS	RANDOM	GENOMIC	PAIRED	ILLUMINA	Illumina Genome Analyzer	SRP092323	PRJNA266586	266586	SRS1768698	SAMN03168416	plant	134875	Xanthomonas translucens pv. translucens	XTT_UPB787	MICHIGAN STATE UNIVERSITY	SRA503694
